# Supplementary material for: Identification, Expression Analysis, and Target Prediction of Flax Genotroph MicroRNAs Under Normal and Nutrient Stress Conditions
Source: Front Plant Sci. 2016 Apr 6;7:399. doi: 10.3389/fpls.2016.00399 (PMC4821855; doi:10.3389/fpls.2016.00399)
Supplement: S4 Table — Novel potential flax miRNAs. [file Table4.XLSX]

## Sheet: Лист1
S4 Table. Novel potential flax miRNAs.
Potential novel miRNA	Chromosome	Sequence	Hairpin Sequence	Start	End	Orientation	Abundance (P)	P (RPM)	P/N (RPM)	Abundance (N)	N (RPM)	NPK/N (RPM)	Abundance (NPK)	NPK (RPM)	NPK/P (RPM)	fold change (P/N)	fold change (NPK/N)	fold change (NPK/P)	sRNA Length	Hairpin Length	Hairpin Start	Hairpin End	Hairpin Structure	Genomic Hits	Minimum Free Energy (MFE)	Adjusted MFE	Hairpin G/C Content
lus-miR-N1	gi|344007905|gb|AFSQ01021711.1| Linm sitatissimm scaffold868_9	AGUAGGCAACGUUCUGGCUCC	GGAAGAGAGTGTTTGATGGTAGCCGGAATGATTTGCCTACCTTCTTCTAAACTTGGCTTCCATTGACGTATAGTTAATGGAGGATATTTGATGGGAAGTAGGCAACGTTCTGGCTCCCCTTATCTCTCTTTC	10579	10599	- [Negative strand]	741	63.8356	0.302639	1521	210.93	0.642484	1035	135.519	0.642484	-1.72433	-0.638268	-0.638268	21	132	10563	10694	(((((((((....(((.((.((((((((((..((((((((.((((..((((.....(((((((((((.....)))))))))))...))))..))))->>>>>>>>>>>>>>>>>>->).))).)))))))))	2	-61.5	-46.5909	43.9394
lus-miR-N1	gi|344010722|gb|AFSQ01018894.1| Linm sitatissimm scaffold700_7	AGUAGGCAACGUUCUGGCUCC	GGAAGAGAGTGTTTGATGGTAGCCGGAATGATTTGCCTACCTTCTTCTTCCTTGGCTTCCATTGACGTTGTTAATGGAGGATTTTGATGGGAAGTAGGCAACGTTCTGGCTCCCCTTATCTCTCTTTC	24455	24475	- [Negative strand]	741	63.8356	0.302639	1521	210.93	0.642484	1035	135.519	0.642484	-1.72433	-0.638268	-0.638268	21	128	24439	24566	(((((((((....(((.((.((((((((((..((((((((.(((((..((.....(((((((((((...))))))))))).....)).))))>>>>>>>>>>>>>>>>>>>->).))).)))))))))	2	-59.7	-46.6406	46.0938
lus-miR-N2	gi|344006464|gb|AFSQ01023152.1| Linm sitatissimm scaffold950_40	UCCAAAGGGAUCGCAUUGAUCU	TTAGTGCAGTTTGAGAGTTCCAAAGGGATCGCATTGATCTAATCATGATGATGATATATATATCTATATATCTTCCACCAGTTAGTTAATTGTTAGATCATGCGATCCCTTTCGAATTCTCCATCTCTGCCTCTAA	40664	40685	- [Negative strand]	743	64.0079	1.27855	361	50.063	1.42018	543	71.0986	1.42018	0.354506	0.506075	0.506075	22	136	40567	40702	((((.((((...((((((<<-<<<<<<<<<<<<<-<<<<<((.......((.((((((((....)))))))).))...(((((....))))))))))))))))))))))))).)))))))).....))))..))))	2	-54.8	-40.2941	36.0294
lus-miR-N2	gi|344011097|gb|AFSQ01018519.1| Linm sitatissimm scaffold672_9	UCCAAAGGGAUCGCAUUGAUCU	TTAGTGCAGATTGAGAGTTCCAAAGGGATCGCATTGATCTAATCATGATGATATAGAGAGCATCTTCCACCAGCTAATTAGTTAGATCATGCGATCCCTTTCGAATTCTCCATCTCTGCTTCTAA	33319	33340	- [Negative strand]	743	64.0079	1.27855	361	50.063	1.42018	543	71.0986	1.42018	0.354506	0.506075	0.506075	22	125	33233	33357	((((.(((((..((((((<<-<<<<<<<<<<<<<-<<<<<(((..((((.........(((...........))).))))))))))))))))))))))))).))))))))....)))))..))))	2	-50.7	-40.56	40
lus-miR-N3	gi|344023370|gb|AFSQ01006246.1| Linum usitatissimum scaffold182_20	UUGAAUCAGCAGCUCCAUCGC	AATCAGCAGCTCCATCGCCGGGAGAAGTCGTGGGCTACCGTTTCCATCCCAGAGATGATGAGCTTGTTGATT	5989	6009	+ [Positive strand]	395	34.0284	0.732466	335	46.4574	2.22374	789	103.309	2.22374	-0.449166	1.15299	1.15299	21	72	5991	6062	<<<<<<<<<<<<<<<<-<.((((((((.((.(.....)))))))..)))).).))))..)))).))))))))	1	-26.9	-37.3611	52.7778
lus-miR-N4	gi|343999461|gb|AFSQ01030155.1| Linm sitatissimm scaffold2174_3	CACGGAAAUUGACAAUUUUGACAU	TTTGAAAATTTTGAAATTTTATCGTGAAAATGGTCAAATTTCCTTAGTATAGCACACGGAAATTGACAATTTTGACATGAAAATTTTCAAATTTTCAAA	24254	24277	+ [Positive strand]	15	1.29222	0.716775	13	1.80282	0.944172	13	1.70218	0.944172	-0.480407	-0.0828781	-0.0828781	24	99	24199	24297	(((((((((((.((((((((...((.(((((.(((((.(((((...((.....)>-->>>>>>>>>>->>>>>->>--.)))))))).)))))))))))	6	-27.4	-27.6768	24.2424
lus-miR-N4	gi|344002577|gb|AFSQ01027039.1| Linm sitatissimm scaffold1291_25	CACGGAAAUUGACAAUUUUGACAU	AATTTGAAAATTTTCATGTCAAAATTGTCAATTTCCATAGGTTATAACACACGGAAATTGACAATTTTGACATGAAAATTTTCAAATT	1202	1225	+ [Positive strand]	15	1.29222	0.716775	13	1.80282	0.944172	13	1.70218	0.944172	-0.480407	-0.0828781	-0.0828781	24	88	1152	1239	((((((((((((((((((((((((((((((((((((....((....)).--->>>>>>>>>>>>>>>>>>>>>)))))))))))))))	6	-47.4	-53.8636	23.8636
lus-miR-N4	gi|344005461|gb|AFSQ01024155.1| Linm sitatissimm scaffold1021_13	CACGGAAAUUGACAAUUUUGACAU	TTTCAATTTTCATGTCAAATTGTGAATTTCCATGGGTTACAAATGAATCATTTTTCTGGTTATTTTTATCACACGGAAATTGACAATTTTGACATGAAAATTGAAA	10023	10046	- [Negative strand]	15	1.29222	0.716775	13	1.80282	0.944172	13	1.70218	0.944172	-0.480407	-0.0828781	-0.0828781	24	106	10011	10116	(((((((((((((((((((((((.(((((((.(((((...((((((.(((......)))))))))..))).>>->>>>>>>->>>>->>>>>>>>)))))))))))	6	-40.9	-38.5849	26.4151
lus-miR-N4	gi|344009836|gb|AFSQ01019780.1| Linm sitatissimm scaffold759_10	CACGGAAAUUGACAAUUUUGACAU	CCAACATGCATATCAAATATTAGCCAATTTAAAAATTTTGAAATTTTCTTGTGATAATAGTCAATTTTCCTTAGTATAACACACGGAAATTGACAATTTTGACATGAAAATTTTCAAATTTTCAAATTGGCTAATATTTGACATGTATGTTGG	546	569	- [Negative strand]	15	1.29222	0.716775	13	1.80282	0.944172	13	1.70218	0.944172	-0.480407	-0.0828781	-0.0828781	24	153	497	649	(((((((((((.((((((((((((((((((.(((((((.(((((((((.(((.(.(((.((((((((((....(.....).--->>>>>>>>>>->>>->->>>-))))))))).))))))).)))))))))))))))))).)))))))))))	6	-65.2	-42.6144	25.4902
lus-miR-N5	gi|344016117|gb|AFSQ01013499.1| Linm sitatissimm scaffold425_14	AUUCCGUCUGGGUGGUCUGACCGG	GTCAAGTCAGACCACACGGACGGATATGTCCGCTAAACAAACTGGACGGACCGGCGTTCCCTCCGGTCAGACAATCCGGACATAAATCTATTCCGTCTGGGTGGTCTGACCGGAC	3787	3810	- [Negative strand]	10	0.86148	0.443718	14	1.9415	0.876731	13	1.70218	0.876731	-1.17228	-0.189793	-0.189793	24	115	3784	3898	(((..((((((((((.((((((((((((((((........((((((.(((.......))).)))))).........)))))))).....-->>>>>>>>->>>>>>>>>>-->))	7	-56.44	-49.0783	55.6522
lus-miR-N5	gi|344021615|gb|AFSQ01008001.1| Linm sitatissimm scaffold241_38	AUUCCGUCUGGGUGGUCUGACCGG	TCGGACGGACCGGCGTTTCGTCCGGCCAGACCATCCGGACGGGAATCGATTCCGTCTGGGTGGTCTGACCGGACGGAAAGCCGGTCCGTCCGA	11478	11501	- [Negative strand]	10	0.86148	0.443718	14	1.9415	0.876731	13	1.70218	0.876731	-1.17228	-0.189793	-0.189793	24	93	11456	11548	((((((((((((((.((((((((((.((((((((((((((((((....->>>>>>>>>>>>>>>>>>->>>>)))))).))))))))))))))	7	-84.8	-91.1828	66.6667
lus-miR-N5	gi|344022862|gb|AFSQ01006754.1| Linm sitatissimm scaffold206_34	AUUCCGUCUGGGUGGUCUGACCGG	CGGACGGACCAGCGTTCCGTCCGGTCAGACCACACGGACGGAAATCGATTCCGTCTGGGTGGTCTGACCGGACGGAATGTCGGTCCGTCCG	19148	19171	- [Negative strand]	10	0.86148	0.443718	14	1.9415	0.876731	13	1.70218	0.876731	-1.17228	-0.189793	-0.189793	24	91	19127	19217	((((((((((.((((((((((((((((((((((.(((((((((....->>>>>>>>>->>>>>>>>>>>>>))))))))).))))))))))	7	-83.1	-91.3187	64.8352
lus-miR-N6	gi|344027321|gb|AFSQ01002295.1| Linm sitatissimm scaffold61_17	AUCGGGCCGUCUGAUUUGGGCAGC	CGGCCCGATTCAAAGGCAGCCGCCCAAATCGGACGGCTGGATTTGAATCGGGCCGTCTGATTTGGGCAGCTGCCTTTGAATCGGGCCG	9742	9765	+ [Positive strand]	5	0.43074	0.517671	6	0.832072	1.10153	7	0.916556	1.10153	-0.949892	0.139514	0.139514	24	88	9695	9782	((((((((((((((((((((.(((((((((((((((((.(((....>>>->>>>>>>>>>>>>>>>>->>))))))))))))))))))	5	-80.7	-91.7045	61.3636
lus-miR-N6	gi|344000995|gb|AFSQ01028621.1| Linm sitatissimm scaffold1621_5	AUCGGGCCGUCUGAUUUGGGCAGC	CCGATTCAAAAGCAGCCGCCCAAATCGGACGACCCGAGTCAAAGCTAGCCGCCCAAATCGGACGGCTGGATTTGAATCGGGCCGTCTGATTTGGGCAGCTGCCTTTGAATCGG	27	50	- [Negative strand]	5	0.43074	0.517671	6	0.832072	1.10153	7	0.916556	1.10153	-0.949892	0.139514	0.139514	24	113	12	124	((((((((((.(((((.((((((((((((((.(((((.(((((.(((((((.((.....)).))))))).)))))->>>>>->>>>>>>>>>>>>>->>))).))))))))))	5	-81.4	-72.0354	57.5221
lus-miR-N6	gi|344006409|gb|AFSQ01023207.1| Linm sitatissimm scaffold967_2	AUCGGGCCGUCUGAUUUGGGCAGC	CGGACGGCCCGATTCAAAGGCAGCCGCCCAAATCGGACGGCTGGATTTGAATCGGGCCGTCTGATTTGGGCAGCTGCCTTTGAATCGGGCCGTCCG	387	410	- [Negative strand]	5	0.43074	0.517671	6	0.832072	1.10153	7	0.916556	1.10153	-0.949892	0.139514	0.139514	24	96	364	459	((((((((((((((((((((((((.(((((((((((((((((.(((....>>>->>>>>>>>>>>>>>>>>->>))))))))))))))))))))))	5	-91	-94.7917	62.5
lus-miR-N6	gi|344018338|gb|AFSQ01011278.1| Linm sitatissimm scaffold357_1	AUCGGGCCGUCUGAUUUGGGCAGC	CGGCCCGATTCAAAGGCAGCCGCCCAAATCGGACGGCTGGATTTGAATCGGGCCGTCTGATTTGGGCAGCTGCCTTTGAATCGGGCCG	38550	38573	+ [Positive strand]	5	0.43074	0.517671	6	0.832072	1.10153	7	0.916556	1.10153	-0.949892	0.139514	0.139514	24	88	38503	38590	((((((((((((((((((((.(((((((((((((((((.(((....>>>->>>>>>>>>>>>>>>>>->>))))))))))))))))))	5	-80.7	-91.7045	61.3636
lus-miR-N6	gi|344024868|gb|AFSQ01004748.1| Linm sitatissimm scaffold122_80	AUCGGGCCGUCUGAUUUGGGCAGC	GGACGGCCCGATTCAAAGGCAGCCGCCCAAATCGGACGGCTGGATTTGAATCGGGCCGTCTGATTTGGGCAGCTGCCTTTGAATCGGGCCGTCC	1047	1070	+ [Positive strand]	5	0.43074	0.517671	6	0.832072	1.10153	7	0.916556	1.10153	-0.949892	0.139514	0.139514	24	94	997	1090	(((((((((((((((((((((((.(((((((((((((((((.(((....>>>->>>>>>>>>>>>>>>>>->>)))))))))))))))))))))	5	-88.6	-94.2553	61.7021
lus-miR-N7	gi|343999060|gb|AFSQ01030556.1| Linm sitatissimm scaffold2369_7	AUACAUGUCAAAUAUUAGUCGAUU	TTATTTATAGGGGTATCATAGTGAAACATGATTTCTTAGTAATTTCCAACATACATGTCAAATATTAGTCGATTAGAAAAGTTTGATTTTTTTTTTTGTGAAAATGCTCAATTTTCATAGGTGTTCCCTTTGGAAATTGATAAATTTGACTTGAAAATTTTCAAATTGACTAATATTTGACAATCATGTTTGGAATAACAAAAAATTGAGATTTCACCTTGTTAAACCCTTCAAATAA	358	381	- [Negative strand]	22	1.89526	1.95236	7	0.970751	1.34882	10	1.30937	1.34882	0.965219	0.431695	0.431695	24	238	193	430	((((((..((((....((..(((((((.((((((.((.((.(((((.(((<<---<<<<<<<<<<<<<<<<<<<.(((((..........(((((..((.(((....((((((((((.(((.....))).))))))))))....))).))..)))))))))).)))))))))))))))))))...))))).))))).)))).)))))).).))))))..)).....))))..))))))	14	-68.7	-28.8655	25.6303
lus-miR-N7	gi|344001718|gb|AFSQ01027898.1| Linm sitatissimm scaffold1501_2	AUACAUGUCAAAUAUUAGUCGAUU	CATGTCAAATATTAGTCGATTTGGACATTTTGAAATTTTAATGTCAAAATGGCTCATTTCCATATGTTAACCTCTTTAGAAATTGACTAATTTTGACATG	29512	29535	+ [Positive strand]	22	1.89526	1.95236	7	0.970751	1.34882	10	1.30937	1.34882	0.965219	0.431695	0.431695	24	100	29514	29613	<<<<<<<<<-<<<<<<<<<<<(.((((((..........))))))...((((.......))))................)))))))))))))))))))))	14	-28.8	-28.8	28
lus-miR-N7	gi|344003541|gb|AFSQ01026075.1| Linm sitatissimm scaffold1220_13	AUACAUGUCAAAUAUUAGUCGAUU	TAAAATCGATTTTTAACTTCATTGGCAATTATTTAGTGAGAATATCATAGTGACTTGATTTTTTAGTCATTTCCAGCATACATGTCAAATATTAGTCGATTTGAAAATTTTGAAATTTTCATGTTAAAATGGATCATTTCCATACGTTAACCTTTTTGAAAATTGACCAATTTTGATATGAAAATTTTCAAATTGGCTAATATTTGACATGTATTGTTGGGAATGGTTAAAAATCGAAGTTTTACCATGTTAAGTCTTTCAAATAATAACAAAATAAAGTTAAAAATATTGTTTTA	14848	14871	- [Negative strand]	22	1.89526	1.95236	7	0.970751	1.34882	10	1.30937	1.34882	0.965219	0.431695	0.431695	24	296	14652	14947	((((((..(((((((((((.(((....(((((((.(.((((....(((.((((((((((((((.(..((((((((((<<<<<<<<<<<<<<<<<<<<<<<<((((((((((..((((((((.(((((.(((((.....)))))...))))).....))))))))...((....)).....))))))))))))))))))))))))))))))))).)))))))))))..)))))))).)))))..)).))).....)))).)))))))).....))).)))))))))))...))))))	14	-98	-33.1081	23.9865
lus-miR-N7	gi|344004919|gb|AFSQ01024697.1| Linm sitatissimm scaffold1083_21	AUACAUGUCAAAUAUUAGUCGAUU	GTCATTTCCAACATACATGTCAAATATTAGTCGATTTGAAATTTTCTTGTGAAAATTGTCGATTTGAAAATTTTGAAATTTTCTTGTGAAAATTGTCGATTACCATAGGTGTCCCTTTGAAAATTGACAATTTTAACATTGAAATTAATTATTTTTAAATTGGCTAATTTTTTACATGCATGTTGGGAATGAC	344	367	- [Negative strand]	22	1.89526	1.95236	7	0.970751	1.34882	10	1.30937	1.34882	0.965219	0.431695	0.431695	24	193	186	378	((((((((((((<<-<<<<<-<<<-<<<<<<<<<<<(((((.........(((((((.((((..(....)..))))))))))).(((.(((((((((((((..((.(((....))).))..))))))))))))).)))..............)))))))))))))))).))).))))).))))))))))))))	14	-68.1	-35.285	26.4249
lus-miR-N7	gi|344004920|gb|AFSQ01024696.1| Linm sitatissimm scaffold1083_20	AUACAUGUCAAAUAUUAGUCGAUU	TTTTAAATTGGATAATATTTGATATGAATGTTGAAAATGGCTAAAAATTGAGGTTTCACCATGTTAAACCCATCAAATAATAGCCGAATGAAGTTAAAAACATTATTCAACAAGCCAAAATAATACCGAACAAAATTAATTTTTAACTACGTTTGATCATTATTCATAGGGTTACAATAATGAAACTTGATTTTTTAGCAATTTCCAACATACATGTCAAATATTAGTCGATTTAAAA	5349	5372	- [Negative strand]	22	1.89526	1.95236	7	0.970751	1.34882	10	1.30937	1.34882	0.965219	0.431695	0.431695	24	238	5343	5580	((((((((((..((((((((((((((.((((((.((((.((((((((.(.((((((((...(((..(((((....((((((...((((((.(((((((((.......................................))))))))).))))))...))))))....))))))))....)))))))).).)))))))).)))).))))>>->>>>>>>>>>>>>>-->>>>>)))))	14	-68.93	-28.9622	25.2101
lus-miR-N7	gi|344006614|gb|AFSQ01023002.1| Linm sitatissimm scaffold944_27	AUACAUGUCAAAUAUUAGUCGAUU	CATACATGTCAAATATTAGTCGATTTGAGAATTTCAAAATTTTTATGTCAAAATGGCCCATTTCCATAGGTTAACCCCTTTGAAAATCGACCATTTTAACATGAAAATTTTCAAATGGGCTAATATTTGGGATAAGAATG	335	358	+ [Positive strand]	22	1.89526	1.95236	7	0.970751	1.34882	10	1.30937	1.34882	0.965219	0.431695	0.431695	24	140	333	472	(<<-<<<-<<<<<<<<<<<<<-<<<(((((((((........((((((.(((((((.(.((((.((.(((......))).)).)))).).))))))).)))))))))))))))))).))))))))))))).))..).)))	14	-44.7	-31.9286	30
lus-miR-N7	gi|344008282|gb|AFSQ01021334.1| Linm sitatissimm scaffold848_1	AUACAUGUCAAAUAUUAGUCGAUU	TATTTACAGGAGTTATCATGATAAAACATGATTTTTTAGTCATTTCCAACATACATGTCAAATATTAGTCGATTTGAAAATTTTGAATTTTTGATGGAAAATGATCAATTTTCAAAGGAGTGTTAACCTATAAAAATTGGTCATTTTCACATAAAAATAAAAAAATTTCAAATTGGTTAATATTTGAAATGTATATTGCAAATGACTAAAAATTGAGATTTTACCATGTCATCCCTTCTAAATA	9680	9703	- [Negative strand]	22	1.89526	1.95236	7	0.970751	1.34882	10	1.30937	1.34882	0.965219	0.431695	0.431695	24	244	9509	9752	((((((.(((.(....((((.(((((..(.(.(((((((((((((.(((.<<<<<<-<<<<<<<<<<--<<<<<(((((.((((..(((((((.((((((((((((((((((.(.(((........))).).)))))))))))))))).)))))))))..)))).))))))))))..)))))))))).)))))).))).))))))))))))).).)..))))).))))....))))..))))))	14	-82.7	-33.8934	23.3607
lus-miR-N7	gi|344012685|gb|AFSQ01016931.1| Linm sitatissimm scaffold590_38	AUACAUGUCAAAUAUUAGUCGAUU	ATAGTGAAACTTAAATTTTTACCCATTTCCAACATACATGTCAAATATTAGTCGATTTGAAAATTTTGAAATTTTCTTATGAAAATGGTCAATTTTCCTTAGTATAACACATGGAAACTCACCAATTTTAACATGAAAATTGAAAATTTTAAATTAGCTAATATGTGACATACATATTGAGAATGACTAAAATTTGAGGTTTCACTAT	6557	6580	+ [Positive strand]	22	1.89526	1.95236	7	0.970751	1.34882	10	1.30937	1.34882	0.965219	0.431695	0.431695	24	208	6523	6730	(((((((((((((((((((....((((..(((.<<--<<<<<<-<<<<<<<<--<<<(((((.((((..(((((((...(((((.((((....(((((...((.....))..)))))...)))).)))))....))))))).))))))))))))..)))))))).))))))..)).)))..))))...))))))))).))))))))))	14	-59.7	-28.7019	24.5192
lus-miR-N7	gi|344023925|gb|AFSQ01005691.1| Linm sitatissimm scaffold173_30	AUACAUGUCAAAUAUUAGUCGAUU	TTTCCAACATACATGTCAAATATTAGTCGATTTGAAAACTTTGAAATTTTCATATCAAAATGGCTCATTAGTCATTTTCATAGGTTAACCCTTTTGAAAGTTGACTAATTTTAACATGAAAATTGAAATTTTTTAAATTGGCTAATATTTTATATGCATGTGGGGAA	10	33	+ [Positive strand]	22	1.89526	1.95236	7	0.970751	1.34882	10	1.30937	1.34882	0.965219	0.431695	0.431695	24	167	1	167	(((((.((<<-<<<<<-<<<<<<<<<<<<<<<((((((.(((..(((((((((.((.....))...((((((((((((((.(((.....)))..)))))).))))))))......))))))))).))).))))))))))))))))))))).))))).)))).)))))	14	-54.2	-32.4551	25.7485
lus-miR-N8	gi|344004594|gb|AFSQ01025022.1| Linm sitatissimm scaffold1048_20	ACCACCCGGACGGAAAUCUGGUCC	TAGCCCAAACGGACCACATTTCTGTCCGGGAGGTCTCACCGGACGCCACAACGGTCCGTTCGCCAAACAAACCGGACAGACCGGTGTTCCGTCCGGTCAGACCACCCGGACGGAAATCTGGTCCGTCTAGGCTG	565	588	- [Negative strand]	12	1.03378	0.298179	25	3.46697	0.793105	21	2.74967	0.793105	-1.74575	-0.334417	-0.334417	24	134	554	687	(((((...((((((((.(((((((((((((.(((((.((((((((..(((.(((((.(((((..........))))).))))).)))..)))))))).))>>>->>>>>>>>>>>>>->>>>>>))...)))))	6	-87.4	-65.2239	61.194
lus-miR-N8	gi|344006971|gb|AFSQ01022645.1| Linm sitatissimm scaffold908_38	ACCACCCGGACGGAAAUCUGGUCC	CCAGACGAACCAAATTTTTATCCGAGTGGGCTGACCGGACGGAACACTATTCTGTTCGCCAAACAGACCGGACGCATCGGTGTTCCGTCTTGTTAGACCACCCGGACGGAAATCTGGTCCGTCTGG	10871	10894	+ [Positive strand]	12	1.03378	0.298179	25	3.46697	0.793105	21	2.74967	0.793105	-1.74575	-0.334417	-0.334417	24	126	10774	10899	(((((((.((((.(((((..((((.((((.(((((.((((((((((((..(.((((((..........)))))).)..)))))))))))).)))))->>>>->>>>-->>>>>->>>>->))))))	6	-68.2	-54.127	54.7619
lus-miR-N8	gi|344025722|gb|AFSQ01003894.1| Linm sitatissimm scaffold104_42	ACCACCCGGACGGAAAUCUGGUCC	GACGGACCGGATTTCCCTCCTAGTGGTGTGATCGGATGGAATACTGGTCCGTCCGGTTTGTTTGGCGGACATAACAGTGTTTCGTCCGGTCAGACCACCCGGACGGAAATCTGGTCCGTC	16239	16262	- [Negative strand]	12	1.03378	0.298179	25	3.46697	0.793105	21	2.74967	0.793105	-1.74575	-0.334417	-0.334417	24	120	16235	16354	((((((((((((((((.(((..(((((.(((((((((((((((((((((((.((((.....)))))))))....)))))))))))))))))).>>>>>-->>>->>>>>>>>>>>>>)))	6	-84.1	-70.0833	56.6667
lus-miR-N9	gi|344014701|gb|AFSQ01014915.1| Linm sitatissimm scaffold500_44	AACCGGUCGUCCCAAUUGGACUGC	CGTCCAAATCGGATTGTTGGTTTGAGAACCGGCCGTACAAATCGGACTGCAGGTTTGAGAACCGGTCGTCCCAATTGGACTGCCAATTCTCTAACCGGCCGTCCGGTTTGGACG	13004	13027	- [Negative strand]	34	2.92903	1.50864	14	1.9415	1.28138	19	2.4878	1.28138	0.59325	0.357694	0.357694	24	114	12972	13085	((((((((((((((.(((((((.(((((..(((.((.(((...((((.((.((((....>>>>->>->>>>--->>>->>->>)..))))).))))))).))))))))))))))	6	-58.8	-51.5789	54.386
lus-miR-N9	gi|344028204|gb|AFSQ01001412.1| Linm sitatissimm scaffold58_16	AACCGGUCGUCCCAAUUGGACUGC	CAAACTGGACTGCTTGTTTGACAACAGGCCGCCCAAATCGGATTGTTGGTTTGAGAACCGACCGTCCAAATCGGACTGCAGGTTTGAGAACCGGTCGTCCCAATTGGACTGCCAATTCTCTAACCGGCCGTCCAGTTTG	8232	8255	- [Negative strand]	34	2.92903	1.50864	14	1.9415	1.28138	19	2.4878	1.28138	0.59325	0.357694	0.357694	24	139	8204	8342	((((((((((.(((.(((.((.((..(((.(.((((...((((..(((((((..(((((..(.((((.....)))).)..)))))..)>>>>>>-->>>>--->>>>->->>)..)).)).))).))).))))))))))	6	-59.7	-42.9496	52.518
lus-miR-N10	gi|344003390|gb|AFSQ01026226.1| Linm sitatissimm scaffold1240_9	CUUGGGCCCAAUUAAUUCUGAAAG	GCCTGCGGACCTGGCCCTTTAGTTGGTTGGGCCCAGCTTAGGCTTGGGCCCAATTAATTCTGAAAGGCCAAGCCGTTTTGGC	5728	5751	- [Negative strand]	28	2.41214	2.17422	8	1.10943	1.77032	15	1.96405	1.77032	1.1205	0.824012	0.824012	24	82	5711	5792	(((.((((.(.(((((.((((((((((((((((((((....)>->>>>>>>>>>>>>-->>>>>->)))).)))))...)))	5	-47.8	-58.2927	57.3171
lus-miR-N10	gi|344008918|gb|AFSQ01020698.1| Linm sitatissimm scaffold789_6	CUUGGGCCCAAUUAAUUCUGAAAG	GCCATCAAGTCTGCCCCTTTAGTTGGTTGGGCCCAGCTTAGGCTTGGGCCCAATTAATTCTGAAAGGCCAAGCTCTTTTGGC	1757	1780	+ [Positive strand]	28	2.41214	2.17422	8	1.10943	1.77032	15	1.96405	1.77032	1.1205	0.824012	0.824012	24	82	1714	1795	((((...((..((.((.((((((((((((((((((((....)>->>>>>>>>>>>>>-->>>>>->).))..))....))))	5	-38	-46.3415	52.439
lus-miR-N10	gi|344015862|gb|AFSQ01013754.1| Linm sitatissimm scaffold452_39	CUUGGGCCCAAUUAAUUCUGAAAG	CTGGCCCTTCACTTGGTTGGGCCAAGCTTATGCTTGGGCCCAATTAATTCTGAAAGGCCAG	437	460	- [Negative strand]	28	2.41214	2.17422	8	1.10943	1.77032	15	1.96405	1.77032	1.1205	0.824012	0.824012	24	61	431	491	((((((.((((.(((((((((((((((....)>>>->>>>>>>>>>>--->>>>->)))))	5	-35.6	-58.3607	52.459
lus-miR-N11	gi|344029296|gb|AFSQ01000320.1| Linum usitatissimum scaffold25_8	CCGUGGACUCUACCCGAAAUGUGG	CCGCGATGGGTAACCGTGGACTCTACCCGAAATGTGGGCTTTTTGGCCCGGATTTTGGACCCGGAAATGGTTCGCGGGTAACCCGAAAACCGGCAGACACGGGTACCGGGTGGGGTTGGTTTTCGCGG	1463	1486	- [Negative strand]	5	0.43074	0.388253	8	1.10943	0.944172	8	1.04749	0.944172	-1.36493	-0.0828781	-0.0828781	24	128	1371	1498	((((((.....((<<---<<<<<<<<<<-<<<<-<<<(((....)))))).)))).(((((((....(((((..((((...))))..))))).......))))).)))))))))))))))).))))))	7	-61.6
lus-miR-N11	gi|344002512|gb|AFSQ01027104.1| Linm sitatissimm scaffold1347_3	CCGUGGACUCUACCCGAAAUGUGG	GGTTGGCCCGCGATGGGTAACCGTGGACTCTACCCGAAATGTGGGCTTTTTGGCCCGGATTTTGGACCCGGAAATGGTTCGCGGGTAACCCGAAAACCGGCAGACACGGGTACCGGGTGGGGTTGGTTTTCGCGGAATCCGGCC	431	454	- [Negative strand]	5	0.43074	0.388253	8	1.10943	0.944172	8	1.04749	0.944172	-1.36493	-0.0828781	-0.0828781	24	144	330	473	((((((.((((((.....((<<---<<<<<<<<<<-<<<<-<<<(((....)))))).)))).(((((((....(((((..((((...))))..))))).......))))).)))))))))))))))).))))))...))))))	7	-69.9	-48.5417	61.1111
lus-miR-N11	gi|344004270|gb|AFSQ01025346.1| Linm sitatissimm scaffold1141_16	CCGUGGACUCUACCCGAAAUGUGG	CTGGGTTGGCCCGCGATGGGTAACCGTGGACTCTACCCGAAATGTGGGCTTTTTGGCCCGGATTTTGGACCCGGAAATGGTTCGCGGGTAACCCGAAAACCGGCAGACACGGGTACCGGGTGGGGTTGGTTTTCGCGGAATCCGG	697	720	- [Negative strand]	5	0.43074	0.388253	8	1.10943	0.944172	8	1.04749	0.944172	-1.36493	-0.0828781	-0.0828781	24	145	598	742	(((((((...((((((.....((<<---<<<<<<<<<<-<<<<-<<<(((....)))))).)))).(((((((....(((((..((((...))))..))))).......))))).)))))))))))))))).)))))))))))))	7	-68.5	-47.2414	60.6897
lus-miR-N11	gi|344013042|gb|AFSQ01016574.1| Linm sitatissimm scaffold570_12	CCGUGGACUCUACCCGAAAUGUGG	GGTAACCGTGGACTCTACCCGAAATGTGGGCTTTTTGGCCCGGATTTTGGACCCGGAAATGGTTCGCGGGTAACCCGAAAACCGGCAGACACGGGTACCGGGTGGGGTTGGTTTTC	582	605	- [Negative strand]	5	0.43074	0.388253	8	1.10943	0.944172	8	1.04749	0.944172	-1.36493	-0.0828781	-0.0828781	24	116	494	609	((.((<<---<<<<<<<<<<-<<<<-<<<(((....)))))).)))).(((((((....(((((..((((...))))..))))).......))))).)))))))))))))))).))	7	-51.5	-44.3966	57.7586
lus-miR-N12	gi|344025569|gb|AFSQ01004047.1| Linm sitatissimm scaffold117_8	AAUGGAGAGUUCGGAAAGAAG	CCGGAGTGGCATTCATCGGAATGGAGAGTTCGGAAAGAAGCACATTAACCTGATGAATCGTAACTCGTTAGGTCTTGATTTTATTTGTTAGTTCTTTCAGATACTCTCCTTTCCAGTGATAGCATTCTGG	2289	2309	+ [Positive strand]	115	9.90702	0.892983	80	11.0943	0.708129	60	7.85619	0.708129	-0.163296	-0.497916	-0.497916	21	130	2269	2398	((((((((.(..((((.((<<-<<<<<<<<<-<<<<<<<-.......(((((((((........)))))))))..((((.......)))).))))))).)).))))))).)))).))))..)))))))))	1	-49.2	-37.8462	41.5385
lus-miR-N13	gi|344012762|gb|AFSQ01016854.1| Linm sitatissimm scaffold585_28	UGUUAGAGAAAUAGCCGUUGGAGG	CTTCTAACGGTTATTTTCCTAATGGTCGAATGATGGCTGTTAGAGAAATAGCCGTTGGAGG	5907	5930	+ [Positive strand]	6	0.516888	372.723	0.01	0.00138679	755.338	8	1.04749	755.338	8.54196	9.56098	9.56098	24	61	5869	5929	((((((((((((((((..((((((((((.....))))>>>>>>-->>>>>>>>>>>>>>>>	1	-32.4	-53.1148	42.623
lus-miR-N14	gi|344017823|gb|AFSQ01011793.1| Linm sitatissimm scaffold371_46	UUUUAGGAAGAGAAUGAACAC	TCTCTAGGGCCACACTGTTCATTCCTCTTCCTAAAATAGCTCCCCTTTCGCTACAAACCAAAGTAGAGAAGAAAGTGAATCTATTTTAGGAAGAGAATGAACACTGTGTTATCCCCCCCTCGGAGA	47933	47953	- [Negative strand]	312	26.8782	1.43567	135	18.7216	1.14	163	21.3427	1.14	0.521729	0.189034	0.189034	21	126	47910	48035	(((((((((.((((.(((((((((.((((((((((((((...(.(((((.((((........))))....))))).)...)))>>>>>>>>>>>>>>>>>>>>-))))........)))).)))))	2	-52	-41.2698	43.6508
lus-miR-N14	gi|344020575|gb|AFSQ01009041.1| Linm sitatissimm scaffold273_21	UUUUAGGAAGAGAAUGAACAC	CACACTGTTCATTCCTCTTCCTAAAATAGCTCCCTTTCACTGCAAACCAAAGTAGAGAAGAAAGTGAATCTATTTTAGGAAGAGAATGAACACTGTG	470	490	+ [Positive strand]	312	26.8782	1.43567	135	18.7216	1.14	163	21.3427	1.14	0.521729	0.189034	0.189034	21	97	397	493	((((.(((((((((.((((((((((((((.((.(((((.((((........))))....))))).))..)))>>>>>>>>>>>>>>>>>>>>-))))	2	-42.2	-43.5052	38.1443
lus-miR-N15	gi|344000801|gb|AFSQ01028815.1| Linm sitatissimm scaffold1577_10	AACGGGGGAUGCAAAUGGAGC	TTGGCTCCATTTGCATCCCGCGTTCCATAAACCTGTACAATTTAAACACTGTTGGTATGAAGCCATTTTCATTGTGGAACGGGGGATGCAAATGGAGCTGA	5532	5552	- [Negative strand]	245	21.1063	1.04243	146	20.2471	0.666094	103	13.4865	0.666094	0.0599556	-0.586202	-0.586202	21	101	5528	5628	(..((((((((((((((((.((((((((((...(((.........)))....((((.....))))......))))))>>>>->>>>>>>>>>>>>>>>..)	2	-52.8	-52.2772	44.5545
lus-miR-N15	gi|344001566|gb|AFSQ01028050.1| Linum usitatissimum scaffold1408_37	AACGGGGGAUGCAAAUGGAGC	GATTGTTTCTGTTGGCTCCATTTGCATCCCGCGTTCCATAAACCTGTACAATTTAAACACTGTTGGTATGAAGCCATTTTCATTTTGGAACGGGGGATGCAAATGGAGCTAAAAGGAATATC	33252	33272	+ [Positive strand]	245	21.1063	1.04243	146	20.2471	0.666094	103	13.4865	0.666094	0.0599556	-0.586202	-0.586202	21	122	33163	33284	(((.((((((.(((((((((((((((((((.(((((((...(((...(((..........))).))).(((((....)))))...)))>>>>->>>>>>>>>>>>>>>>))).)))))))))	2	-58.4
lus-miR-N16	gi|344011066|gb|AFSQ01018550.1| Linm sitatissimm scaffold672_44	UUGGAUGAGAAUGAGAAAGUUAGC	TTGGTTTGGCAGGTGAAATGTGAGATGAAATTTTGAGAATTTTACTACTCAAACGATAAACTTGAATCTCAATAAAGTATTTTTTGAGAGCTAACATCCTCATTTCCATCTAACTAACTATGATCTCACATTCCACCTGACAAACCAAATCTAAGTAATATAGGAAACATAATTTCATTTGAAGTTCTTATATCTCTTAATCTAGTGGTTCGTTTGCAAGCAGGAGTGTGGAATGGAATTTGGATGAGAATGAGAAAGTTAGCTCACAAAATGCGCTTTGTTGGGATCTAAGTTCCCCATTAAAATAAGAAAGTGCTCAAGATTCCATTTCACATCCTCATTGCCAAACGGA	78171	78194	- [Negative strand]	23	1.9814	1.09906	13	1.80282	1.16206	16	2.09499	1.16206	0.136264	0.216682	0.216682	24	352	78081	78432	((.(((((((((.(((.((((((((((.(((((((((.(((((...............((((((.(((((((((((((...(((((.((((((((...((((((..(((((((....((((..((.((((((((..(((((.(((((....((((..(((((((((...(((......)))...)))))))))..))))......))))).)))....))..))))))))))))))...>>>>>>>-->>>>>>--->>>>>>)).)))))...))))))))))))).))))))...............))))).))))))))).))))))))))..)))))))))))).))	6	-123.41	-35.0597	34.6591
lus-miR-N16	gi|344012584|gb|AFSQ01017032.1| Linm sitatissimm scaffold606_24	UUGGAUGAGAAUGAGAAAGUUAGC	GCTGGGAGGGATTTTGAATAGAAACTTGAGGTCTGTTCAAGCGGGAATGTGAAATGGAATTTGGATGAGAATGAGAAAGTTAGCTCCTAAAATGCACTTCGTTGTGATCTAAGTTTCCCACTTGAATGGGAAAGTGTTCAAGATTCCATTCCAGC	2987	3010	- [Negative strand]	23	1.9814	1.09906	13	1.80282	1.16206	16	2.09499	1.16206	0.136264	0.216682	0.216682	24	155	2915	3069	(((((((((((((((((((....((((....((((((((((.(((((...........((<<<<<<-<-<<<<<---<<<--<<.........)))))))))).).))))))))))))).)))))))))).)))))))))))))))).)))))))	6	-56.5	-36.4516	41.2903
lus-miR-N17	gi|344020877|gb|AFSQ01008739.1| Linum usitatissimum scaffold261_26	AAAUUGAAAAUUUUCAAAUCGGCU	AATATTAGCCAATTTGAAAATTTGAAAATTTTCATGTCAAAACTGTCAATTTCGGTGTGTTATAACCCATGGAAATCGACAATTTTGACATGAAAATTGAAAATTTTCAAATCGGCTAATATT	478	501	+ [Positive strand]	10	0.86148	621.205	0.01	0.00138679	0.944172	0.01	0.00130937	0.944172	9.27893	-0.0828781	-0.0828781	24	123	384	506	((((((((((.((((((((((((...((((((((((((((((.((((.(((((.(((.((....)).))).))))).)))).)))))))))))>>>>>-->>>>>>>>>>>>->>>>))))))	9	-57.2
lus-miR-N18	gi|344027536|gb|AFSQ01002080.1| Linum usitatissimum scaffold53_17	AUUAGCAUUGUCACUGUCAGCACC	TCAACAACATTAGCATTGTCACTGTCAGCACCTCTGTTTTGCCTAAGTTGTGGGCAAAACCTCCGGATGTGTCCCTTCTGTTTGCAGTTGTGACAAGTGATGTGTGCATGCTTGTTTGA	5964	5987	+ [Positive strand]	15	1.29222	0.58238	16	2.21886	1.00318	17	2.22592	1.00318	-0.779967	0.00458472	0.00458472	24	119	5955	6073	((((((((<<--<<<<<<<<<<<<<<<<<<<-(((((((((((((.....))))))))))....))).)))).....(((....)))...)))).))))))).))))))).))).))))	15	-36.9
lus-miR-N18	gi|344010232|gb|AFSQ01019384.1| Linm sitatissimm scaffold710_34	AUUAGCAUUGUCACUGUCAGCACC	AACATTAGCATTGTCACTGTCAGCACCTCTGTTTTGCCTAAGTTGTGGGCAAAACCTCCGGATGTGTCCCTTCTGCTTGCAGTTGTGACAAGTGATGTT	9705	9728	- [Negative strand]	15	1.29222	0.58238	16	2.21886	1.00318	17	2.22592	1.00318	-0.779967	0.00458472	0.00458472	24	99	9632	9730	(((<<<<---<<<<<<<<<<-<<<<--...((((((((((.....))))))))))....(((....)))....)))).)))...))))))).)))))))	15	-33.4	-33.7374	46.4646
lus-miR-N18	gi|344022730|gb|AFSQ01006886.1| Linm sitatissimm scaffold208_19	AUUAGCAUUGUCACUGUCAGCACC	AACATTAGCATTGTCACTGTCAGCACCTTTGTTTTGCCTAAGTTGTGGGCAAAACCTCCGGATGTGTCCCTTCTGTTTGCAGTTGTGACAAGTGATGTT	5042	5065	- [Negative strand]	15	1.29222	0.58238	16	2.21886	1.00318	17	2.22592	1.00318	-0.779967	0.00458472	0.00458472	24	99	4969	5067	(((<<<<---<<<<<<<<<<-<<<<--...((((((((((.....))))))))))....(((....)))....)))).)))...))))))).)))))))	15	-31	-31.3131	44.4444
lus-miR-N19	gi|344029011|gb|AFSQ01000605.1| Linum usitatissimum scaffold11_6	AAAUAUAGUGAACUAGAUCAGGCU	TAGCCTGAACTAGTTCACTATATTCTACAGTAGCCTAAACTAGCTCACTATTTTCTATAGTAGCCTAAACTAACATAATAATAAAAAATATAGTGAACTAGATCAGGCTA	1372	1395	+ [Positive strand]	0.01	0.00086148	0.000690228	9	1.24811	0.629448	6	0.785619	0.629448	-10.5006	-0.667841	-0.667841	24	110	1286	1395	((((((((.(((((((((((((((....(((.......))).(((.(((((.....)))))))).....................->>>>>>>>>>>>>>>->>>>>>>)	4	-38.6
lus-miR-N19	gi|344000012|gb|AFSQ01029604.1| Linm sitatissimm scaffold1937_2	AAAUAUAGUGAACUAGAUCAGGCU	GTAGCCTGAACTAGTTCACTATATTTCACAGTAGCCTAAATTAGTTCACTATTTTCTACAGTAGCTTGCACTAGCATCATCAAATATAGTGAACTAGATCAGGCTAC	8053	8076	- [Negative strand]	0.01	0.00086148	0.000690228	9	1.24811	0.629448	6	0.785619	0.629448	-10.5006	-0.667841	-0.667841	24	107	8050	8156	(((((((((.((((((((((((((((....((((...(((.(((....))).)))))))....(((......)))......>>>>>>>>>>>>>>>>->>>>>>>))	4	-44	-41.1215	36.4486
lus-miR-N19	gi|344013506|gb|AFSQ01016110.1| Linm sitatissimm scaffold566_14	AAAUAUAGUGAACUAGAUCAGGCU	CGTAGCCTGAACTAGTTCACTATTTTTTATGTCATAACCTCATCAGTAGTATAAAACTAGCTCACTATATTTTATAGTAACCTGAACTAGTTCACTATTTTCCATAGTAGCCTGAACTAGCATCATCAAATATAGTGAACTAGATCAGGCTACG	2720	2743	- [Negative strand]	0.01	0.00086148	0.000690228	9	1.24811	0.629448	6	0.785619	0.629448	-10.5006	-0.667841	-0.667841	24	154	2716	2869	((((((((((.((((((((((((.(((.(((...........((((((.(((((((.(((....)))..))))))).))..)))).(((((((((((((......)))))..))))))))...))).>>>->>>>>>>>>>>>->>>>>>>)))	4	-55.8	-36.2338	34.4156
lus-miR-N20	gi|344023377|gb|AFSQ01006239.1| Linm sitatissimm scaffold182_12	UAUACGGAUCAUACAAAUGUGUA	TACGGATCATACAAATGTGTATAAATTTGTACAAACCTTTACAAAAGTATACACATTTGAATTGTTTTGTA	19319	19341	- [Negative strand]	17	1.46452	1.50864	7	0.970751	1.21394	9	1.17843	1.21394	0.59325	0.279692	0.279692	23	71	19268	19338	<<<<<<-<<--<<<<<<<<<<((..((((((........))))))..))))))))))))...)).))))))	6	-22.8
lus-miR-N20	gi|344005242|gb|AFSQ01024374.1| Linm sitatissimm scaffold1041_4	UAUACGGAUCAUACAAAUGUGUA	GTACTTTTTATGGAGAGTTATACGGATCATACAAATGTGTACAGGTTTGTACAACTCGTACAAAAGTGTATACACATTTGTATGGATTTTGTACAAAGTGTAATACTAAGTAC	14631	14653	- [Negative strand]	17	1.46452	1.50864	7	0.970751	1.21394	9	1.17843	1.21394	0.59325	0.279692	0.279692	23	113	14558	14670	((((((..(((...(..(<-<<<<<<<<<<<<<<<<<<<<<((..(((((((.....)))))))..)))..))))))))))))))..)))))).))..)...)))..))))))	6	-37.1	-32.8319	31.8584
lus-miR-N20	gi|344011395|gb|AFSQ01018221.1| Linm sitatissimm scaffold656_23	UAUACGGAUCAUACAAAUGUGUA	GGAGAGTTATACGGATCATACAAATGTGTATAAATTTGTATAAATTTTGTGACTGTATTTCCAGTTGTTAGAATTAGAGTATGATTTTTAGATGACTGAGATTTATTAGCTCTTC	1887	1909	+ [Positive strand]	17	1.46452	1.50864	7	0.970751	1.21394	9	1.17843	1.21394	0.59325	0.279692	0.279692	23	115	1879	1993	(((((((<<<<<<<-<<<<<-<<<<-<<<<((....)))))).))))))))))))))..((((((..(((((((((.....)))))))..))..)))).)).....)))))))))	6	-30.7	-26.6957	28.6957
lus-miR-N21	gi|344028512|gb|AFSQ01001104.1| Linum usitatissimum scaffold29_74	AAGCUAAGUUUCAUCAUAAUGACC	GGGTTATCATAGTGAAACTTAATTTTTCAATCATTTCCAACATGCATATATTTCCATGCCAAAATGGTTCATTTCCATGAGTTAAACCTTTTGGAAATTGACCAATTTTGAATTGAAAATTAAAAATTTTCAAATTGGCTAATATTTGACATGCATGTTGGAAATGACTTAAAAGCTAAGTTTCATCATAATGACCC	10	33	- [Negative strand]	42	3.61821	2.00697	13	1.80282	1.45257	20	2.61873	1.45257	1.00502	0.53861	0.53861	24	197	8	204	(((((((.((.((((((((((.(((((.(.(((((((((((((((((..........(((((..(((((.(((((((.(((......))).))))))).)))))........((((((((.....)))))))).)))))...........))))))))))))))))).).))>>>->>>>>>>>>>->>->>>>>>)	5	-74.4
lus-miR-N21	gi|344003989|gb|AFSQ01025627.1| Linm sitatissimm scaffold1178_17	AAGCUAAGUUUCAUCAUAAUGACC	TTGTAATAGTGAAACATGGTTTTTTAACCATTTCCAACATGCATGTAAAAAATTAGCCATCTTGTGAAAATGGTCAAATTTTCTTCGTATATAACACATGGAAATTTGTCAATTTTGACATGAAAATGTAAAATTTTAAATTGACTAATATTTGACATACATGTTGGAAATAACTAAAAAGCTAAGTTTCATCATAATGA	8593	8616	+ [Positive strand]	42	3.61821	2.00697	13	1.80282	1.45257	20	2.61873	1.45257	1.00502	0.53861	0.53861	24	200	8414	8613	(..(.((.(((((((.((((((((((...((((((((((((.((((.(((.(((((.((...(((.(((((.(.(((((((((...((.....))....))))))))).).))))).)))..(((((.....)))))....)).))))).))).)))).))))))))))))...))))>>>>>>->>>>>>>->>->-->	5	-54.3	-27.15	25.5
lus-miR-N22	gi|344019216|gb|AFSQ01010400.1| Linum usitatissimum scaffold324_33	UCCAAAGGGAUCGCAUUGAUCC	ACTAGAGGAGGCATCCAAAGGGATCGCATTGATCCCAGCTACCCACCTACCTAACCAAATTCATAGTCTTGGATCGTGCTATCCCTTTGGATTTCTCCTTTGGT	638	659	- [Negative strand]	39	3.35977	1.21135	20	2.77357	2.40764	51	6.67777	2.40764	0.276616	1.26762	1.26762	22	104	568	671	(((((((((((.(<<<<<<<<<<<-<<<<-<<<<<.(((((......................))).)).))))))))).)))))))))))).)))))))))))	2	-48.65
lus-miR-N22	gi|344007744|gb|AFSQ01021872.1| Linm sitatissimm scaffold865_2	UCCAAAGGGAUCGCAUUGAUCC	GCAACTAGAGGAGGCATCCAAAGGGATCGCATTGATCCCAGCTACCTACCTGCCTAACCAAATTCACAGTCTTGGATCATGCTATCCCTTTGGATTTCTCCTTTGGTAGC	225	246	- [Negative strand]	39	3.35977	1.21135	20	2.77357	2.40764	51	6.67777	2.40764	0.276616	1.26762	1.26762	22	110	152	261	((.(((((((((((.(<<<<<<<<<<<-<<<<-<<<<<.((((.......((......)).......)).)).))))))))).)))))))))))).))))))))))).))	2	-50.94	-46.3091	48.1818
lus-miR-N23	gi|344005773|gb|AFSQ01023843.1| Linum usitatissimum scaffold1035_11	UUCCAACUGGUAGUCGUACGGUGU	ACTGTGGACTTTCCAACTGGTAGTCGTACGGTGTCCCATGTCTGATGTCGACTGTGGACTTTCCAGTTGGTAGTCGTACAGT	639	662	+ [Positive strand]	18	1.55066	1.24241	9	1.24811	1.46871	14	1.83311	1.46871	0.313142	0.554552	0.554552	24	82	628	709	((((((((((--<<<<<<<<-<<<<-<<<<<<-<..(((.....)))..)))))))))))..)))))))).)))).))))))	7	-34.9
lus-miR-N23	gi|344010853|gb|AFSQ01018763.1| Linm sitatissimm scaffold702_37	UUCCAACUGGUAGUCGUACGGUGU	TGCAGTCAACTGTGGACTTTCCAACTGGTAGTCGTACGGTGTCCCATGTCTGATTTTTCAGCAGTGCCTTGATTTCTTCTAACACAGCTGTCCTCCAGTGAGGTATACTCATGGTTTCTTCAATGGAGTTAGGGATCCGTGTTTTATCGAGGACTCCCACAGATGCTCTGTA	284	307	- [Negative strand]	18	1.55066	1.24241	9	1.24811	1.46871	14	1.83311	1.46871	0.313142	0.554552	0.554552	24	172	153	324	(((((.((.((((((...-<<<---<<<<<<---<<<<<-<<(((.............((((.(((....((.....))...))).))))..(((((.(((((...((.....))..))))).)))))...))))))))))..)))))).)))...)))))).))..)))))	7	-55.6	-32.3256	46.5116
lus-miR-N24	gi|344019344|gb|AFSQ01010272.1| Linum usitatissimum scaffold327_9	AUAUGGGCUGAACUCGGGUUAACC	GAAATTGGTTAAAATGCACTAAACCAGTTAAAATTTTAGCTCAATCCGTATATGGGCTGAACTCGGGTTAACCGTAACAGATTTTAAATATCTGCAACTGTTCAATTCAAAATCTATTACGGTTAACCCGAGTTTAACCCAGATACAGATTGAACTCAAATTTTAACTGGTTTATTGCATTTTAACCAATTTC	38585	38608	+ [Positive strand]	18	1.55066	0.486161	23	3.18961	0.574713	14	1.83311	0.574713	-1.04049	-0.799085	-0.799085	24	193	38535	38727	((((((((((((((((((.(((((((((((((((((.((.((((((.((<<-<<<<-<<<<<<<<<<<<<<<<((((.(((((((.(((....((....))...))).))))))).)))))))))))))))))))).)))).)))).)))))).)).))))))))))))))))).))))))))))))))))))	5	-105.5
lus-miR-N24	gi|343999904|gb|AFSQ01029712.1| Linm sitatissimm scaffold1906_4	AUAUGGGCUGAACUCGGGUUAACC	TTAAAATGTACTGAACCGGTTAAAATTTGAGCTCAATCCGTATATGGGCTGAACTCGGGTTAACCGTAACCAGATTTTAA	7679	7702	- [Negative strand]	18	1.55066	0.486161	23	3.18961	0.574713	14	1.83311	0.574713	-1.04049	-0.799085	-0.799085	24	80	7663	7742	(((((((...(((...((((((..(((((((.(((..(((.--->>>-->>>->>>>>>>>>>>>)....))))))))))	5	-21.6	-27	37.5
lus-miR-N25	gi|344009406|gb|AFSQ01020210.1| Linum usitatissimum scaffold679_16	CGUUAGAAAGUAGCUGUUGGAGGC	TGGCCTCCAATGACTACTTTTTAACGGTCATCTAACGGCCGTTAGAAAGTAGCTGTTGGAGGCTA	21510	21533	- [Negative strand]	15	1.29222	0.621205	15	2.08018	1.8254	29	3.79716	1.8254	-0.686858	0.868212	0.868212	24	83	21498	21580	(((((((..(((((((((((..((((((((((((((((.......)))>>>>>>>>>>>>>-->>>>>>>>>))..)))))))	5	-51.6
lus-miR-N25	gi|344008567|gb|AFSQ01021049.1| Linm sitatissimm scaffold797_12	CGUUAGAAAGUAGCUGUUGGAGGC	TTGTACGGTCCTTCCAATGTCTATTTTCGAACGGCCGTTTAGATGACCGTTAGAAAGTAGCTGTTGGAGGCTACCTATAA	19721	19744	+ [Positive strand]	15	1.29222	0.621205	15	2.08018	1.8254	29	3.79716	1.8254	-0.686858	0.868212	0.868212	24	80	19673	19752	(((((.(((.(((((((((.((((((((.(((((.(((....))).)>>>>->>>>>>>>->>>>>>>>>-.))))))))	5	-31	-38.75	43.75
lus-miR-N26	gi|344025824|gb|AFSQ01003792.1| Linum usitatissimum scaffold89_93	CCAACUUUGACUGUCUAUAGCGCC	GTCAACATTGGCGCTATAAATGGTCAATATTTGTGCTATGTGCATAGCGCCAACTTTGACTGTCTATAGCGCCAATCTTGAC	20673	20696	- [Negative strand]	11	0.947628	683.326	0.01	0.00138679	0.944172	0.01	0.00130937	0.944172	9.41643	-0.0828781	-0.0828781	24	82	20663	20744	(((((.((((((((((((.((((((((..((.(((((((....))))))>->>-->>>>>>>>->>>>>>>>>))).)))))	7	-43.2
lus-miR-N26	gi|344013631|gb|AFSQ01015985.1| Linm sitatissimm scaffold535_3	CCAACUUUGACUGUCUAUAGCGCC	TGTCAACATTGACGCTATGAATGGTCAATATTGGCGCTATGTGTATAGGCCAACTTTGACTGTCTATAGCGCCAATCTTGACA	12717	12740	- [Negative strand]	11	0.947628	683.326	0.01	0.00138679	0.944172	0.01	0.00130937	0.944172	9.41643	-0.0828781	-0.0828781	24	83	12706	12788	((((((.((((.(((((((.((((((((..(((((.((((....)))))>>>>-->>>>>>>>->>>>>>>->))).))))))	7	-38.6	-46.506	42.1687
lus-miR-N26	gi|344021669|gb|AFSQ01007947.1| Linm sitatissimm scaffold216_87	CCAACUUUGACUGUCUAUAGCGCC	TGTCAACATTGGCGCTATAATGGTCAATGTTGGCACTATGTGCATAACTCCAACTTTGACTGTCTATAGCGCCAATCTTGATA	19836	19859	+ [Positive strand]	11	0.947628	683.326	0.01	0.00138679	0.944172	0.01	0.00130937	0.944172	9.41643	-0.0828781	-0.0828781	24	83	19786	19868	((((((.((((((((((((((((((((.(((((...(((....)))...>>>>>->>>>>>>>->>>>>>>>>))).))))))	7	-38.6	-46.506	40.9639
lus-miR-N26	gi|344024310|gb|AFSQ01005306.1| Linm sitatissimm scaffold148_17	CCAACUUUGACUGUCUAUAGCGCC	GTCAACATTGATGCTATGAATGGTCAATATATGACGCTATGTGCATAGCGCCAACTTTGACTGTCTATAGCGCCAATCTTGAC	6137	6160	- [Negative strand]	11	0.947628	683.326	0.01	0.00138679	0.944172	0.01	0.00130937	0.944172	9.41643	-0.0828781	-0.0828781	24	83	6127	6209	(((((.((((.(((((((.((((((((....((.((((((....))))))->>--->>>>>>>>->>>>>>>->))).)))))	7	-32.5	-39.1566	42.1687
lus-miR-N26	gi|344024662|gb|AFSQ01004954.1| Linm sitatissimm scaffold146_29	CCAACUUUGACUGUCUAUAGCGCC	TGTCAACATTGGCGGTATGAATGGTCAATATTGGCGCTATGTGCATAGCGCCAACTTTGACTGTCTATAGCGCCAATCTTGACA	9803	9826	- [Negative strand]	11	0.947628	683.326	0.01	0.00138679	0.944172	0.01	0.00130937	0.944172	9.41643	-0.0828781	-0.0828781	24	84	9792	9875	((((((.(((((((.((((.((((((((..((((((((((....))))))>>>>-->>>>>>>>->>>>->>>>))).))))))	7	-48.5	-57.7381	45.2381
lus-miR-N27	gi|343998294|gb|AFSQ01031322.1| Linum usitatissimum scaffold3024_1	AACUACAGUUGGUCGAUACGUAAC	AGGAAACAACTGCCGTTACATAAGCCTTACGTAACTACAGTTGGTCGATACGTAACACGCGTACTTTTTCCTGTTACGTAAGAGTAAAGGCCGTTACGTAAGGCGTATGTAATGGCAGTTGTTCCT	6836	6859	- [Negative strand]	7	0.603036	0.621205	7	0.970751	1.75346	13	1.70218	1.75346	-0.686858	0.810207	0.810207	24	126	6765	6890	(((((.((((((((((((((((.(((((((((<<<--<--<<<-<<--<<<<<<<<(.(.(........))))))))))).)).)))..)..)))))))))))).)))))))))))))))))))))	2	-65.7
lus-miR-N27	gi|343999895|gb|AFSQ01029721.1| Linm sitatissimm scaffold1906_13	AACUACAGUUGGUCGAUACGUAAC	TGCCGCAACGTAAGCCTTACGTAACTACAGTTGGTCGATACGTAACAGGCTTAATTTTGCCTGTTACGTAAGAGTAAAGGTCGTTACGTAAGGCTTACGTAATGGCA	1441	1464	+ [Positive strand]	7	0.603036	0.621205	7	0.970751	1.75346	13	1.70218	1.75346	-0.686858	0.810207	0.810207	24	107	1418	1524	(((((..(((((((((((((((<<<-<<--<<<-<<--<<<<<<<<((((........)))))))))))).)).)))..)).))))))))))))))))))..)))))	2	-64.6	-60.3738	43.9252
lus-miR-N28	gi|344026366|gb|AFSQ01003250.1| Linum usitatissimum scaffold100_12	AGGGUAUGUUCGACUCGAUAGGCU	GGGTATGTTCGACTCGATAGGCTCGCAATCTGGCTCAAGCTCGAGTTTGAGATCGAATATTAACTC	3027	3050	- [Negative strand]	0.01	0.00086148	0.000141183	44	6.10186	0.729588	34	4.45184	0.729588	-12.7901	-0.454847	-0.454847	24	66	2983	3048	<<<<<<<<<<<<<<<<<---<<<((......(((....))))))))))))).))))))))..))))	13	-21.1
lus-miR-N28	gi|344009963|gb|AFSQ01019653.1| Linm sitatissimm scaffold742_29	AGGGUAUGUUCGACUCGAUAGGCU	AGTTTGTCACTCGACAGGGTATGTTCGACTCGATAGGCTCGAGAGCTAACTTGAATACTAACTCGAGTATATAGCTTGGTGGTAGACT	8939	8962	+ [Positive strand]	0.01	0.00086148	0.000141183	44	6.10186	0.729588	34	4.45184	0.729588	-12.7901	-0.454847	-0.454847	24	88	8923	9010	(((((..(((....(<<<-<<<<<---<<<<<<<<<--<((((......)))))...)))..))))))))))).)))))))..)))))	13	-27.1	-30.7955	44.3182
lus-miR-N28	gi|344010504|gb|AFSQ01019112.1| Linm sitatissimm scaffold708_45	AGGGUAUGUUCGACUCGAUAGGCU	GTTTGAGTCAGGGTATGTTCGACTCGATAGGCTTGTGAGCTGGCTCGAGCTCGAGAATCAACTCGAAT	13131	13154	+ [Positive strand]	0.01	0.00086148	0.000141183	44	6.10186	0.729588	34	4.45184	0.729588	-12.7901	-0.454847	-0.454847	24	68	13121	13188	((((((((.--<<<---<<<<<<<<<<--<<<<....))))...))))).))))).))).))))))))	13	-24.2	-35.5882	50
lus-miR-N28	gi|344022729|gb|AFSQ01006887.1| Linm sitatissimm scaffold208_20	AGGGUAUGUUCGACUCGAUAGGCU	TATTTGAGACAGGGTATGTTCGACTCGATAGGCTTGCCAGCTGGCTCGAGCTCGAGCTCGAGAGCCAACTCAAATA	5486	5509	- [Negative strand]	0.01	0.00086148	0.000141183	44	6.10186	0.729588	34	4.45184	0.729588	-12.7901	-0.454847	-0.454847	24	76	5443	5518	((((((((..--<<<---<<<<<<<<<<---<<<((((....)))..))))))))).))))).)))..))))))))	13	-29.4	-38.6842	51.3158
lus-miR-N29	gi|344012978|gb|AFSQ01016638.1| Linum usitatissimum scaffold558_2	GGUGUGCACCGACCGUCUCGUCCC	GTTGGACTTTGGGTTGGGTCGGCCGGTCCGCCTCACGGTGTGCACCGACCGTCTCGTCCCTTCTGCCGGC	11340	11363	- [Negative strand]	272	23.4322	0.366525	461	63.9309	0.360465	176	23.0448	0.360465	-1.44802	-1.47207	-1.47207	24	70	11329	11398	(((((.....(((.((((.(((.(((((((((....>>>>->->>>>->>>->>>>->>>.....)))))	3	-32.5
lus-miR-N29	gi|344003274|gb|AFSQ01026342.1| Linm sitatissimm scaffold1168_6	GGUGUGCACCGACCGUCUCGUCCC	GTTGGACTTTGGGTTGGGTCGGCCGGTCCGCCTCACGGTGTGCACCGACCGTCTCGTCCCTTCTGCCGGC	1198	1221	+ [Positive strand]	272	23.4322	0.366525	461	63.9309	0.360465	176	23.0448	0.360465	-1.44802	-1.47207	-1.47207	24	70	1161	1230	(((((.....(((.((((.(((.(((((((((....>>>>->->>>>->>>->>>>->>>.....)))))	3	-32.5	-46.4286	68.5714
lus-miR-N30	gi|344014902|gb|AFSQ01014714.1| Linum usitatissimum scaffold505_18	AAAUCGGCUAAUAUUUCACAUGCA	TTTTTAATTTCATTTGACTATTATTTGAAGGGTTTAACATGGTGAAACCTTAATTTTTAGCAATTCCCAACATTCGTGACAAATATTAGCCAATTTGAAAATTTAAAAATTTTCATGTAAAAATGGTGAATTTCGAAAAGGGGTTAACCTATGAAAATGGGCCATTTTGATATGAAATTTTAAAAATTCTAAATCGGCTAATATTTCACATGCATGTTGGAAATGACTGAAAAATCAAGTTTTTCTATGGCAACCTATGTAAATAATGGTCAAATGAAGTTAAAAA	8909	8932	- [Negative strand]	25	2.1537	0.776507	20	2.77357	0.424877	9	1.17843	0.424877	-0.36493	-1.23488	-1.23488	24	286	8836	9121	(((((((((((((((((((((((((((..(((((...(((((.(((((.....(((((((..(((.(((((((.((((..(((((((((((.(((((((..(((((((..((((((((.(((((((..(((..(.....)..)))..(((((....)))))))))))).)))))))))))))))..))).>>>>->>>>>>>>>>>-->>>>->)))))).)))..))))))).....))))).)))))..)))))...)))))))))))))))))))))))))))	9	-103
lus-miR-N30	gi|344003043|gb|AFSQ01026573.1| Linm sitatissimm scaffold1284_4	AAAUCGGCUAAUAUUUCACAUGCA	TTTTAATCATTCTCAACATGTATGTCAAATATTAAATCAATTTGAAAATTTTCAATTTTTATATCAAAATTGTCAGTTTATGTGTGTTATACTAAGGGAAATTCACAATTTTCATAATAAAATTTTAAAATTTTCAAATCGGCTAATATTTCACATGCATGTTGGAAATGAATAAAA	17775	17798	- [Negative strand]	25	2.1537	0.776507	20	2.77357	0.424877	9	1.17843	0.424877	-0.36493	-1.23488	-1.23488	24	177	17756	17932	(((((.(((((..((((((((((((.((((((((..((.(((((((((((((.((.((((((((.((((((((.(((((..((((...))))......))))).)))))))).)).)))))).)).)))))))))>>>>->>->>>>>>>>->>>>>>>)))))..))))).)))))	9	-51.5	-29.096	20.904
lus-miR-N31	gi|344021265|gb|AFSQ01008351.1| Linum usitatissimum scaffold236_30	GAGUCUUUGGAUACGGAAUAGAGC	CTTGTTCGTGCTTCTTTCCTGTGCGGTTTCGTGTTTTGGCATTATGTGTGTACACCTGTTCACTTGACCGTTTCGGTCCATTTGATGTGTTTCTTTGTAGTATTTGTTATCCACAAGTACTATAGAGATAGGTGGTCTGGCTATGAGTCTTTGGATACGGAATAGAGCACGATTGGAGATCAGAAAAAAGAACGAAACAAG	588	611	+ [Positive strand]	21	1.80911	0.501743	26	3.60565	1.0168	28	3.66622	1.0168	-0.99498	0.0240371	0.0240371	24	201	443	643	(((((((((.((..((((((((((.(((((((((((.(((.((((((..(..((((((.(((..((((((...)))).))..)))......((((((((((((((((.....))))))))))))))))))))))..)..)).))>>>>>--->>>>>>>>>>>--->>)))...)))))..))........))).))))))	13	-64.9
lus-miR-N31	gi|344011481|gb|AFSQ01018135.1| Linm sitatissimm scaffold649_17	GAGUCUUUGGAUACGGAAUAGAGC	GTGCCTATACCCGTTTACTTGGACCTTTGTGGTCAATTTGATGTGTTTCTTTGTAGTATTTGTTATCCACGGGTACTCTAGAGATAGAGGGTCTGGTTACGAGTCTTTGGATACGGAATAGAGCAC	2548	2571	- [Negative strand]	21	1.80911	0.501743	26	3.60565	1.0168	28	3.66622	1.0168	-0.99498	0.0240371	0.0240371	24	126	2545	2670	((((((((..((((...(..((((..(((((..((....(((.(...((((((.(((((((((.....))))))))).))))))....).)))))..)))>>>>>>-->--->>>>->>>>->>))	13	-38.5	-30.5556	42.8571
lus-miR-N31	gi|344020203|gb|AFSQ01009413.1| Linm sitatissimm scaffold293_11	GAGUCUUUGGAUACGGAAUAGAGC	TTGTTCGTGCTTCATTCCTGTGTGGTTTCGTATTTTAGCATGTGTCTAGACCCGTTCACTTGGACCGTTGCGGTCCATTTGATGTTTTTCTTTGTAGTATTTGTAATCCACGAGTACTCTAAAAATAGAGGGTCTGAATACGAGTCTTTGGATACGGAATAGAGCACATTTGGAGTTCGGACAG	52791	52814	- [Negative strand]	21	1.80911	0.501743	26	3.60565	1.0168	28	3.66622	1.0168	-0.99498	0.0240371	0.0240371	24	184	52771	52954	(((((((.((((((....(((((.(((((((((((.(((.(((((.(((((((..(((..(((((((...)))))))..)))........((((.(((((((((.....))))))))).))))......))))))).))))>->->>-->>>>>>>>>>>--->>)))..)))))).)))))))	13	-71.5	-38.8587	41.8478
lus-miR-N32	gi|344014579|gb|AFSQ01015037.1| Linum usitatissimum scaffold510_34	GUGUCUAGACCCAUUCAUUUGGAC	AGCTTTATTCTCGTGTGATTTCGTGTTTGGCATTATGTGTCTAGACCCATTCATTTGGACCGTTTCAGTCCATTTGATGTGTTTCTTTGTAGTATTTATTGTCCATGGGTACTCTAGAGATTAGTGGTCTTGTTATGAAGCTATAAACATGAAGTAGAGCACAGTTGGAGCT	1440	1463	+ [Positive strand]	16	1.37837	993.929	0.01	0.00138679	660.921	7	0.916556	660.921	9.957	9.36833	9.36833	24	172	1403	1574	(((((((..((.((((.((((((((((((((.((((<---<-<<<<<<--<<<--<<<<<.......)))))..)))......((((((.(((((((((.....))))))))).))))))...).))))).).))))).))))..))))))))))...)))))).)))))))	3	-56.1
lus-miR-N32	gi|344005248|gb|AFSQ01024368.1| Linm sitatissimm scaffold1055_7	GUGUCUAGACCCAUUCAUUUGGAC	GTTTGTTCAAGCTTCATTCTCGTGTGATTTTGTGTTTTGGCATTATGTGTCTAGACCCATTCATTTGGACTGTTTCGATCCATTTGATGTGTTTCTTTGTAGTATTTGTTGTGCACAGGTACTCTAGAGATAGGTAGTCTGGTTATGAAGCAATGGACGTGAAGTAGAGCACAGTTGGAGCTCAAAC	23942	23965	+ [Positive strand]	16	1.37837	993.929	0.01	0.00138679	660.921	7	0.916556	660.921	9.957	9.36833	9.36833	24	187	23895	24081	(((((....(((((((..((.((((.((((..(((((..((.((((<---<<<<<<<<--<<<--<<<<<......).))))..)))......((((((.(((((((((.....))))))))).))))))..))..)))))).))))).))...)))))..))))...)))))).))))))))))))	3	-59	-31.5508	40.107
lus-miR-N33	gi|344021901|gb|AFSQ01007715.1| Linum usitatissimum scaffold229_8	UGAGAACCGGCUGUCAGAUGGACC	GGTCAATGTTTGACTCTGGGTTTTTTTTCGATTTCTATGAGTCTCTGAGAACCGGCTGTCAGATGGACC	8412	8435	- [Negative strand]	14	1.20607	1.24241	7	0.970751	1.4837	11	1.4403	1.4837	0.313142	0.569199	0.569199	24	69	8411	8479	((((...(((((((..(.(((((((....(((((....)))))..->>>>>>>->-->>>>>>>->>>>	5	-22.7
lus-miR-N33	gi|344002745|gb|AFSQ01026871.1| Linm sitatissimm scaffold1300_2	UGAGAACCGGCUGUCAGAUGGACC	GGTCAATGTTTGACTCTGGGTTTTTGTTCTGCTTCTGTGAGTCTCTGAGAACCGGCTGTCAGATGGACC	1155	1178	+ [Positive strand]	14	1.20607	1.24241	7	0.970751	1.4837	11	1.4403	1.4837	0.313142	0.569199	0.569199	24	69	1109	1177	((((...(((((((..(.(((((((.....((((....))))...->>>>>>>->-->>>>>>>->>>>	5	-21.3	-30.8696	49.2754
lus-miR-N34	gi|344012583|gb|AFSQ01017033.1| Linum usitatissimum scaffold606_25	ACAGGUAUUUGGCAGGUGGACAUC	GTCGTGGATGTTCGTAATGTTTGTGCTTGGTATTTCTGACAGGTATTTGGCAGGTGGACATCGAGGGC	26971	26994	+ [Positive strand]	11	0.947628	0.854157	8	1.10943	0.708129	6	0.785619	0.708129	-0.227426	-0.497916	-0.497916	24	68	26932	26999	(((.(.((((((((...((((.(((((((.........->>>>>>>-->>>>-->>>>>>>>.).)))	7	-23.4
lus-miR-N34	gi|344007156|gb|AFSQ01022460.1| Linm sitatissimm scaffold850_37	ACAGGUAUUUGGCAGGUGGACAUC	TGTCTTGGTGCTCATCGATGTTCGTGATATTTGTATTTGGTGTTTCATACAGGTATTTGGCAGGTGGACATCAAGAGCA	39389	39412	+ [Positive strand]	11	0.947628	0.854157	8	1.10943	0.708129	6	0.785619	0.708129	-0.227426	-0.497916	-0.497916	24	79	39340	39418	((((((((((..((((..((((...((((((((((..(((....))))>>>>>>>>>->>>>>>>>-->>>>)))).))	7	-25	-31.6456	41.7722
lus-miR-N35	gi|344019034|gb|AFSQ01010582.1| Linum usitatissimum scaffold325_19	GGUGAUUUGACGUAUCUCUGAUCC	TTTTTTTTTCATTTGAATGGGATGTGATGATGTATTGTTATGACACCCAGTCTTACTTCCTTATGGAAGCTGGTGATTTGACGTATCTCTGATCCTTTCATTGAAAAAAGGA	8044	8067	- [Negative strand]	10	0.86148	0.776507	8	1.10943	0.00118022	0.01	0.00130937	0.00118022	-0.36493	-9.72673	-9.72673	24	112	8026	8137	(((((((((((..((((.(((((..((.((((...(((((...((((.((.....(((((....)))))))>>>>--->>>>>>>>>>>-->>>>))))).)))))))))))	3	-31.8
lus-miR-N35	gi|344014145|gb|AFSQ01015471.1| Linm sitatissimm scaffold526_3	GGUGAUUUGACGUAUCUCUGAUCC	TTTTCATTTGAATGGGATGTGATGATGTATTGTTATGACACCCAGTCTTACTTCCTTATGGAAGCTGGTGATTTGACGTATCTCTGATCCCTTCATGGAGAA	11548	11571	+ [Positive strand]	10	0.86148	0.776507	8	1.10943	0.00118022	0.01	0.00130937	0.00118022	-0.36493	-9.72673	-9.72673	24	102	11481	11582	(((((...((((.(((((..((.((((...(((((...((((.((.....(((((....)))))))>>>>--->>>>>>>>>>>-->>>>)))))..)))))	3	-29.9	-29.3137	39.2157
lus-miR-N35	gi|344029074|gb|AFSQ01000542.1| Linm sitatissimm scaffold38_12	GGUGAUUUGACGUAUCUCUGAUCC	TTTTCATTTGAATGGGATGTGATGATGTATTGTTATGACACCCAGTCTTACTTCCTTATGGAAGCTGGTGATTTGACGTATCTCTGATCCCTTCATGGAGAA	2387	2410	+ [Positive strand]	10	0.86148	0.776507	8	1.10943	0.00118022	0.01	0.00130937	0.00118022	-0.36493	-9.72673	-9.72673	24	102	2320	2421	(((((...((((.(((((..((.((((...(((((...((((.((.....(((((....)))))))>>>>--->>>>>>>>>>>-->>>>)))))..)))))	3	-29.9	-29.3137	39.2157
lus-miR-N36	gi|344025723|gb|AFSQ01003893.1| Linum usitatissimum scaffold104_41	ACACCGCUGUGAUAGAAUUUCGCG	TCGCCGGACACCGCTGTGATAGAATTTCGCGGATTCGTCGTATTCGTCATACGGTGAAGGTGA	9352	9375	+ [Positive strand]	9	0.775332	559.085	0.01	0.00138679	566.503	6	0.785619	566.503	9.12692	9.14594	9.14594	24	63	9344	9406	(((((..-<<<<<-<<<<<<-<<<<--<<<<....)).)).)))))))))))))))..)))))	7	-24.6
lus-miR-N36	gi|344018337|gb|AFSQ01011279.1| Linm sitatissimm scaffold357_2	ACACCGCUGUGAUAGAAUUUCGCG	TTCGCCGGACACCGCTGTGATAGAATTTCGCGGATTCGTCGTATTCGTCATACGGTGAAGGTGAG	251	274	- [Negative strand]	9	0.775332	559.085	0.01	0.00138679	566.503	6	0.785619	566.503	9.12692	9.14594	9.14594	24	65	217	281	((((((..-<<<<<-<<<<<<-<<<<--<<<<....)).)).)))))))))))))))..))))))	7	-25.6	-39.3846	52.3077
lus-miR-N36	gi|344022775|gb|AFSQ01006841.1| Linm sitatissimm scaffold209_11	ACACCGCUGUGAUAGAAUUUCGCG	TTCGCCGGACACCGCTGTGATAGAATTTCGCGGATTCGTCGTATTCGTCATACGGTGAAGGTGAG	1516	1539	+ [Positive strand]	9	0.775332	559.085	0.01	0.00138679	566.503	6	0.785619	566.503	9.12692	9.14594	9.14594	24	65	1507	1571	((((((..-<<<<<-<<<<<<-<<<<--<<<<....)).)).)))))))))))))))..))))))	7	-25.6	-39.3846	52.3077
lus-miR-N36	gi|344024867|gb|AFSQ01004749.1| Linm sitatissimm scaffold122_81	ACACCGCUGUGAUAGAAUUUCGCG	TTCGCCGGACACCGCTGTGATAGAATTTCGCGGATTCGTCGTATTCGTCATACGGTGAAGGTGAG	251	274	- [Negative strand]	9	0.775332	559.085	0.01	0.00138679	566.503	6	0.785619	566.503	9.12692	9.14594	9.14594	24	65	217	281	((((((..-<<<<<-<<<<<<-<<<<--<<<<....)).)).)))))))))))))))..))))))	7	-25.6	-39.3846	52.3077
lus-miR-N37	gi|344011263|gb|AFSQ01018353.1| Linum usitatissimum scaffold677_1	AACAAUUCCGGAUCUGAACCAGGC	AACAATTCCGGATCTGAACCAGGCTTTGGAGGAGCTTCCATTATGAAATTCAATGAAAAAAGCTACCCCCAATGATCTCAGTTAGTCCGGATGTT	5472	5495	+ [Positive strand]	7	0.603036	434.844	0.01	0.00138679	944.172	10	1.30937	944.172	8.76435	9.88291	9.88291	24	95	5471	5565	<<<<--<<<<<<-<<<<---<<<<.((((.(((((((...((((........))))...))))).)).)))).).)))...))))))))))))))	4	-28.6
lus-miR-N37	gi|343998504|gb|AFSQ01031112.1| Linm sitatissimm scaffold2864_1	AACAAUUCCGGAUCUGAACCAGGC	AACAATTCCGGATCTGAACCAGGCTCTAGAGGAGCTTCCATTAGGAAATTCAATGGAAAAAACTACCTCCAATGGTCTCAGTCAGTCCAGATGTT	779	802	- [Negative strand]	7	0.603036	434.844	0.01	0.00138679	944.172	10	1.30937	944.172	8.76435	9.88291	9.88291	24	95	707	801	<<<<--<<-<<<-<<<<---<<<<(...((((((.(((((((.((....)))))))))....)).))))....)))))...))))))).))))))	4	-25.8	-27.1579	43.1579
lus-miR-N37	gi|344011279|gb|AFSQ01018337.1| Linm sitatissimm scaffold662_17	AACAAUUCCGGAUCUGAACCAGGC	AACAATTCCGGATCTGAACCAGGCTCTGGAGGAGCTTCCATTAGAAAATTCAATGGTAAAACCTACCTCCAATGGTCTCAGTCAGTCCAGATGTT	13704	13727	+ [Positive strand]	7	0.603036	434.844	0.01	0.00138679	944.172	10	1.30937	944.172	8.76435	9.88291	9.88291	24	95	13703	13797	<<<<--<<-<<<-<<<<---<<<<(.((((((((...(((((.((....)))))))......)).))))))..)))))...))))))).))))))	4	-29.3	-30.8421	44.2105
lus-miR-N38	gi|344003656|gb|AFSQ01025960.1| Linum usitatissimum scaffold1165_21	AUGGACCGUCUGACAGUGAUUCAC	GTGACTATCACTGACCACGATCGTGATCTACCCGATGATCACACCCGTGACAGACTGTCTGTCACGCCTGTGATGGACCGTCTGACAGTGATTCAC	6729	6752	- [Negative strand]	12	1.03378	0.621205	12	1.66414	1.41626	18	2.35686	1.41626	-0.686858	0.502084	0.502084	24	96	6728	6823	((((..(((((((..((((...((((((........))))))...)))).(((((.(((((((((....)))>>>>>>->>>>>->>>>>>>>>>>	2	-43.6
lus-miR-N38	gi|344001257|gb|AFSQ01028359.1| Linm sitatissimm scaffold1547_20	AUGGACCGUCUGACAGUGAUUCAC	TTGTGATCGTCCTGTCTGCCACGATCGTGATTGTTACTAACCACGACCGTGACCTACCTGATGATCACAGCCGTGACAGAGCCCGCGATGGACCGTCTGACAGTGATTCACAG	2163	2186	+ [Positive strand]	12	1.03378	0.621205	12	1.66414	1.41626	18	2.35686	1.41626	-0.686858	0.502084	0.502084	24	113	2075	2187	((((((..((((((((...((((.(((((.(((....))).))))).))))........((((.((.((..((((........))))->>>>->>>>->>>>>->>>>>>>))	2	-35.9	-31.7699	53.9823
lus-miR-N39	gi|344009163|gb|AFSQ01020453.1| Linum usitatissimum scaffold719_8	UGCGUAGACCCGUUCACUUGGACC	TTTGCGTCTTGACATTGTGTGCGTAGACCCGTTCACTTGGACCGTTTCGGTCCACTTGATATGTTTCTTTGTAGTATTTGTTATCCACATGTGCTTTAGAGACAGATGGTCTGCCTATGAGGCTAAGGGCGCGGA	9494	9517	+ [Positive strand]	0.01	0.00086148	0.000517671	12	1.66414	1.02285	13	1.70218	1.02285	-10.9157	0.0325991	0.0325991	24	135	9474	9608	((((((((((....(..((-<-<<<<<<<---<<<--<<<<<<(...)))))))..)))..(((((((....(((((.(((.....))).)))))..)))))))...))))))))))..).....))))))))))	2	-49.1
lus-miR-N39	gi|344002840|gb|AFSQ01026776.1| Linm sitatissimm scaffold1185_13	UGCGUAGACCCGUUCACUUGGACC	TTTTGCGTTTTGGCATTATATGCGTAGACCCGTTCACTTGGACCGTTTCGGTTCATTTGATGTGTTCCTTTGTAATATTTGTTATCCACATGTACTTTAGAGACAGGTGGTCTGGCTATGAGGCAGTGGACGCGGAA	1018	1041	- [Negative strand]	0.01	0.00086148	0.000517671	12	1.66414	1.02285	13	1.70218	1.02285	-10.9157	0.0325991	0.0325991	24	137	924	1060	((((((((((..((.(((((-<<-<<<<<<<--<<<--<<<<<<(...)))))))..)))..(((..((..(((.(((.((.....)).))))))...))..))).).))))))))))))).))...))))))))))	2	-42.7	-31.1679	43.7956
lus-miR-N40	gi|344014101|gb|AFSQ01015515.1| Linum usitatissimum scaffold529_21	AGGACGCUUAGGAAGAACUCUAGG	TAATTTGGATTCTTTCTTGTCTGATAATCTTAATTGAATCGTTGTCATTGATTTGTGGGTCCGAGAGGAACGTAGATCAATAGGACGCTTAGGAAGAACTCTAGGTTA	58486	58509	+ [Positive strand]	0.01	0.00086148	0.000621205	10	1.38679	0.849755	9	1.17843	0.849755	-10.6526	-0.234881	-0.234881	24	108	58404	58511	((((((((((((((((((((((((((((............)))))).((((((((((..(((....))).)))))))))).->>>>>--->>>>>>>>->>>>>>)))	6	-32.2
lus-miR-N40	gi|344011395|gb|AFSQ01018221.1| Linm sitatissimm scaffold656_23	AGGACGCUUAGGAAGAACUCUAGG	CCACGAGGAACATAGATCAATAGGACGCTTAGGAAGAACTCTAGGTTACTCGTTAGCTAGAGAGAAGAGCGTTTGATCTAGGCTTTTTGTATCGTGTATTGTTGTGG	11211	11234	+ [Positive strand]	0.01	0.00086148	0.000621205	10	1.38679	0.849755	9	1.17843	0.849755	-10.6526	-0.234881	-0.234881	24	107	11189	11295	((((((.((((((.(((..((<<<<-<<<<<<<--<<<<-<<---((.(((........))).))..)).))))..))))))).))))))))))))).)).))))))	6	-31.4	-29.3458	42.9907
lus-miR-N41	gi|344029499|gb|AFSQ01000117.1| Linum usitatissimum scaffold17_18	ACCUAGACCCGUUCAUUUGGACCG	TTCGTGTTTTGGCATTATGTACCTAGACCCGTTCATTTGGACCGTTTCGGTCCATTTGATGTGTTTCTTTGTAGTATTTGTTGTCCACAGGTACTCTAGAGATAGGTGGTCTTTTTATGAA	1352	1375	- [Negative strand]	0.01	0.00086148	0.000690228	9	1.24811	1.04908	10	1.30937	1.04908	-10.5006	0.069125	0.069125	24	121	1274	1394	((((((....(((......(<<<<<<<<-<<<-<<--<<<<<<<...)))))))..))))).)))((((((.(((((((((.....))))))))).)))))))))))))))....))))))	3	-36.5
lus-miR-N41	gi|344022027|gb|AFSQ01007589.1| Linm sitatissimm scaffold207_48	ACCUAGACCCGUUCAUUUGGACCG	TGTGATTTCGTGTTTTGGCATTATGTACCTAGACCCGTTCATTTGGACCGTTTCGGTCCATTTGATGTGTTTCTTTGTAGTATTTTTTGTCCACAGGTACTCTAGAGATAGGTGGTCTTGTTATGAAGCAATGAACGTGAAGTAGAACA	4939	4962	+ [Positive strand]	0.01	0.00086148	0.000690228	9	1.24811	1.04908	10	1.30937	1.04908	-10.5006	0.069125	0.069125	24	149	4912	5060	(((.(((((((((((..((.(((((.<<--<<<<<<--<<<--<<<<<<<...)))))))..)))......((((((.(((((((.........))))))).))))))...).))))).))))))).))...)))))))))))...)))	3	-44.9	-30.1342	39.5973
lus-miR-N42	gi|344017047|gb|AFSQ01012569.1| Linum usitatissimum scaffold398_37	AUUCCGUCUGGCUGGUCUGACCGG	GACGGACCGGCGTTCCGTCTGGTCAGACCACGTGGACAGATCACGATTCCGTCTGGCTGGTCTGACCGGACGGAACGCCGGTCCGTC	18540	18563	+ [Positive strand]	0.01	0.00086148	0.000776507	8	1.10943	1.18022	10	1.30937	1.18022	-10.3307	0.23905	0.23905	24	87	18494	18580	((((((((((((((((((((((((((((((..(((((.((.....-->>->>>>>-->>>>>>>>>>>>))))))))))))))))))	4	-72.3
lus-miR-N42	gi|344004351|gb|AFSQ01025265.1| Linm sitatissimm scaffold1126_21	AUUCCGUCUGGCUGGUCUGACCGG	TCCGTCCGGGTCAGACCACGCGGACGGAATTCGATTCCGTCTGGCTGGTCTGACCGGACGGA	10140	10163	+ [Positive strand]	0.01	0.00086148	0.000776507	8	1.10943	1.18022	10	1.30937	1.18022	-10.3307	0.23905	0.23905	24	62	10106	10167	(((((((((.(((((((((.((((((((((...>>>>>>>>>>>->>>>>>>>>>>>)))))	4	-46.1	-74.3548	64.5161
lus-miR-N43	gi|344028061|gb|AFSQ01001555.1| Linum usitatissimum scaffold59_2	AUGCCUAGAUCCGUUCACUUGGAC	TGGCATCATATGCCTAGATCCGTTCACTTGGACCGTCTCGGTCCATTTGATGTGTTCTTTGTAGTATTTGTTACCCATATGTACTCTAGAGATAGGTGGTTTGGCTATGAAGCCA	1210	1233	- [Negative strand]	8	0.689184	496.964	0.01	0.00138679	1133.01	12	1.57124	1133.01	8.957	10.1459	10.1459	24	115	1127	1241	((((.((((<-<<<-<<<<<<--<<<--<<<<<((...)))))))..))).....((((((.(((((.(((.....))).))))).))))))...).))))))))))))).))))	11	-40.5
lus-miR-N43	gi|344016564|gb|AFSQ01013052.1| Linm sitatissimm scaffold415_3	AUGCCUAGAUCCGUUCACUUGGAC	TGGCATCATATGCCTAGATCCGTTCACTTGGACCGTATCGGTCCATTTGATGTGTTCTTTGTAGTATTTATTATCCACAGGTACTCTCGAGATAAGTGGTCTGGCTCTGAAGCTA	7706	7729	+ [Positive strand]	8	0.689184	496.964	0.01	0.00138679	1133.01	12	1.57124	1133.01	8.957	10.1459	10.1459	24	115	7696	7810	((((.(((.--<<<-<<<<<<--<<<--<<<<<((...)))))))..))).....((((.(.(((((((.........))))))).).))))...).))))))))..))).))))	11	-34.4	-29.913	43.4783
lus-miR-N43	gi|344023343|gb|AFSQ01006273.1| Linm sitatissimm scaffold194_6	AUGCCUAGAUCCGUUCACUUGGAC	TGGCATCATATGCCTAGATCCGTTCACTTGGACCGGTTCGGTCCATTTGACGTGTTCTTTGTAGTATTTGTTACCCACAGGTACTCTAGAGATAAGTGGTTTGGCTCTGAAGCTA	11167	11190	- [Negative strand]	8	0.689184	496.964	0.01	0.00138679	1133.01	12	1.57124	1133.01	8.957	10.1459	10.1459	24	115	11084	11198	((((.(((.--<<<-<<<<<<--<<<--<<<<<((...)))))))..))).....((((((.(((((((((.....))))))))).))))))...).))))))))..))).))))	11	-39.9	-34.6957	45.2174
lus-miR-N43	gi|344023343|gb|AFSQ01006273.1| Linm sitatissimm scaffold194_6	AUGCCUAGAUCCGUUCACUUGGAC	ATTTTGTGTTTTGGCATCATATGCCTAGATCCGTTCACTTGGACCGTTTTACCGTTTCGGTCCATTTGATGTGTTATTTGTAGTATTTGTTACCCACAGGTACTCTAGAGATAAGTGGTTTGGCTCTGAAGCTATGGACGTGAAGT	5591	5614	- [Negative strand]	8	0.689184	496.964	0.01	0.00138679	1133.01	12	1.57124	1133.01	8.957	10.1459	10.1459	24	146	5488	5633	((((..(((((((((.(((.--<<<-<<<<<<--<<<--<<<<<((...........)))))))..)))..((((.((((.(((((((((.....))))))))).)))))))).).))))))))..))).)))).)))))..))))	11	-44.2	-30.274	41.0959
lus-miR-N44	gi|344011004|gb|AFSQ01018612.1| Linum usitatissimum scaffold678_27	AACUCCUGACUGUGUGUGAUGCCU	GTGTGGGGCAGACATATTCAAGAGTCTTTAACCTCTGTGTTTTGGAACTCCTGACTGTGTGTGATGCCTGTAC	9682	9705	+ [Positive strand]	865	74.518	1.3235	406	56.3036	1.38603	596	78.0382	1.38603	0.404363	0.470954	0.470954	24	73	9636	9708	(((..((.((.(((((.(((.((((((..(((......)))..))->>>>->>>->>>>>->>--->>-.)))	1	-23.7
lus-miR-N45	gi|344005745|gb|AFSQ01023871.1| Linum usitatissimum scaffold957_29	ACAAUGUAGCCUUUGGAGUCACCC	GCGCACCTGTACGGTCTAGGGTGCCTCCAACGGTTATATTGTAACGGTCATGTAACGGTCATTACAATGTAGCCTTTGGAGTCACCCGAGAACGCACGGCGCGCGC	2912	2935	+ [Positive strand]	512	44.1078	1.4657	217	30.0933	2.28429	525	68.7417	2.28429	0.551591	1.19174	1.19174	24	106	2848	2953	((((.(((((.((.(((.(((((.((((((.(((((((((((((.(..(.......)..).))>>>>>>>>>>>->>>>>>->>>>>.))).)).)))).).))))	1	-56.4
lus-miR-N46	gi|344020898|gb|AFSQ01008718.1| Linum usitatissimum scaffold261_4	UUAUGGAGUAAGAACAUCAGG	CAGAGATGCGGATTATGGAGTAAGAACATCAGGCTGTAGTACAGAGCCTGATGTTCTTACTCCACAATCGAACATCTTTG	24184	24204	+ [Positive strand]	459	39.5419	1.09246	261	36.1951	1.33848	370	48.4465	1.33848	0.127587	0.420597	0.420597	21	80	24171	24250	((((((((..((<<-<<<<<<<<<<<<<<<<<<((.(.....).)))))))))))))))))))).))))...))))))))	1	-47.7
lus-miR-N47	gi|344018710|gb|AFSQ01010906.1| Linum usitatissimum scaffold339_8	AUUUAUUGAGAGACGGUAGACAGC	TTATGCAGATTTATTGAGAGACGGTAGACAGCCCGTGTCAACCTTAGCTCAATATCTGATAA	14252	14275	+ [Positive strand]	247	21.2785	0.697444	220	30.5093	1.57934	368	48.1847	1.57934	-0.51985	0.659324	0.659324	24	62	14243	14304	((((.(((<--<<<<<<<--<-<<<-<<<<--...)))).))).)..)))))))))))))))	1	-19.1
lus-miR-N48	gi|344026598|gb|AFSQ01003018.1| Linum usitatissimum scaffold84_14	AGAGAUGUGAGACAAUGAGAGUGU	GAGATGTGAGACAATGAGAGTGTATTGAACATAAACCAAATAAGAAAAAGGACCACGCGGTCCCAAACATAAGGGACCATCTATATCGATTAGCCTTTGTTTCACATCTC	41063	41086	- [Negative strand]	202	17.4019	3.69069	34	4.71508	0.472086	17	2.22592	0.472086	1.88389	-1.08288	-1.08288	24	110	40975	41084	<<<<<<<<<<<<<--<<<-<<--(((((.......((............)).......((((((........)))))).......)))))..))))))))))))))))))	1	-36.2
lus-miR-N49	gi|344012237|gb|AFSQ01017379.1| Linum usitatissimum scaffold605_4	GAAAUUGUUAGAGCUUUGGAGACC	AGAAATTGTTAGAGCTTTGGAGACCTACATAATTCAGCGCATCTATGGGCATTATATATGAGTCTCCAAACCTTAACAATCCCT	7473	7496	- [Negative strand]	182	15.6789	0.588851	192	26.6263	1.43593	292	38.2335	1.43593	-0.764026	0.521984	0.521984	24	84	7413	7496	(<--<<<<<<-<<<-<<<<<<<<<<((.(((((...((.((....)).))))))).)).).))))))))).)))))))))..))	1	-23.2
lus-miR-N50	gi|344024480|gb|AFSQ01005136.1| Linum usitatissimum scaffold152_5	AUUGUCACUGUUAUAACCGCGAGA	AAAGAAATGAATGTCACATTATAAGAGTACGGGTCGGTTCTCGCGGTGATGAGAAATCGATTTTCGCAGTTATAACAGCGACAATGCACGTTCTCGCTGTTATGGATAATCGCGAGAAAACCTATCCTGATAATTGGTTCGTTGTCGCGGTTAGGCAACCGCGGGAAAGGAAAAGGAAATTACAGTTGTGGCGGTTGCGTTCTTGTGGTTGGGTAACCGCAAAAACGTACATTGTCACTGTTATAACCGCGAGAACCGATCTCTCATAACCGTAAGAGCCGATCCGTATTCTTGTAGTATGACATTCATTTCTTT	11229	11252	+ [Positive strand]	163	14.0421	0.708087	143	19.8311	1.40635	213	27.8895	1.40635	-0.498001	0.49196	0.49196	24	315	10998	11312	((((((((((((((((.((((((((((((((((((((((((..((((.((((((.((((.(((((((.((((((((((.(((((((.(((((...((.(((((...((((((((((((...(((.(((((((((......))))))).)).)))((((((((.(.((..(.((......)).)..)).).)))))))).)))))))))))).))))).))...))))).)>>>>>>->>>>>>>>>>->>>>>>).)))).)))))).))))..)))))))))))))))))))))))).))))))))))))))))	1	-166.3
lus-miR-N51	gi|344014678|gb|AFSQ01014938.1| Linum usitatissimum scaffold525_8	ACGAGGUCGUUUGUCAUGGAGGCU	CGAGGTCGTTTGTCATGGAGGCTCTTTTTATATCAGCTGATTCACGTGCTTTAAATAATTATTTACTATTTGAGTTAGTTGAGAGTGTTTTCATCGATGATTTGTCTCG	21471	21494	+ [Positive strand]	152	13.0945	1.29347	73	10.1235	0.866569	67	8.77275	0.866569	0.371245	-0.206613	-0.206613	24	109	21471	21579	<<<<<-<<-<--<<<<<<<<<<-(((......((((((((((((.(((...(((((....))))).))).))))))))))))))).)))))))).))..)..)))))))	1	-31.1
lus-miR-N52	gi|344012801|gb|AFSQ01016815.1| Linum usitatissimum scaffold603_20	ACCGGACAACUUUUAAAUUGAACC	CGAGTTCAAGGTTTGATGGTTTCGACCGGGGTTTGACGGCTTGCTAAACCAAGTATGACTGTTTTAATTATTAAATAAATAGAGTTGAGCCGGACCGGACAACTTTTAAATTGAACCG	2033	2056	- [Negative strand]	131	11.2854	0.442271	184	25.5169	1.14943	224	29.3298	1.14943	-1.177	0.200915	0.200915	24	118	2031	2148	((.(((((..((((((.((((....((((((((..((.(((((......)))))....((((((............)))))).))..))))..->>>>-->>>>->>>>>>>>>>>>)	6	-30.5
lus-miR-N53	gi|344012270|gb|AFSQ01017346.1| Linum usitatissimum scaffold629_8	AGCGGAUGAUGAAACCAUAAAAA	TCCTGGGTTTTTATTAATTTCACTTCATTTCCTCCTTTGATTTGGCTCTGTTGTTGTTTGAGATGAGCGGATGATGAAACCATAAAAATCTTAGGA	35305	35327	- [Negative strand]	129	11.1131	1.78079	45	6.24054	1.55264	74	9.68931	1.55264	0.832516	0.634722	0.634722	23	96	35296	35391	((((((((((((((...(((((..(((((..(((.(((.(..((((......))))..).))).)>>-->>>>>>>>>>-->>>>>>>)).)))))	1	-25.5
lus-miR-N54	gi|344019672|gb|AFSQ01009944.1| Linum usitatissimum scaffold301_6	AUGGUUCGCUUUGUCUGGAGAAUC	GCCTCATCTAGAGCCTGATTTAGGCCAAGAAGGAACCTGATGGTTCGCTTTGTCTGGAGAATCTGCCTGTAGAGGT	26104	26127	- [Negative strand]	17	1.46452	0.37716	28	3.883	0.606968	18	2.35686	0.606968	-1.40675	-0.720308	-0.720308	24	76	26090	26165	(((((...(((.((..(((((...(((.(((((((((..-->>>>>->>>>--->>>->>>>>.)))))..)))))	15	-26.3
lus-miR-N54	gi|344000493|gb|AFSQ01029123.1| Linm sitatissimm scaffold1768_5	AUGGUUCGCUUUGUCUGGAGAAUC	GCCTCATCTAGAGCCTGATTTAGGCCAAGAAGGAACCTGATGGTTCGCTTTGTCTGGAGAATCTGCCTGTAGAGGT	40471	40494	- [Negative strand]	17	1.46452	0.37716	28	3.883	0.606968	18	2.35686	0.606968	-1.40675	-0.720308	-0.720308	24	76	40457	40532	(((((...(((.((..(((((...(((.(((((((((..-->>>>>->>>>--->>>->>>>>.)))))..)))))	15	-26.3	-34.6053	50
lus-miR-N54	gi|344008625|gb|AFSQ01020991.1| Linm sitatissimm scaffold745_16	AUGGUUCGCUUUGUCUGGAGAAUC	GCCTCATCTAGAGCCTGATTTAGGCCAAGAAGGAACCTGATGGTTCGCTTTGTCTGGAGAATCTGCCTGTAGAGGT	14351	14374	- [Negative strand]	17	1.46452	0.37716	28	3.883	0.606968	18	2.35686	0.606968	-1.40675	-0.720308	-0.720308	24	76	14337	14412	(((((...(((.((..(((((...(((.(((((((((..-->>>>>->>>>--->>>->>>>>.)))))..)))))	15	-26.3	-34.6053	50
lus-miR-N54	gi|344009850|gb|AFSQ01019766.1| Linm sitatissimm scaffold726_22	AUGGUUCGCUUUGUCUGGAGAAUC	GCCTCATCTAGAGCCTGATTTAGGCCAAGAAGGAACCTGATGGTTCGCTTTGTCTGGAGAATCTGCCTGTAGAGGT	51761	51784	- [Negative strand]	17	1.46452	0.37716	28	3.883	0.606968	18	2.35686	0.606968	-1.40675	-0.720308	-0.720308	24	76	51747	51822	(((((...(((.((..(((((...(((.(((((((((..-->>>>>->>>>--->>>->>>>>.)))))..)))))	15	-26.3	-34.6053	50
lus-miR-N54	gi|344024278|gb|AFSQ01005338.1| Linm sitatissimm scaffold159_18	AUGGUUCGCUUUGUCUGGAGAAUC	GCCTCATCTAGAGCCTGATTTAGGCCAAGAAGGAACCTGATGGTTCGCTTTGTCTGGAGAATCTGCCTGTAGAGGT	64925	64948	- [Negative strand]	17	1.46452	0.37716	28	3.883	0.606968	18	2.35686	0.606968	-1.40675	-0.720308	-0.720308	24	76	64911	64986	(((((...(((.((..(((((...(((.(((((((((..-->>>>>->>>>--->>>->>>>>.)))))..)))))	15	-26.3	-34.6053	50
lus-miR-N54	gi|344016860|gb|AFSQ01012756.1| Linm sitatissimm scaffold389_22	AUGGUUCGCUUUGUCUGGAGAAUC	GCCTCATCTAGAGCCTGATTTAGGCCAAGAAGGAACCTGATGGTTCGCTTTGTCTGGAGAATCTGCCTGTAGAGGT	7093	7116	+ [Positive strand]	17	1.46452	0.37716	28	3.883	0.606968	18	2.35686	0.606968	-1.40675	-0.720308	-0.720308	24	76	7053	7128	(((((...(((.((..(((((...(((.(((((((((..-->>>>>->>>>--->>>->>>>>.)))))..)))))	15	-26.3	-34.6053	50
lus-miR-N55	gi|344028559|gb|AFSQ01001057.1| Linum usitatissimum scaffold29_21	CGCACAAUUGGUCAUCGCGCU	CCGTTGATTCGCACAATTGGTCATCGCGCTTGGTTGAAAAGCCAGTAGCGTGAAGCTATACTGTGCGTTGG	3311	3331	- [Negative strand]	101	8.70094	2.02393	31	4.29904	0.639601	21	2.74967	0.639601	1.01716	-0.644757	-0.644757	21	71	3269	3339	(((......<<<<<<--<<<<--<<<<<<<(((((....)))))..))))))).))))...)))))).)))	2	-26.6
lus-miR-N56	gi|344010814|gb|AFSQ01018802.1| Linum usitatissimum scaffold709_16	GUUACAAGCUCGUGUAGGAUGAGU	ACTCTTCTTATATGGCCGTGCAATTCGTTTTATACGGCTGTATAACTCGTTTTATACGGGCGTAAGAGTTATACACCGGTGTAAAATGAGTATGAGTTACACAGCCGTAAGAATTATACACCTAAGATACGTTACAAGCTCGTGTAGGATGAGTTACACGCCCGTACCCGTGTAAGATGAGTTACACGACCGTGTAGGATGAGT	6896	6919	- [Negative strand]	98	8.4425	3.38212	18	2.49622	3.67178	70	9.16556	3.67178	1.75793	1.87648	1.87648	24	204	6845	7048	((((.((((((((((.((((.((((((((((((((((.(((.(((((((((((((((((((((((..((........((((((.(((...((((.(((....)))))))...))).))))))......))->>>>-->>>>>>>>>>>>>>>>>)).))).......)))))))))))))))).)))).)))))))))).))))	1	-82.94
lus-miR-N57	gi|344016363|gb|AFSQ01013253.1| Linum usitatissimum scaffold355_112	AUUGACUGAGAACAUAACCCGCUA	GTATTGACTGAGAACATAACCCGCTATCCTACATAGGATTGACAACGGTTTGATTTGAGTCAATAT	540	563	+ [Positive strand]	97	8.35635	0.436644	138	19.1377	0.499453	73	9.55837	0.499453	-1.19547	-1.00158	-1.00158	24	66	537	602	((<<<<<<<-<<<-<<-<<<<--<-<((((....))))).).....)))))).))).)))))))))	1	-19.9
lus-miR-N58	gi|344004414|gb|AFSQ01025202.1| Linum usitatissimum scaffold1118_10	AACCGUUGGAUGAAAUUUGACUGA	TCGTTTTGCTCATTTTCAACCGTTGGATGAAATTTGACTGAAAAGTGACATGATCCAACGGTCATGATCTTTCTAGACGA	12337	12360	+ [Positive strand]	84	7.23643	0.567187	92	12.7584	1.06733	104	13.6174	1.06733	-0.818102	0.0939996	0.0939996	24	80	12319	12398	((((((.........((<<<<<<<<<<<---<<-<-<<<--..))).).)).))))))))))..))).......))))))	1	-21.89
lus-miR-N59	gi|344004113|gb|AFSQ01025503.1| Linm sitatissimm scaffold1159_19	AGCGGAUGAGAAUAGAGUAAAUAU	ACTGTTGGGGCGCAGCGGATGAGAATAGAGTAAATATATTGCACTAATAAACCACATACCGTAAATATTTCCCAGGTAAGTTGGAAGTGGCGGTAGTCCGCCACACTTAAAATCACTATGGATGGGTGATTACCACCGCAATACCATAATGACGATAATTAAGCCAACCTCCTTAGACCAATTTACTGTGGTAATATTAATAATGCAATATACAACGAATATTCTCGAAATTGCCAAGCACAAAACAGT	12522	12545	+ [Positive strand]	55	4.73814	1.10214	31	4.29904	1.58377	52	6.8087	1.58377	0.140306	0.663365	0.663365	24	249	12508	12756	((((((..(((..-<<<<-<<<<<<<<--<<---<<<((((((.(((((.((((((....((((((...((..(((...(((((..(((((((....)))))))........(((.(((((.((((((.....)))).))...))))).)))...........)))))..)))..))...))))))))))))..)))))....)))))))))..))...))))))))...))))...)).)..))))))	9	-78.2	-31.4056	38.9558
lus-miR-N59	gi|344008328|gb|AFSQ01021288.1| Linm sitatissimm scaffold828_8	AGCGGAUGAGAAUAGAGUAAAUAU	GCGGATGAGAATAGAGTAAATATATTGCACTAATAAACCACACACCGTAAATATTTCCCAGGTAAGTTGGAAGTGGCGGTAGTCCGCCACACTTAAAATCACTATGGATGGGTGATTACCACCGCAATACCATAATGACGATAATTAAGCCAACCTCCTTAGACCAATTTACTGTGGTAATATTAATAATGCAATATACAACGAATATTCTCGAAATTGC	11550	11573	+ [Positive strand]	55	4.73814	1.10214	31	4.29904	1.58377	52	6.8087	1.58377	0.140306	0.663365	0.663365	24	220	11550	11769	<<<<-<<<<<<<<--<<---<<<((((((.(((((.((((((....((((((...((..(((...(((((..(((((((....)))))))........(((.(((((.((((((.....)))).))...))))).)))...........)))))..)))..))...))))))))))))..)))))....)))))))))..))...))))))))...))))	9	-67.2	-30.5455	37.7273
lus-miR-N59	gi|344010079|gb|AFSQ01019537.1| Linm sitatissimm scaffold730_16	AGCGGAUGAGAAUAGAGUAAAUAU	GCAGCGGATGAGAATAGAGTAAATATATTGCACTAATAAACCACACACCGTAAATATTTCCCAGGTAAGTTGGAAGTGGCGGTAGTCCGCCACACTTAAAATCACTATGGATGGGTGATTACCACCGCAATACCATAATGACGATAATTAAGCCAACCTCCTTAGACCAATTTACTGTGGTAATATTAATAATGCAATATACAACGAATATTCTCGAAATTGCCAAGC	7522	7545	+ [Positive strand]	55	4.73814	1.10214	31	4.29904	1.58377	52	6.8087	1.58377	0.140306	0.663365	0.663365	24	228	7519	7746	((-<<<<-<<<<<<<<--<<---<<<((((((.(((((.((((((....((((((...((..(((...(((((..(((((((....)))))))........(((.(((((.((((((.....)))).))...))))).)))...........)))))..)))..))...))))))))))))..)))))....)))))))))..))...))))))))...))))...))	9	-68.8	-30.1754	38.5965
lus-miR-N60	gi|344006667|gb|AFSQ01022949.1| Linum usitatissimum scaffold927_34	ACCGUCUGUCCGGCGAGUUGGGCC	GGAATTTCCGTTTGACCCAACTCGTCGGACTGACACACCGTCTGTCCGGCGAGTTGGGCCAGACGGAAATCC	48290	48313	+ [Positive strand]	54	4.65199	0.472466	71	9.84619	1.42291	107	14.0102	1.42291	-1.08172	0.508842	0.508842	24	72	48253	48324	(((.((((((((((.(((((((((((((((.(((..--->>>->>>>>>>>>>>>>>>->))))))))))))	1	-51.8
lus-miR-N61	gi|343999660|gb|AFSQ01029956.1| Linum usitatissimum scaffold2012_2	GAACCGAUCGAUCGAAUGGACAGA	TTCAGTATGTTTTAGTTGATCGACTTGTTCGACAAACCTCAGCCAATCAAATCTAGGTACAAATTCAAAAAAATTTACGAACCGATCGATCGAATGGACAGACTGGA	4942	4965	- [Negative strand]	51	4.39355	0.688728	46	6.37922	1.49836	73	9.55837	1.49836	-0.537994	0.583384	0.583384	24	107	4936	5042	((((((.(((((...((((((((...(((((....((((.((..........))))))..(((((......))))).)>>>>--->>>>>>>>-->>>>>->)))))	2	-27.1
lus-miR-N62	gi|344028197|gb|AFSQ01001419.1| Linum usitatissimum scaffold58_23	ACCAAGUUGGAUGUAGUUAUCAGU	GTAATTGACGGGTGCTCTGATTTGCACCTAATGGACCAAGTTGGATGTAGTTATCAGTAGC	8991	9014	+ [Positive strand]	48	4.1351	0.432143	69	9.56883	0.957856	70	9.16556	0.957856	-1.21042	-0.0621196	-0.0621196	24	61	8956	9016	((.(((((..(.(((((..(((((..((....))-->>>>>-->>->>>->-->>>>>.))	11	-18.6
lus-miR-N63	gi|344010910|gb|AFSQ01018706.1| Linum usitatissimum scaffold705_1	AUUCACAAUGCAUCGUGCACUAUG	TGATTCAGTTCCACCATTCACAATGCATCGTGCACTATGGTATGGTTTAGTTTCATCATGCACTATGCACCGTGAACATTGGAATGGGTCA	1938	1961	+ [Positive strand]	43	3.70436	1.21417	22	3.05093	0.987089	23	3.01154	0.987089	0.279975	-0.0187478	-0.0187478	24	91	1922	2012	(((((((.(((((..-<<<<<--<<<<<-<<<<<--<<<(.((......)).))))..))))).)))))..)))))...))))))))))))	9	-32.7
lus-miR-N64	gi|344024970|gb|AFSQ01004646.1| Linum usitatissimum scaffold128_18	ACCGUUACAACAUAGCCGUUGGAG	GCCGTGCGTCCTTGAGTTGATCCAACGACTATATTATAACGGCTGTTACATGACCGTTACAACATAGCCGTTGGAGACATCCTAAAACACACGGC	595	618	- [Negative strand]	43	3.70436	0.763195	35	4.85375	0.971149	36	4.71372	0.971149	-0.389876	-0.0422361	-0.0422361	24	95	575	669	((((((.((..(((.(.((.(((((((.((((.((.(((((((........)->>>>>>->>->>>>->>>>>>>-.)).).))).)).))))))	1	-33.9
lus-miR-N65	gi|344001689|gb|AFSQ01027927.1| Linum usitatissimum scaffold1500_6	AUACAAUGAGAAAGCAAGUCGAAC	TCCGTTTGAGCTCCGCTTTGTCTCGTTGGAATCGTCTTGTCGTCCTCTATCCATTGGATACCTGAAAACTTGCATATACAATGAGAAAGCAAGTCGAACGGA	5542	5565	- [Negative strand]	36	3.10133	0.894536	25	3.46697	0.944172	25	3.27341	0.944172	-0.160789	-0.0828781	-0.0828781	24	102	5538	5639	(((((((((.((..((((..((((((((.....((...((..((...(((((...)))))...))..))..))..--->>>>>>>>>>>>->>>>>>>>)))	12	-31.1
lus-miR-N66	gi|344002279|gb|AFSQ01027337.1| Linum usitatissimum scaffold1361_9	UGCAUCGGAUGUCAUUAUAGUAGU	CGGATTTTATTATACTTAAAATTCTGCATCGGATGTCATTATAGTAGTGTTTTATTCGATGTAGAATCTTAAGTATAATGGCATCCGTCGTATGAAACACTATTATAATGACATCCGGTGTAGAATCTTAAGTATAATGGCATCCG	2799	2822	- [Negative strand]	34	2.92903	1.11163	19	2.6349	0.844786	17	2.22592	0.844786	0.152677	-0.243343	-0.243343	24	146	2700	2845	(((((.(((((((((((((.((((<<<<<<<<<<<<<<<<<<<<<<<<(((((((.(((((........................))))).))))))))))))))))))))))))))))))))))).))))))))))))).)))))	4	-76.26
lus-miR-N67	gi|344028257|gb|AFSQ01001359.1| Linum usitatissimum scaffold54_18	CGGCUCUGACACCACUUUGUUAG	GCTGCTATGGGATTGTACGGCTCTGACACCACTTTGTTAGAGATTATAACTTATGTGTAACTAGCCTTACAAGTAAATTCTATCTTATACAAGTGGTATCACAGCCATTTGATCTCATTAGCAGC	15933	15955	- [Negative strand]	32	2.75673	0.709949	28	3.883	0.640688	19	2.4878	0.640688	-0.494213	-0.642306	-0.642306	23	125	15847	15971	(((((((((((((((..-<<<<-<<<-<<<<<<<-<<--<((((...((.((((.(((((......))))).)))).))..)))))..))))))))).))).))))...)))))))).)))))))	1	-46.5
lus-miR-N68	gi|344026686|gb|AFSQ01002930.1| Linum usitatissimum scaffold78_60	AAUGUAGAAUGAAAUUUGGAUGAG	GTGGTCCGTTTGCAAGTCGGAATGTAGAATGAAATTTGGATGAGAATGGGAAAGTTAGCTCACAAAATTCACTTTATTGGGATCTAAGTTTCTCGCTGAATGGGAAAGTGCTCAAGATTCCATTCTACATTCCAACTGCCAAACGAGCCAT	4205	4228	+ [Positive strand]	31	2.67059	1.06985	18	2.49622	1.41626	27	3.53529	1.41626	0.0974135	0.502084	0.502084	24	151	4184	4334	((((..((((((..(((.((<<<<<<<<<<<-<<<<<---<<<<...((((((.((((.((.(((...........))).)).)))).)))))).((....)).......))))))))).))))))))))))).)))..))))))..))))	3	-52.3
lus-miR-N69	gi|344001144|gb|AFSQ01028472.1| Linum usitatissimum scaffold1611_1	AUAUGGCCCGUACAACUCUAUGUA	TGTATATACTTGTGCGGGTTTATACAAAGCTATACACATTTATATGGCCCGTACAACTCTATGTACA	1266	1289	+ [Positive strand]	29	2.49829	2.25187	8	1.10943	1.88834	16	2.09499	1.88834	1.17112	0.917122	0.917122	24	67	1224	1290	((((((((.(((((((((((.(((.(((..........)))->>>>>>>>>>>>>>--->>>>>>))	1	-20.9
lus-miR-N70	gi|344010803|gb|AFSQ01018813.1| Linum usitatissimum scaffold692_10	UAACAAGUCAGACUCGAAUAGGCU	TCGAGTGTTTCTCTCGTTTGGCTCGTAAATGGTAGTTAACAAGTCAGACTCGAATAGGCTCGA	2262	2285	- [Negative strand]	29	2.49829	0.720598	25	3.46697	1.32184	35	4.58278	1.32184	-0.472733	0.402549	0.402549	24	63	2258	2320	((((((.(...((..((((((((.((.(((....))>->>->>>>>>>>-->>-->->>>)))	3	-18.9
lus-miR-N71	gi|344025043|gb|AFSQ01004573.1| Linum usitatissimum scaffold119_78	AUCGAGAAGUCGCUGACUGGUCAA	GGCCGGTGACCGAAGTCTCGCTGGAAAGTCACTGATCGGCGACTGGAGTCTTGCTGGAAAAGTCACTAGACGGTGATCGAGAAGTCGCTGACTGGTC	1282	1305	- [Negative strand]	28	2.41214	0.48316	36	4.99243	1.28512	49	6.41589	1.28512	-1.04943	0.361907	0.361907	24	97	1283	1379	(((((((.(.(((..(((((.......(((((((.((((.((((....(((....)))..)))).)).)))))))>>>>>>>-->>>->->>>>>>>	1	-37.71
lus-miR-N72	gi|344019222|gb|AFSQ01010394.1| Linum usitatissimum scaffold324_26	AUAUCAUAUCAAUCGCAGUGGACC	TATCATATCAATCGCAGTGGACCACCAGTAAAACCGTACCGCGGAACGAATTAACTGGCTGGTCCGTATTGCTGGCTGGTGGGGTA	2224	2247	+ [Positive strand]	27	2.32599	0.479216	35	4.85375	0.566503	21	2.74967	0.566503	-1.06125	-0.819844	-0.819844	24	86	2224	2309	<<<<-<<<<<--<<<<<<<<<<<((((((.((..(((.(....).)))..)).))))).))))))..))))).)..))))).))))	1	-31.8
lus-miR-N73	gi|344010393|gb|AFSQ01019223.1| Linum usitatissimum scaffold714_8	GACCCUAUUCGAUUCGAUCGGAGU	GTACTCGACCCTATTCGATTCGATCGGAGTGAAAAATACCGTATTGAACGGGTTACTGGGCGGATAC	7300	7323	+ [Positive strand]	23	1.9814	1.19064	12	1.66414	0.708129	9	1.17843	0.708129	0.251742	-0.497916	-0.497916	24	67	7293	7359	(((..(<-<<<-<<<<<-<<<<<<<<<-<<.....)).))).)))))))))))....)))))..)))	3	-22.1
lus-miR-N74	gi|344010263|gb|AFSQ01019353.1| Linum usitatissimum scaffold670_103	AACUAGGGCGUCGUUUAGGGAUCC	AACTAGGGCGTCGTTTAGGGATCCAGTATTGTTTCTATTCAATCTATCCCTTCACCGCTATCTAGTT	1032	1055	+ [Positive strand]	22	1.89526	0.683326	20	2.77357	1.22742	26	3.40435	1.22742	-0.549354	0.295633	0.295633	24	67	1031	1097	<<<<<<<<<<--<<--<<<<<<--((.((((........))))))))))))..))))))..))))))	7	-19.3
lus-miR-N75	gi|344010400|gb|AFSQ01019216.1| Linum usitatissimum scaffold733_13	ACCGCUGUUAAACCGUUUGGCAGG	GTATAACAATGGATTTCAAACCGCTGTTAAACCGTTTGGCAGGGTGTAAACAGCTGTTAAACCGTTTGGCAGGGTGTAAACCGTTGTTAAC	1943	1966	+ [Positive strand]	22	1.89526	0.455551	30	4.16036	2.1716	69	9.03462	2.1716	-1.13432	1.11876	1.11876	24	91	1923	2013	((.(((((((((.(((...<<<-<<<<<<<<<-<<<<<<<<<-((....))..))))))))).))))))))))))..))))))))))))))	1	-37.9
lus-miR-N76	gi|344008875|gb|AFSQ01020741.1| Linum usitatissimum scaffold795_12	AUAGGUACCCGUCCGAAACUCGCC	CGAGTTTTGGATGGGTATGAATATTGATATTCGGATGGGACGTGGATGAATTTTATGAATAGGTATGGAGATGAGTATAGGTACCCGTCCGAAACTCG	4639	4662	+ [Positive strand]	21	1.80911	1.86362	7	0.970751	1.34882	10	1.30937	1.34882	0.898105	0.431695	0.431695	24	98	4562	4659	((((((((((((((((((..(((((.((.((((....(..((((((.....))))))..).....)))).)).)))>>-->>>>>>>>>>>>>>>>>>	1	-38
lus-miR-N77	gi|344020221|gb|AFSQ01009395.1| Linum usitatissimum scaffold295_19	AAGAACUCUAGAUUACUCGUUAGC	GATAGGTCGCTTAGGAAGAACTCTAGATTACTCGTTAGCTCGAGAGAGGAGCGTTTAATCTAGACTTTTTTCATCGTTTATC	19555	19578	+ [Positive strand]	21	1.80911	1.00349	13	1.80282	0.798915	11	1.4403	0.798915	0.00501988	-0.323886	-0.323886	24	82	19539	19620	((((((.((....((<<<<<-<<<<<<<<<--<<<<--<((....))).))))..))))))))).)))))))..))))))))	10	-28.6
lus-miR-N78	gi|344021571|gb|AFSQ01008045.1| Linum usitatissimum scaffold247_23	ACUCGAGACUAAAGAACACGGCGU	GGGACACGACCGTGTCCTTTTCTCTGGAAAGTGACTCGAGACTAAAGAACACGGCGTGTCCC	8715	8738	+ [Positive strand]	20	1.72296	1.55301	8	1.10943	3.06856	26	3.40435	3.06856	0.63507	1.61756	1.61756	24	62	8681	8742	((((((((.((((((.((((..(((.((.....-->>->>>-->>>>->>>>>>>>>)))))	1	-33.4
lus-miR-N79	gi|344002452|gb|AFSQ01027164.1| Linum usitatissimum scaffold1343_8	AUUCGGUCGAAUUCGGUUUUAGAC	AATTCGGTTTAAATTCGAAATCGGCAGACAAATTTGTTGCGAATTCAAATTCGGTCGAATTCGGTTTTAGACCGAATT	13968	13991	+ [Positive strand]	18	1.55066	1.24241	9	1.24811	0.839264	8	1.04749	0.839264	0.313142	-0.252803	-0.252803	24	78	13919	13996	(((((((((((((..((((.(((((.((((....)))).(((((....>>>>>>>>>>->>>>-->>>>>>>))))))	2	-29.5
lus-miR-N80	gi|344028904|gb|AFSQ01000712.1| Linum usitatissimum scaffold37_26	AUAUAAGUAGAAUCCACCCCGAGU	TTGGAATTTGAGGTTTGAGTTTTACTGCATCTTCGAGTACGGACACCCGCTCAAAACGAATATAAGTAGAATCCACCCCGAGTTCCAG	9109	9132	- [Negative strand]	18	1.55066	1.24241	9	1.24811	2.30798	22	2.8806	2.30798	0.313142	1.20663	1.20663	24	88	9103	9190	((((((((((.((..((..(((((((..((.((((.(..(((....)))..)....)))>->>->>>>>>>-->>->>>>>>>)))))	1	-25.9
lus-miR-N81	gi|344000273|gb|AFSQ01029343.1| Linm sitatissimm scaffold1835_6	AGCAUGUUAUGUAAGAGUAAAGGC	AAAATTAAGCATGTTATGTAAGAGTAAAGGCCGTTACCTAACGTAACGATAGTTATTCCTTACGTAACAGACTTAATTTT	370	393	+ [Positive strand]	17	1.46452	1056.05	0.01	0.00138679	0.944172	0.01	0.00130937	0.944172	10.0445	-0.0828781	-0.0828781	24	80	362	441	(((((((<<--<<<<<<<<<<<<<<<<--<-((((((.....)))))).)..))))).)))))))))))..)))))))))	4	-29.2	-36.5	31.25
lus-miR-N81	gi|344003795|gb|AFSQ01025821.1| Linm sitatissimm scaffold1182_19	AGCAUGUUAUGUAAGAGUAAAGGC	GCATGTTATGTAAGAGTAAAGGCCGTTACATAAGCCTTACGTGAGGGCAGTTGTTCCTTACGTAACAAGC	4379	4402	- [Negative strand]	17	1.46452	1056.05	0.01	0.00138679	0.944172	0.01	0.00130937	0.944172	10.0445	-0.0828781	-0.0828781	24	70	4331	4400	<<-<<<<<<<<<<<<<<<<--<<(.((((...........)))).)))..))))).))))))))))).))	4	-25.2	-36	44.2857
lus-miR-N81	gi|344008529|gb|AFSQ01021087.1| Linm sitatissimm scaffold811_2	AGCAUGUUAUGUAAGAGUAAAGGC	AAGCTTACGTAATGGCAGTTGTTCCCTACGTAACAAGCAAAATTAAGCCTGTTACGTAAGCCTTACCTAACGGCAGCTGTTCCATACGTAACATACAAAATTATGCATGTTAGGTAAGAGTAAATGTCGTTATATAAGGCTTACGTAACAGGAAAAATTAAGCATGTTATGTAAGAGTAAAGGCCGCTAGGTAAGGCTT	955	978	+ [Positive strand]	17	1.46452	1056.05	0.01	0.00138679	0.944172	0.01	0.00130937	0.944172	10.0445	-0.0828781	-0.0828781	24	199	794	992	((((((((.((.((((..((((((..(((((((((.((..((((...((((((((((((((((((..((((((((..(((((..(((.((((((.((......)).)))))).))).)))))..))))))))..))))))))))))))))))...)))).->>->>>>>>>>>->>>>>>-->>)).)).)))).))))	4	-84.1	-42.2613	38.191
lus-miR-N82	gi|344018301|gb|AFSQ01011315.1| Linum usitatissimum scaffold365_5	AAUGUCGGCGUAUGACCUUGGACC	GATCCAGAATGTCGGCGTATGACCTTGGACCAGTAGAGATCCAAGGCTTAGCTAATTGGGTCACTAGAGATCCATTATTATCAATTGGACCAATAGAGATACAATGTTAACATTTCGGACC	26489	26512	- [Negative strand]	17	1.46452	0.754321	14	1.9415	1.21394	18	2.35686	1.21394	-0.40675	0.279692	0.279692	24	121	26398	26518	(.(((..<<<<<--<<---<<<<<<<<<<-<......).))))))).)))....((((..((.(((..(.((((...........)))).)..))).))..))))))..)))))..))).)	3	-33.4
lus-miR-N83	gi|344013617|gb|AFSQ01015999.1| Linum usitatissimum scaffold535_17	AGACCACCCGGACUGAAAUCUGGU	CCAGAAGAACCAAATTTTCGTCCGGGTGGTCTGACCGGACGGAACCGTTCTGTCCGCCAAACAGACCACCCGGACTGAAATCTGGTCCGTCTGG	32667	32690	- [Negative strand]	17	1.46452	1.50864	7	0.970751	0.944172	7	0.916556	0.944172	0.59325	-0.0828781	-0.0828781	24	94	32658	32751	(((((.(.((((.(((((.((((((((((((((..((((((((.....)))))))).....)>>>>>>>>>>>>>->>>>>->>>>.).)))))	1	-57.2
lus-miR-N84	gi|344018070|gb|AFSQ01011546.1| Linum usitatissimum scaffold244_64	ACAUUUGACUUAGUACUUGACACC	TTTGACTTAGTACTTGACACCAGAAAAGGAGAGAGTTGGGACTCTCCCTTGCTATGGCCAAGCATTGAGCAAG	27150	27173	- [Negative strand]	16	1.37837	0.903571	11	1.52547	3.17585	37	4.84465	3.17585	-0.146289	1.66714	1.66714	24	73	27097	27169	<<<<-<<<<<<-<<<<---<<(...((((.((((((....))))))))))....))).)))).))))))))))	1	-26.2
lus-miR-N85	gi|344019937|gb|AFSQ01009679.1| Linum usitatissimum scaffold297_18	CUCUUGAGAAGUCACUGUUAUGCA	GTGGAACAGTGCAAAATGGGTGACCTCTTGAGAAGTCACTGTTATGCACCCGAAATCAAATCCATGAGGGCTTTTAAAGATGTAGTGGAACGGTGCAAAATGGGTGACCTCTTGGGAAGTCACCGTTCCAC	5301	5324	- [Negative strand]	16	1.37837	1.65655	6	0.832072	1.57362	10	1.30937	1.57362	0.72818	0.654087	0.654087	24	131	5217	5347	(((((((...........((((((-<<<--<<<-<<<<<<<<<-<<<<((.(....)...(((((.....((.....)).....)))))..)))))).))).)))))).)))..))).)))))))))))))	3	-50.9
lus-miR-N86	gi|344025211|gb|AFSQ01004405.1| Linum usitatissimum scaffold120_10	UUCUAACAUCUAUCUCGGACCCGU	TCGTATGGTTTTGGGTAGAAGTTTAGGATGTTTCGTGCATTTCTAACATCTATCTCGGACCCGTTCGG	1819	1842	- [Negative strand]	16	1.37837	1.10437	9	1.24811	1.88834	18	2.35686	1.88834	0.143217	0.917122	0.917122	24	68	1814	1881	(((.((((.((((((((((.(((..((((((.....))))>>-->>>->>>>>>->>>>->>>>.)))	1	-22.3
lus-miR-N87	gi|344006175|gb|AFSQ01023441.1| Linum usitatissimum scaffold974_21	AUCUCCAUUUAGGACCUCGGACCC	GGTAGAAGTTTAGGATGTTTTATGCATTTTAATTTAATATCTCCATTTAGGACCTCGGACCCTGTCGGGTCCATTTGATGTCGTTTTGGAATGTGTTTTTTATGGATTTTAGGTACATAACGACATCAAATGGACCCGACCGGGTCCGAGGCACTAAATGGAGATATTAAATTAGATTGCATAAAACATCCTGAAATTCTACC	13163	13186	- [Negative strand]	15	1.29222	0.847098	11	1.52547	1.37334	16	2.09499	1.37334	-0.239399	0.45769	0.45769	24	203	13021	13223	(((((((.((((((((((((((((((.(((((((((((<<<<<<<<<<<<--<<<<<<<<<<.(((((((((((((((((((((((((((((.(((.....))).)))))))......)))))))))))))))))))))).))))))))))..))))))))))))))))))))))).)))))))))))))))))).)))))))	1	-135.8
lus-miR-N88	gi|344009089|gb|AFSQ01020527.1| Linum usitatissimum scaffold719_89	AAGCGGACAAUAUCAUACUAGUC	GCGGACAATATCATACTAGTCAGAAAGGTTGATGGGATGGAGATTATAATTAGTGTTGAAACCTGATGAGTAGATGTGAGTGTGCCAC	52902	52924	+ [Positive strand]	15	1.29222	0.931808	10	1.38679	1.03859	11	1.4403	1.03859	-0.101895	0.0546254	0.0546254	23	88	52903	52990	<-<<<<<---<<<<<<<<-<<(...(((((.......(.((.((((....)))).)).))))))..))).))).))))).))).)).)	4	-22.21
lus-miR-N89	gi|344018756|gb|AFSQ01010860.1| Linum usitatissimum scaffold344_10	UUGUUGACAGAAGAUAGAGAG	TGTTGACAGAAGATAGAGAGCACAGATGATTTTGGGATGTCGTCAAACCCCACATCGCCATCATTTGTGCTCTCTATGTTTCTGTCATCA	19395	19415	+ [Positive strand]	15	1.29222	1.55301	6	0.832072	0.00157362	0.01	0.00130937	0.00157362	0.63507	-9.3117	-9.3117	21	90	19395	19484	<<-<<<<<<<<<<<<<<<<<(((((((((...((((((((.(.......).))))).)))))))))))))))))))).))))))))).))	7	-46.3
lus-miR-N89	gi|344012683|gb|AFSQ01016933.1| Linm sitatissimm scaffold590_40	UUGUUGACAGAAGAUAGAGAG	TGTTGACAGAAGATAGAGAGCACAGATGATGAGATACTAATGAAAGAATCTCACTTTCCTTTGTGCTCCCTATGCTTCTGTCATCA	6653	6673	+ [Positive strand]	15	1.29222	1.55301	6	0.832072	0.00157362	0.01	0.00130937	0.00157362	0.63507	-9.3117	-9.3117	21	86	6653	6738	<<-<<<<<<<<<<<<<-<<<((((((.((((((((.((......)).))))))...)).))))))))).)))).))))))))).))	7	-39.3	-45.6977	39.5349
lus-miR-N89	gi|344018229|gb|AFSQ01011387.1| Linm sitatissimm scaffold363_6	UUGUUGACAGAAGAUAGAGAG	GGAAGGATAAGGATTGTTGTTGTTGACAGAAGATAGAGAGCACAGATGATGAAATACTGTAGTGAAAGTATCTCACTTTCCTTTGTGCTCCCTATGCTTCTGTCATCACATGCACCTTCCTTTC	14306	14326	+ [Positive strand]	15	1.29222	1.55301	6	0.832072	0.00157362	0.01	0.00130937	0.00157362	0.63507	-9.3117	-9.3117	21	124	14286	14409	(((((((..(((..(((((<-<-<<<<<<<<<<<<<-<<<((((((.(((((.(((((........))))).)))...)).))))))))).)))).))))))))).)))).)))))))))))))	7	-50.5	-40.7258	41.129
lus-miR-N90	gi|344014678|gb|AFSQ01014938.1| Linum usitatissimum scaffold525_8	AUUCGACUUGAUAGGCUCGCGAGU	TTGAGTCAAGGTATATTCGACTTGATAGGCTCGCGAGTTGGTTCAAATTTGAAGAGCCAATTCGAATACTAGTTTGAATATAGGTCGTTAGTGGACTCAA	12939	12962	+ [Positive strand]	15	1.29222	0.847098	11	1.52547	1.03001	12	1.57124	1.03001	-0.239399	0.0426528	0.0426528	24	100	12924	13023	(((((((......(<--<<<<<<<---<<<<<-<<<<<(......))))))..))))).((((((((....)))))))).))))))).))...)))))))	2	-32.5
lus-miR-N91	gi|344010149|gb|AFSQ01019467.1| Linm sitatissimm scaffold691_17	ACGGAAUAGAGCACGAUUGGAGCU	AGCTCATTTGTGTTTCAATTCCGTGTAGTTTTATGTCTTGGCATTGTATGTCTAGATCCGTTCAAATGTACTTTAGAAACAGGTAGTCAGGTTATGAGGCTATTGACACGGAATAGAGCACGATTGGAGCT	3286	3309	+ [Positive strand]	14	1.20607	0.66899	13	1.80282	0.000726286	0.01	0.00130937	0.000726286	-0.579943	-10.4272	-10.4272	24	131	3178	3308	(((((..((((((((..((((((((((((((((((.((((((.((((...((((((..(((....)))...)))))).))))...)))))).)))))))))....))>>>>>>>->>>>>>>>--->>>>>	11	-47.7	-36.4122	39.6947
lus-miR-N91	gi|344018140|gb|AFSQ01011476.1| Linum usitatissimum scaffold370_13	ACGGAAUAGAGCACGAUUGGAGCU	GTTCACTTGAATCGTTTTGGTCCATTTGATGTGTTTTTTATAGTATTTATTATCCACATATACACTAGATAGAGAGTTCGGTAACGAGTCTCTAGATACGGAATAGAGCACGATTGGAGCTTGAAC	22158	22181	+ [Positive strand]	14	1.20607	0.66899	13	1.80282	0.000726286	0.01	0.00130937	0.000726286	-0.579943	-10.4272	-10.4272	24	126	22060	22185	((((((((.(((((((((..(((.....(((((..(..((.......))..)..)))))......((..((((((.((((....))))))))))..)>->>>--->>>->>>>>>->>>--)))))	11	-33
lus-miR-N92	gi|344019189|gb|AFSQ01010427.1| Linum usitatissimum scaffold331_5	AACCUGUCGACUCUAACUUUCGGU	TGACCGGAGAATAGCGGTGGATAGGAAAGACAAATTTTGCATTTTCCATTCGATGAATAAGTCTTTTAACCTGTCGACTCTAACTTTCGGTTA	2878	2901	- [Negative strand]	14	1.20607	1.08711	8	1.10943	2.7145	23	3.01154	2.7145	0.120497	1.44068	1.44068	24	93	2875	2967	(((((((((..(((.(((.((((((((((((........((((........)))).....)))))).-->>>>>>->>>>>>-->>>>>>>))	1	-27.72
lus-miR-N93	gi|344023023|gb|AFSQ01006593.1| Linum usitatissimum scaffold197_6	UGAGGAUGGAUGAGUGAAAUC	CAGTTTGGCCAGGGTCCTTCAATTCATCAGCACCTGCTCACGTCTAAATCCAGTGGTGAGGATGGATGAGTGAAATCTAAAGGTGAAAAGAAAACTTCAAATTATTCAAGTTCAAATCGTCTTTCGATTTCACTCCTCCGTCCTCACCACCGTTGGATCTATGTGTCAGCAGGTGCTGATGAATAGGAAATCAGCACTCAGGTCAAACTG	18233	18253	- [Negative strand]	13	1.11992	1.34594	6	0.832072	1.73098	11	1.4403	1.73098	0.428619	0.791591	0.791591	21	210	18099	18308	((((((((((.((((.((((.(((((((((((((((((.(((..((.(((((((((<<<<<<<<<<-<<<<<<<<<<.((((..((......(((((.((....)).)))))....))..)))).)))))))))).))))))))))))))...))))).))..))).)))))))))))))))))..))....)).)))).))))))))))	1	-108
lus-miR-N94	gi|344012553|gb|AFSQ01017063.1| Linum usitatissimum scaffold624_4	ACCGGACCGCACUAGUUGGAUAGC	GGCCTTACAGGGCACTGTACCGGACCGCACTAGTTGGATAGCGTCACGATGTGCATTTGTTGTCTTAACGGCTAGTTTATAACGGCTGTTACAAACTAACCGTTGGAGTCAATAGATGTACGGCGCGACGCTACCCAACTAGAGCGGCTTTGGGCAGGGCCCTAACGGCT	7018	7041	+ [Positive strand]	6	0.516888	372.723	0.01	0.00138679	566.503	6	0.785619	566.503	8.54196	9.14594	9.14594	24	170	6999	7168	((((....(((((.((((-<<<<<<<<<-<<<<<<<<-<<<<(((.((.(((((((((((((.((((((((.((((((.((((....)))).)))))).))))).))).))))))))))))).)).))))))).)))))))).)))).))))))))).)))))...))))	1	-95.2
lus-miR-N95	gi|344028803|gb|AFSQ01000813.1| Linum usitatissimum scaffold7_32	UGUCUAGAUCCGUUCACUUGGACC	TGTTTGAGTTTCATTCCCATATGATTTCGTGTTTTGGGATCAATTGTCTAGATCCGTTCACTTGGACCATTTCGATCCATTTGATGTTTTCTTTGTAGTATTTGTCACCTACAGGTACTTCGGAGATAGGTGATCTGATTATGAAGCCAAGGACGTAAAGTATAGCATGATTGGAGCTTGAACA	19137	19160	+ [Positive strand]	12	1.03378	745.446	0.01	0.00138679	0.944172	0.01	0.00130937	0.944172	9.54196	-0.0828781	-0.0828781	24	184	19092	19275	((((..(((((((.((...((((.((((((.((((((..(((..-<<<-<<<<<<--<<<--<<<<-<.....).))))..))).....((((((.(((((((((.....))))))))).))))))...).))))))))..)))..))))))))).))).))))....)).)))))))..))))	6	-54.4
lus-miR-N95	gi|344024385|gb|AFSQ01005231.1| Linm sitatissimm scaffold149_17	UGUCUAGAUCCGUUCACUUGGACC	GTTCGAGTTTCATTCCCATATGATTTCATGTTTTGACATCATGTGTCTAGATCCGTTCACTTGGACCGTTTTGGTCCATTTGATATTTTCTTTATTATATTTTTCACCTACAGGTACTATGGATATAGGGGATCTGACTATGAAGGCAAGGATGTGGTGCATAGTGAGATTAGAGTTCGAAC	5769	5792	- [Negative strand]	12	1.03378	745.446	0.01	0.00138679	0.944172	0.01	0.00130937	0.944172	9.54196	-0.0828781	-0.0828781	24	182	5653	5834	((((((..(..(.((.((((((...(((((((((..(.(((((-<<<-<<<<<<--<<<--<<<<<<.....))))))..)))...........((((((((...(((....))).....)))))))).)))))))))))))).)...)))))))))..))).))).)).)..)..))))))	6	-54.4	-29.8901	37.9121
lus-miR-N95	gi|344026541|gb|AFSQ01003075.1| Linm sitatissimm scaffold76_17	UGUCUAGAUCCGUUCACUUGGACC	TTGGCATCATGTGTCTAGATCCGTTCACTTGGACCATTTCGGTCCATTTGATGTGTCCTTTGTAGCATTTTGGAGATAGGTGGTCTAGATATGAAGCCAA	7469	7492	+ [Positive strand]	12	1.03378	745.446	0.01	0.00138679	0.944172	0.01	0.00130937	0.944172	9.54196	-0.0828781	-0.0828781	24	100	7457	7556	(((((.((((.-<<<<<<<<<<--<<<--<<<<<<.....))))))..)))(((.(((.............))).))).).))))))))))))).)))))	6	-37.22	-37.22	43
lus-miR-N96	gi|344004655|gb|AFSQ01024961.1| Linum usitatissimum scaffold1111_15	AGAAACACCCAAAAACCUAGCACC	GAAACACCCAAAAACCTAGCACCGACAGGCCTAAACAACAGGTCCTGCCTAAGAGAGTAGTCCACCAGCAACGACTCATCCTGGAAAACGCCCCCTAGGTGTTCGATGTTTTGGGTGTCTC	5908	5931	- [Negative strand]	11	0.947628	1.13888	6	0.832072	1.10153	7	0.916556	1.10153	0.187611	0.139514	0.139514	24	121	5809	5929	<<-<<<<<<<<<<--<-<<<<<<..(((((((.......))).)))).(((.((((((.((.........)).)))).)).))).............)))))).)...)))))))))).))	1	-36.8
lus-miR-N97	gi|344010865|gb|AFSQ01018751.1| Linum usitatissimum scaffold702_25	AACGGGCGUUUAGACAGAAUCAUC	TCGGCTGACGTGGACGACGCCTCGTGAGCGAAGTTAACGGGCGTTTAGACAGAATCATCCGTGGGGATTGTTTTGTTTCACCCGATTGCGAAAGGGTCGGATATGTTACTGCCGA	6540	6563	+ [Positive strand]	11	0.947628	0.759251	9	1.24811	0.944172	9	1.17843	0.944172	-0.397351	-0.0828781	-0.0828781	24	115	6504	6618	((((((((((((..((((.(((((..(........--<<<<-<---<<<<<<<<<-<<<(....)))).)))))))))).)))).)..)))..))))))..)))))))..)))))	3	-44.3
lus-miR-N98	gi|344013412|gb|AFSQ01016204.1| Linum usitatissimum scaffold530_76	CCCAACAGUUGAUGUAGAGAGAGC	GCTCATCATTATATCAGTTGGGATCTTTCAGTCACCAACTCCAAATTTGCTTCCCAACAGTTGATGTAGAGAGAGC	1253	1276	- [Negative strand]	11	0.947628	0.97618	7	0.970751	1.61858	12	1.57124	1.61858	-0.0347811	0.694729	0.694729	24	76	1252	1327	((((.((.(((((((((((((((............................)>>>>>>--->>>>>>>>->>>>>>	6	-21.39
lus-miR-N99	gi|344018953|gb|AFSQ01010663.1| Linum usitatissimum scaffold334_18	ACCGUUACAAUAUAACCGUUGGAG	TAGAGTTACTCCAACGTCTATAGTATAACGGTCGTTACATGACCGTTACAATATAACCGTTGGAGTCACTGTA	22213	22236	- [Negative strand]	11	0.947628	0.621205	11	1.52547	1.03001	12	1.57124	1.03001	-0.686858	0.0426528	0.0426528	24	73	22204	22276	((.(((.(((((((((..((((...((((((((((...)))>>>>>>>--->>>>-->>>>>>>>).))).))	2	-33.4
lus-miR-N100	gi|344028584|gb|AFSQ01001032.1| Linum usitatissimum scaffold28_36	AUGAGAAUACAUGGAGUCGCGGUC	ATGAGAATACATGGAGTCGCGGTCGTTATTAGGAGGATAACATGACCCTTTTCCTTACTCTCAT	6444	6467	- [Negative strand]	11	0.947628	0.525635	13	1.80282	0.5084	7	0.916556	0.5084	-0.927866	-0.975963	-0.975963	24	64	6403	6466	<<<<<<-<<---<<<<--<-<<<<((((((.....))))))..)))))..)))).)).))))))	1	-18.2
lus-miR-N101	gi|344007921|gb|AFSQ01021695.1| Linum usitatissimum scaffold870_4	UAUCGGAAUUUGAAACGGAGACCU	GCTCTCAAGAGACCTGAGGTTTGTACAGTTTCGGTAAGTCGTGTGCACAAATTTGGGGCTATCGGAATTTGAAACGGAGACCTCTTGGTCATTTAAGGGC	5265	5288	- [Negative strand]	10	0.86148	0.365415	17	2.35754	0.610935	11	1.4403	0.610935	-1.45239	-0.710909	-0.710909	24	100	5247	5346	(((((.(((.((((.(((((((.(...(((((((....(((...((.((....))..))--->>>--->>>>>>>>->>>>>>)..)))).))).)))))	2	-32.2
lus-miR-N102	gi|344015562|gb|AFSQ01014054.1| Linum usitatissimum scaffold476_25	AAUCGGUCGUCCAAAUCGGAUUGC	CCAAATCGGACTGCTGGTTTAGTAATCGGTCGTCCAAATCGGATTGCTAGTTTGAGAACCAGTCGTCCAAATTGGACTACTGATTCTCTAACCGGCCGTCCGGTTTGGACTACTGATTCTCTAACCGGCTGTCCGGTTTGG	8150	8173	+ [Positive strand]	10	0.86148	0.887436	7	0.970751	1.4837	11	1.4403	1.4837	-0.172285	0.569199	0.569199	24	141	8126	8266	(((((((((((.(((((((.((.<<<<<<<-<<<<<<<<<<<<<-<<..(((.(((((.((((.((((.....)))).)))).))))).)))..)).))))))))))))).)))))))))..))))))).)))))))))))	1	-86.3
lus-miR-N103	gi|344026494|gb|AFSQ01003122.1| Linum usitatissimum scaffold76_69	AAUUUCCGUCCGGGUGGUCUGACC	CGGTCCTGTCAGACAGCCTAGACAAACCAAATTTCCGTCCGGGTGGTCTGACCGGACGGAACTTCAGTCTATCCACCAAACAGAGCGGTGTTCCTTTCGGTCAGACCCCCCGCACGGAAATCTGGTCCGTCTGGGCTGTCTGACCTAACCG	5315	5338	- [Negative strand]	10	0.86148	621.205	0.01	0.00138679	0.944172	0.01	0.00130937	0.944172	9.27893	-0.0828781	-0.0828781	24	151	5216	5366	((((...((((((((((((((((..((((-<<<<<<<<-<<<<-<<<<<<<<<(((.(((((.((..(((...........)))..)).))))).)))))))))))).)))).)))))))).))))..))))))))))))))))...))))	3	-93.7
lus-miR-N103	gi|344023527|gb|AFSQ01006089.1| Linm sitatissimm scaffold126_1	AAUUUCCGUCCGGGUGGUCUGACC	CATACGGTACCCAGACGGAACCAATTTCCGTCCGGGTGGTCTGACCGGACGGAACGCTGTTCTGTCTGCTAAACGTAATGGACGGACTGACGTTCTGTCTGGTCAGACCACCCGGACGGAAATCTGTTCCGTTTGGATGGTGTG	597	620	- [Negative strand]	10	0.86148	621.205	0.01	0.00138679	0.944172	0.01	0.00130937	0.944172	9.27893	-0.0828781	-0.0828781	24	144	498	641	(((((.((..(((((((((((.-<<<<<<<<<<<<<<<<<<<<<<<((((((((((..(.(((((((..((....))..))))))).)..)))))))))))))))))))))))))))))))))..))))))))))))).)))))	3	-102.1	-70.9028	55.5556
lus-miR-N103	gi|344023781|gb|AFSQ01005835.1| Linm sitatissimm scaffold160_2	AAUUUCCGUCCGGGUGGUCUGACC	TTCCATTTGGTCAGACCACGCAGACGGAACCAATTTCCGTCCGGGTGGTCTGACCGGACGGAA	5570	5593	+ [Positive strand]	10	0.86148	621.205	0.01	0.00138679	0.944172	0.01	0.00130937	0.944172	9.27893	-0.0828781	-0.0828781	24	63	5538	5600	((((.((((((((((((((.(.(((((((..--->>>>>>>->->>>>>>>>>>>))).))))	3	-42.1	-66.8254	57.1429
lus-miR-N104	gi|344027362|gb|AFSQ01002254.1| Linum usitatissimum scaffold30_133	ACCAAAUAUACUGAAGAAUUCACC	GGTGAATTTTTCAGTATACCTGGTATATCAAAAATTTTAGTGTGCCCAACATACCAAAAGTTTCGATATACCAAATATACTGAAGAATTCACC	1040	1063	+ [Positive strand]	10	0.86148	0.690228	9	1.24811	1.15399	11	1.4403	1.15399	-0.534855	0.206628	0.206628	24	93	970	1062	((((((((((((((((((..(((((((((.(((.((((.(((((.....))))).)))).))).)))))>>>>-->>>>>>>>>>>>>>>>>>	6	-43.4
lus-miR-N105	gi|344022237|gb|AFSQ01007379.1| Linum usitatissimum scaffold192_89	AAGGCUUGUGAACUUGCUUGGCAC	TCTATTGTGTCGAGTGAGTTGAACTCCTTGGGAATTATGGTCTTACTAGCATCATTACTTGGACTAGAAAGGCTTGTGAACTTGCTTGGCACTTCTTGGA	6092	6115	- [Negative strand]	9	0.775332	0.931808	6	0.832072	1.88834	12	1.57124	1.88834	-0.101895	0.917122	0.917122	24	100	6083	6182	((((..((((((((..((((.(..(((...))).....((((((.((((..(((.....))).)))).>>>>>>-->->>>>-->>>>>>>>....))))	1	-31.1
lus-miR-N106	gi|344001167|gb|AFSQ01028449.1| Linum usitatissimum scaffold1601_1	UCUGUUAGCUGAUAAGUAAGGACC	GTTGTCTGTTAGCTGATAAGTAAGGACCAAGATTGACCCTTATTTACAGAAACTGGCAAC	8106	8129	+ [Positive strand]	9	0.775332	0.931808	6	0.832072	1.41626	9	1.17843	1.41626	-0.101895	0.502084	0.502084	24	60	8101	8160	((((<<-<<<--<<<-<<<<<<<<<--<(....))..)))))))))))).))).))))))	1	-19.8
lus-miR-N107	gi|344013071|gb|AFSQ01016545.1| Linum usitatissimum scaffold596_5	AUUGGACAUCGAUCGCUGCAAUGG	CATTGGACATCGATCGCTGCAATGGTGGGAGGTGTTGACAGGTTATTGATTGCAGCGTCGATGATGGTG	18974	18997	+ [Positive strand]	8	0.689184	0.552183	9	1.24811	1.57362	15	1.96405	1.57362	-0.856783	0.654087	0.654087	24	69	18972	19040	(<<<<--<<<<<<-<<<<<<<<<-<...((..((....))..))..).))))))))))))))).)))))	1	-25
lus-miR-N108	gi|344013197|gb|AFSQ01016419.1| Linum usitatissimum scaffold581_37	AAUGUUCUAACGGAUUGGGUCGCC	TCCCTGAAAGCTGAATGTTCTAACGGATTGGGTCGCCAGATCCAACCGTGTGGACTCTCTTTATCTGGGA	8751	8774	+ [Positive strand]	8	0.689184	0.552183	9	1.24811	0.629448	6	0.785619	0.629448	-0.856783	-0.667841	-0.667841	24	70	8737	8806	((((.((.....(<--<<<<--<<<<-<<<<<<<---.)))))))))))..))))..))....)).))))	1	-26.6
lus-miR-N109	gi|344029269|gb|AFSQ01000347.1| Linum usitatissimum scaffold21_21	AACUAGGGCGUCGUUUAGUAACCC	ACTAGAAGAGAGTGTTTTTAGTTGAAGTTGTAAGTTTTCATGTTTTCAAGATGGACGTTTAAGTCGTTATATAATGTAGGACGTTGTGTAATTCGAAAACTAGGGCGTCGTTTAGTAACCCTCTTTTTAGGT	1723	1746	- [Negative strand]	8	0.689184	0.451786	11	1.52547	0.772505	9	1.17843	0.772505	-1.14629	-0.372385	-0.372385	24	132	1711	1842	(((.((((((((.(((.((((.(((.(((.((.((((((..............(((......))).((((((((((.....))))))))))...)))>>>>>->>>->>>->>>>->>>->))))))).)))	5	-35.1
lus-miR-N110	gi|344006431|gb|AFSQ01023185.1| Linum usitatissimum scaffold949_24	CCGGUCCGAUUGCCACGUCGGCG	GGTCCGATTGCCACGTCGGCGGTAGCAATTTCTTTGACCGTGACGATGCTATGATTGGACC	35269	35291	- [Negative strand]	7	0.603036	0.197656	22	3.05093	0.000429169	0.01	0.00130937	0.000429169	-2.33893	-11.1862	-11.1862	23	61	35228	35288	<<<<<<<<<<<--<<<<<-<<((..(((.....))))))))))))..))...)))))))))	4	-24.2
lus-miR-N111	gi|344001004|gb|AFSQ01028612.1| Linum usitatissimum scaffold1632_7	GAACGGUCGUCGCUGUUGAAUGAC	CGGTTATGAACGGTCGTCGCTGTTGAATGACGACGACGTATGTGTGACGATCGTCATTTAATGGCGACGGTCCGTACCG	496	519	+ [Positive strand]	6	0.516888	0.621205	6	0.832072	1.73098	11	1.4403	1.73098	-0.686858	0.791591	0.791591	24	79	488	566	((((...--<<<<<<<<<<<<<<<<<<<<<<((((.((......)).)).)))))))))))))))))))).))))))))	1	-40.1
lus-miR-N112	gi|344028453|gb|AFSQ01001163.1| Linum usitatissimum scaffold45_21	AACGGUUAAACGGUCAGGAUUGCC	CAGTCAACACGGTTAATAACCGTCAAATTCGGTGAGAATACAGTAAATTTAACGGTTAAACGGTCAGGATTG	13698	13721	+ [Positive strand]	34	2.92903	0.570837	37	5.13111	0.791063	31	4.05903	0.791063	-0.808848	-0.338135	-0.338135	24	72	13647	13718	(((((...((.(((..(((((((.(((((.(.((......)).).)))))->>>>>>>>>>->>--->>>>>	9	-18.7
lus-miR-N113	gi|344026575|gb|AFSQ01003041.1| Linum usitatissimum scaffold84_40	AUUUCGGUUGAACCGAUUCGGUCU	ATTTCGGTTGAACCGATTCGGTCTAAACGAAATAATAAAAAATAAATAAATTGGGCCGATTCCGGCCGGGTTGGTTCCCGGCCGGAACCGGCGGCCGGCCGGGCTGGTTCTCAGCCGAAAT	5859	5882	- [Negative strand]	34	2.92903	0.844839	25	3.46697	0.000377669	0.01	0.00130937	0.000377669	-0.243251	-11.3706	-11.3706	24	121	5761	5881	<<<<<<<<<<<<<<<-<<<<<<<-................(((......)))..((((.(((((((((((......))))))))))).))))....))))))).))))..)))))))))))	15	-59.5
lus-miR-N113	gi|344003306|gb|AFSQ01026310.1| Linm sitatissimm scaffold1234_17	AUUUCGGUUGAACCGAUUCGGUCU	ATTTCGGTTGAACCGATTCGGTCTAAACGAAATAATAAAAAATAAATAAATTGGGCCGATTCCGGCCGGGTTGGTTCCCGGCCGGAACCGGCGGCCGGCCGGGCTGGTTCTCAGCCGAAAT	445	468	+ [Positive strand]	34	2.92903	0.844839	25	3.46697	0.000377669	0.01	0.00130937	0.000377669	-0.243251	-11.3706	-11.3706	24	121	444	564	<<<<<<<<<<<<<<<-<<<<<<<-................(((......)))..((((.(((((((((((......))))))))))).))))....))))))).))))..)))))))))))	15	-59.5	-49.1736	52.8926
lus-miR-N113	gi|344016338|gb|AFSQ01013278.1| Linm sitatissimm scaffold437_22	AUUUCGGUUGAACCGAUUCGGUCU	ATTTCGGTTGAACCGATTCGGTCTAAACGAAATAATAAAAAATAAATAAATTGGGCCGATTCCGGCCGGGTTGGTTCCCGGCCGGAACCGGCGGCCGGCCGGGCTGGTTCTCAGCCGAAAT	10415	10438	- [Negative strand]	34	2.92903	0.844839	25	3.46697	0.000377669	0.01	0.00130937	0.000377669	-0.243251	-11.3706	-11.3706	24	121	10317	10437	<<<<<<<<<<<<<<<-<<<<<<<-................(((......)))..((((.(((((((((((......))))))))))).))))....))))))).))))..)))))))))))	15	-59.5	-49.1736	52.8926
lus-miR-N114	gi|344024101|gb|AFSQ01005515.1| Linum usitatissimum scaffold171_9	AGGAACUAGUGAAGUGUUGGACCU	GGAACTAGTGAAGTGTTGGACCTGATTAATTGGAATTAATTCGGGCTGGTTAGGAGTTAACACGTCTTGCTAGATGCC	44572	44595	+ [Positive strand]	20	1.72296	0.690228	18	2.49622	0.00052454	0.01	0.00130937	0.00052454	-0.534855	-10.8967	-10.8967	24	78	44572	44649	<<--<<<<--<-<<<<<<<-<<<(((((.((.(((....))).)).))))))))..)))))))...)..))))...))	16	-24.1
lus-miR-N114	gi|344021099|gb|AFSQ01008517.1| Linm sitatissimm scaffold214_33	AGGAACUAGUGAAGUGUUGGACCU	GGAACTAGTGAAGTGTTGGACCTAATTAATCGAAATTAATTTCGACTAGTTAGGAGTTAACATGAATTTCT	23053	23076	- [Negative strand]	20	1.72296	0.690228	18	2.49622	0.00052454	0.01	0.00130937	0.00052454	-0.534855	-10.8967	-10.8967	24	71	23004	23074	<<<<---<<---<<<<<<<-<<<(((((.((((((....)))))).))))))))..)))))))..))))))	16	-19.2	-27.0423	32.3944
lus-miR-N114	gi|344022320|gb|AFSQ01007296.1| Linm sitatissimm scaffold235_9	AGGAACUAGUGAAGUGUUGGACCU	GGAACTAGTGAAGTGTTGGACCTGATTAATTCGTATTAATTCGGATCGGTTATGAGTTAACATCTCTTGCTAGAGGCC	1080	1103	+ [Positive strand]	20	1.72296	0.690228	18	2.49622	0.00052454	0.01	0.00130937	0.00052454	-0.534855	-10.8967	-10.8967	24	78	1080	1157	<<--<<<<--<<<<<<<<<--<<(((..(((((........)))))..)))).)..)))))).)).)..))))...))	16	-19.9	-25.5128	41.0256
lus-miR-N115	gi|344003436|gb|AFSQ01026180.1| Linum usitatissimum scaffold1216_14	ACAUACCGAGACCUCCUUGACCUC	GAGACGAACATACCGAGACCTCCTTGACCTCTATGTCTTGGAGCTCGTGGATATTCGTATGTTTGTGCTT	14698	14721	+ [Positive strand]	15	1.29222	0.716775	13	1.80282	1.08943	15	1.96405	1.08943	-0.480407	0.123573	0.123573	24	70	14690	14759	(((((((<<<<<<-<<<---<<<-<<<-<<<((.....))))).))).)))..))))))))))))).)))	7	-24.5
lus-miR-N115	gi|344001688|gb|AFSQ01027928.1| Linm sitatissimm scaffold1500_7	ACAUACCGAGACCUCCUUGACCUC	TTACAGGCGATGAGACGAACATACCGAGACCTCCTTGACCTCTATGTCTTGGAGCTCGTGGATGTTGTGATGTTTGTGTGTGG	935	958	+ [Positive strand]	15	1.29222	0.716775	13	1.80282	1.08943	15	1.96405	1.08943	-0.480407	0.123573	0.123573	24	83	916	998	(((((.((((....((.(<<<<-<<<-<<-<<<<--<<<---...)))..)))).)).)))))))))).....)))).)))))	7	-26.3	-31.6867	49.3976
lus-miR-N116	gi|344024085|gb|AFSQ01005531.1| Linum usitatissimum scaffold145_1	CCGUUAGAAAGUAACCGUUGGAGG	AATGCGTTGTGCATTGTACTTGGCCTCCAAAGGCTAATTTCTAACGGTCATCTGACGGCCGTTAGAAAGTAACCGTTGGAGGCTACCTACAACGCGCGGCGCATT	40444	40467	+ [Positive strand]	0.01	0.00086148	0.000621205	10	1.38679	0.566503	6	0.785619	0.566503	-10.6526	-0.819844	-0.819844	24	105	40385	40489	((((((((((((.(((((..((((((((((.((.((.((((((((((((.......))>>>>>>>>>>->>->>->>>>>>>)))..))))).))))))))))))	8	-61.6
lus-miR-N116	gi|344010376|gb|AFSQ01019240.1| Linm sitatissimm scaffold714_27	CCGUUAGAAAGUAACCGUUGGAGG	TGTGCCACACGTTGTAGCTGGCCTCCAATGGCTATTTTCTAACGGTCATGTAACGGCCGTTAGAAAGTAACCGTTGGAGGAACCCTAGGACGCGCGGCGCA	23183	23206	- [Negative strand]	0.01	0.00086148	0.000621205	10	1.38679	0.566503	6	0.785619	0.566503	-10.6526	-0.819844	-0.819844	24	101	23161	23261	((((((.(.((((.(((....((((((((((.(((((((((((((((.......))>>>>>>>>>>>>>->>>>>>>>>>....))).)))).).))))))	8	-60	-59.4059	54.4554
lus-miR-N116	gi|344021266|gb|AFSQ01008350.1| Linm sitatissimm scaffold236_29	CCGUUAGAAAGUAACCGUUGGAGG	CGCGCGTTGTAGGTAGTTTCCAACGACTACTTTCTAATGGTCATCCACCGGCCGTTAGAAAGTAACCGTTGGAGGCCAGCTACAACGCGCG	246	269	- [Negative strand]	0.01	0.00086148	0.000621205	10	1.38679	0.566503	6	0.785619	0.566503	-10.6526	-0.819844	-0.819844	24	91	229	319	((((((((((((.(.((((((((((..(((((((((((((((.......))>>>>>>>>>>>>>-->>>>>>>>>).).))))))))))))	8	-59.7	-65.6044	53.8462
lus-miR-N117	gi|344014696|gb|AFSQ01014920.1| Linum usitatissimum scaffold500_50	AUAUCGUAGAACCCCUGAAACACU	TCATATCGTAGAACCCCTGAAACACTGCTATTGTTTCAGATTTTGCTTTCATTAGGAACGTCCAAGTGAGCCTAGTATGGTCATCTATGAATGTGA	396	419	+ [Positive strand]	0.01	0.00086148	0.000887436	7	0.970751	0.00134882	0.01	0.00130937	0.00134882	-10.1381	-9.53409	-9.53409	24	96	393	488	((<<<<<<<<<<<<<-<<<<<<<<--.....))))))))....((((((((((.((.....)).))))))...)))).)))..)))))).))))))	6	-28.2
lus-miR-N117	gi|344005410|gb|AFSQ01024206.1| Linm sitatissimm scaffold1050_2	AUAUCGUAGAACCCCUGAAACACU	TGAGTGAGAATCATATCGTAGAACCCCTGAAACACTGTTGCTGTTTCAGATTTTGCTTTCATTAGGAACGTCCAAGTGAGCCTAGTATGGTCATCTATGAATGTGATGAACCA	1467	1490	- [Negative strand]	0.01	0.00086148	0.000887436	7	0.970751	0.00134882	0.01	0.00130937	0.00134882	-10.1381	-9.53409	-9.53409	24	113	1389	1501	((.((....(((<<<<<<<<<<<<<-<<<<<<<<<-...).))))))))....((((((((((.((.....)).))))))...)))).)))..)))))).)))))))..))))	6	-31.5	-27.8761	40.708
lus-miR-N117	gi|344004682|gb|AFSQ01024934.1| Linm sitatissimm scaffold1119_3	AUAUCGUAGAACCCCUGAAACACU	TGAGTGAGAATCATATCGTAGAACCCCTGAAACACTACTGTTGTTTCAGATTTTGCTTTCATTAGGAACGTCCAAGTGAGCCTAGTATGGTCATCTATGAATGTGATGAACCA	120	143	- [Negative strand]	0.01	0.00086148	0.000887436	7	0.970751	0.00134882	0.01	0.00130937	0.00134882	-10.1381	-9.53409	-9.53409	24	113	42	154	((.((....(((<<<<<<<<<<<<<-<<<<<<<<<-...).))))))))....((((((((((.((.....)).))))))...)))).)))..)))))).)))))))..))))	6	-31.5	-27.8761	39.823
lus-miR-N118	gi|344029190|gb|AFSQ01000426.1| Linum usitatissimum scaffold8_35	ACCAGUCAAGGACGUGUCACGGCC	CCAGTCAAGGACGTGTCACGGCCGTGATGGATAACCCGTCGTAGCCGTGACTCCTAGTCTGG	48029	48052	- [Negative strand]	7	0.603036	434.844	0.01	0.00138679	849.755	9	1.17843	849.755	8.76435	9.7309	9.7309	24	62	47989	48050	<<<<-<-<<<<---<<<<<<<<-.((((((.....))))))..)))))))))))).).))))	8	-35.5
lus-miR-N118	gi|344000247|gb|AFSQ01029369.1| Linm sitatissimm scaffold1837_1	ACCAGUCAAGGACGUGUCACGGCC	ATTATGGCCGAAGGAAGTCGATCAATGTTGCTGTTGACCAGTCAAGGACGTGTCACGGCCATGAT	5684	5707	+ [Positive strand]	7	0.603036	434.844	0.01	0.00138679	849.755	9	1.17843	849.755	8.76435	9.7309	9.7309	24	65	5647	5711	((((((((((...((...((.((..((..((((...-->>>>>>-->>>>-->>->>>>>)))))	8	-21.2	-32.6154	49.2308
lus-miR-N118	gi|344007314|gb|AFSQ01022302.1| Linm sitatissimm scaffold871_21	ACCAGUCAAGGACGUGUCACGGCC	ATTATGGCCGAAGGAAGTCGATCAAGGTTGTTGTTGACCAGTCAAGGACGTGTCACGGCCGTGAT	8593	8616	+ [Positive strand]	7	0.603036	434.844	0.01	0.00138679	849.755	9	1.17843	849.755	8.76435	9.7309	9.7309	24	65	8556	8620	((((((((((...((.((((((...((((......)>>>->>>--->>>--->>->>>>>)))))	8	-21.6	-33.2308	50.7692
lus-miR-N119	gi|344027057|gb|AFSQ01002559.1| Linum usitatissimum scaffold83_19	AGGUAGUGACACAGUUUCGAGAGC	AGCTCAAGTTGAGCTCAGAAGGTAGTGACACAGTTTCGAGAGCTAAAAAGAGCTAGTGAGAAGTGTAGGTGGAAGCTGGTCTTCCCACCTGATGTGGCGAAATTTTCACTCTTATTTGAGTT	191	214	+ [Positive strand]	7	0.603036	434.844	0.01	0.00138679	755.338	8	1.04749	755.338	8.76435	9.56098	9.56098	24	122	171	292	(((((((((.(((....((<<<<--<<-<<<<-<<<<<--<<<(......))))..)))))....((((((((((.....))).))))))).)))).))..)))))).)))..)))))))))	3	-38
lus-miR-N119	gi|344010153|gb|AFSQ01019463.1| Linm sitatissimm scaffold691_12	AGGUAGUGACACAGUUUCGAGAGC	AGTTAGGAAAGTGTCACTAAAGAATACCGAGCTCAAGTTGAGCTCAGAAGGTAGTGACACAGTTTCGAGAGCT	6080	6103	+ [Positive strand]	7	0.603036	434.844	0.01	0.00138679	755.338	8	1.04749	755.338	8.76435	9.56098	9.56098	24	73	6031	6103	((((.((((.(((((((((.........((((((.....))))))...--->>>>>>>>>-->>>>--->>>)	3	-25.96	-35.5616	43.8356
lus-miR-N119	gi|344011752|gb|AFSQ01017864.1| Linm sitatissimm scaffold655_7	AGGUAGUGACACAGUUUCGAGAGC	TGAGTTAGGAGAGTGTCACTAAAGAATACCAAGCTCAAATTGAGCTTAGAAGGTAGTGACACAGTTTCGAGAGCTGA	15464	15487	+ [Positive strand]	7	0.603036	434.844	0.01	0.00138679	755.338	8	1.04749	755.338	8.76435	9.56098	9.56098	24	77	15413	15489	(.((((.((((.(((((((((.........((((((.....))))))...--->>>>>>>>>-->>>>--->>>).)	3	-24.56	-31.8961	41.5584
lus-miR-N120	gi|344012978|gb|AFSQ01016638.1| Linm sitatissimm scaffold558_2	CUUGACGGAUCGCAAGGCCUU	ACGCGGGCTCTGCCCGTTGTTTTGATGATTCATGATAACTTGACGGATCGCAAGGCCTTCGT	11752	11772	- [Negative strand]	270	23.2599	15.2478	11	1.52547	1.20167	14	1.83311	1.20167	3.93053	0.265045	0.265045	21	62	11748	11809	(((.((((..(((((((((((.(((....)))....))>-->>>>>--->>>-->>>>-)))	4	-20.6	-33.2258	51.6129
lus-miR-N120	gi|344018106|gb|AFSQ01011510.1| Linm sitatissimm scaffold244_23	CUUGACGGAUCGCAAGGCCUU	AAGGTCAACGCGGTCTTCGTTGTTTCTATTATTCATGATAACTTGACGGATCGCAAGGCCTT	26854	26874	- [Negative strand]	270	23.2599	15.2478	11	1.52547	1.20167	14	1.83311	1.20167	3.93053	0.265045	0.265045	21	62	26853	26914	((((((...(((((((((((((((............)))))>-->>->>>>>>>-->>>>>>	4	-18	-29.0323	43.5484
lus-miR-N121	gi|344005302|gb|AFSQ01024314.1| Linum usitatissimum scaffold1057_9	AUCCAUAUCUGGGCUGAACUCGGG	AAATGTGAGCTCAATCCATATCTGGGCTGAACTCGGGTTAAACGTAATAGATTTTCCGGTTACAAAATAATTCAATAGTTCAATTTAAAATTTGTTACGTTTTACCCGAGTTCAGCCCAGATACCGATTGAGCTCACATTT	6571	6594	- [Negative strand]	70	6.03036	1.89062	23	3.18961	0.903121	22	2.8806	0.903121	0.918863	-0.147008	-0.147008	24	131	6471	6601	((((((((<<<--<<<<<<<<<<<<<<<<<<<(.((((((((((((((((......((..............)).......)))))))))))))))).))))))))))))))))))))..)))))))))))	2	-72.96
lus-miR-N122	gi|344020420|gb|AFSQ01009196.1| Linm sitatissimm scaffold282_17	UACUGAGAUUACGUGGGCUGA	CAGAATCTGCTTCTTTTCTTCAGCCTCAGCCCAGTCATCATCATCTTCTTCAACGTCAGCCCACGTAATCTCAGTACGTTCTTCACACTCAGCCTCAAGAATCTCATCGTCTTCTTCACACTCATCATCCTCTATAAACTTATCATCTTCTTCAGACAAATTCTGTCGTTCCCAGTGCCACATAAACTGGACAATCGACCGAACAAACGACAGAATTTGTCTGAAGAAGATGATAAGTTTATAGAGGATGATGAGTGTGAAGAAGACGATGAGATTCTTGAGGCTGAGTGTGAAGAACGTACTGAGATTACGTGGGCTGACGTTGAAGAAGATGATGATGACTGGGCTGAGGCTGAAGAAAAGAAGCAGATTCTG	7690	7710	+ [Positive strand]	63	5.42732	3.55781	11	1.52547	0.000858338	0.01	0.00130937	0.000858338	1.83099	-10.1862	-10.1862	21	375	7390	7764	((((((((((((((((((((((((((((((((((((((((((((((((((((((((((((((((((((((((((((((((((((((((((((((((((((((((((((((((((((((((((((((((((((((((((((((((((((((((((((((((((((((((((.(((((.........)))))....((....))...))))))))))))))))))))))))))))))))))))))))))))))))))))))))))))))))))))))))))))))))))))))))))))))>>>>>>>>>>>>>>>>>>>>>)))))))))))))))))))))))))))))))))))))))))))))))))))))))	2	-337.8	-90.08	43.2
lus-miR-N122	gi|344020420|gb|AFSQ01009196.1| Linm sitatissimm scaffold282_17	UACUGAGAUUACGUGGGCUGA	ACTCAGCCTTCAGAATCTGCTTATCTTCTTCACACTCAGCCTTCAGAATCTGCTTATCTTCTTCACACTCAGCCTCCAGAATCTGCTTCTTTTCTTCAGCCTCAGCCCAGTCATCATCATCTTCTTCAACGTCAGCCCACGTAATCTCAGTACGTTCTTCACACTCAGCCTCAAGAATCTCATCGTCTTCTTCACACTCATCATCCTCTATAAACTTATCATCTTCTTCAGACAAATTCTGTCGTTTGTTCGGTCGATTGTCCAGTTTATGTGGCACTGGGAACGACAGAATTTGTCTGAAGAAGATGATAAGTTTATAGAGGATGATGAGTGTGAAGAAGACGATGAGATTCTTGAGGCTGAGTGTGAAGAACGTACTGAGATTACGTGGGCTGACGT…	7446	7466	- [Negative strand]	63	5.42732	3.55781	11	1.52547	0.000858338	0.01	0.00130937	0.000858338	1.83099	-10.1862	-10.1862	21	527	7314	7840	(((((((((((((((((((((((((((((((((((((((((((((((((((((((((((((((((((((((((((((((((((((((((((((((((((((((((((((((((((((((((((((((((((((((((((((((((((((((((((((((((((((((((((((((((((((((((((((((((((((((((((((((((((((((((((((((((((((((((((((((((((((((..(((((.....(((((.....)).)))))))))))))))))))))))))))))))))))))))))))))))))))))))))))))))))))))))))))))))))))))))))))))))))))))))>>>>>>>>>>>>>>>>>>>>>)))…	2	-496.5	-94.2125	43.6433
lus-miR-N123	gi|344007265|gb|AFSQ01022351.1| Linum usitatissimum scaffold886_44	AUACCAGAUAUACUGAAGAAUUCA	AGGTGAATTCTTCAAGATACTTGGTATACCACGGTGGTGATAGATTTACGTTACCAAAAAACATTGGCACACCGAAAATTTTGGTATACCAGATATACTGAAGAATTCACCT	4095	4118	- [Negative strand]	43	3.70436	2.22599	12	1.66414	2.12439	27	3.53529	2.12439	1.15444	1.08705	1.08705	24	112	4091	4202	((((((((((((((..(((.((((((((((((((((((((.....))))....((((......))))..))))).......))))>>>>>>>->>>-->>>>>>>>>>>)))	16	-47.61
lus-miR-N124	gi|344020497|gb|AFSQ01009119.1| Linum usitatissimum scaffold279_1	AGGAAUCAGAGAUUGUGUAAUUUC	GTTTGGTATGGGGGAATGAAAATGAAGGAAATGTGGAAATTGGGAATTGAGGAATCAGAGATTGTGTAATTTCAATTACATTGTTTGGTAACGAGGTTTGTAATTCAAATACAATTTTCAGTTTGTTAGAAATTTATTATGCAATGACAATGATGCCACCAGTATAAATGGATTGCAAACCAACCCAAATTTATTAATTCGAACTACGCGGACTTTGATCCCGATTTTTGGGTACGTAGGCTATCTTTCCGACTCGAGTCCATCCATCCATCCAAAT	7310	7333	+ [Positive strand]	43	3.70436	1.78079	15	2.08018	2.70663	43	5.63027	2.70663	0.832516	1.4365	1.4365	24	277	7260	7536	((((((.((((((((..((...(((.(((((.((((...(..(((((((-<<<-<<<<<<-<<<<<<<-<<<-(((((....((((((......(((((((((((((.((((......((..((((((...((.....))....))))))...))......))))...)))))))))))))...))))))....))))).))).))))))).))))))))))))))))..).........)))).)))))...)))..))..))).)))))))))))	15	-76.4
lus-miR-N125	gi|344025091|gb|AFSQ01004525.1| Linum usitatissimum scaffold119_28	AGGAGAUAAAGGAAUAUGAUUGCC	CGTATGTGTAGGGGTTTATTCGGGGCAATGCGATGGTTTTTTATTTTATTTTGTCAGGAGATAAAGGAATATGATTGCCCACGAGTTTGCTCGACAATCACG	8262	8285	+ [Positive strand]	37	3.18747	2.08951	11	1.52547	2.83252	33	4.32091	2.83252	1.06316	1.50208	1.50208	24	102	8206	8307	(((...(((..((((..((((((((((((.(.(((.(((((((((((........-->>>>>>>>>>>->>>>>>>>>>).)))))..)))).)))...)))	1	-31.6
lus-miR-N126	gi|344011971|gb|AFSQ01017645.1| Linum usitatissimum scaffold642_9	AGCCAACUCGAAUAUAUGACUCGU	GAGTCAAGATATGTTCGATTTGGTAGGCTCGCGAGCTAGTTCGAGCTCAGATTCGAGAGCCAACTCGAATATATGACTC	29387	29410	+ [Positive strand]	33	2.84288	2.56247	8	1.10943	1.88834	16	2.09499	1.88834	1.35754	0.917122	0.917122	24	79	29329	29407	((((((...(((((((((.(((((...((((.(((((......))))).....))))->>>>>->>>>>>>>>>>>>>>	3	-32.8
lus-miR-N127	gi|344005985|gb|AFSQ01023631.1| Linum usitatissimum scaffold969_4	ACCGUUAGAUCAGUCAUAGGGUC	GTTCATTTTCTATACAGACCGTTAGATCAGTCATAGGGTCAAATTTGTGAGATCTAACGGTCTAAAACGATCCTGAAC	23717	23739	- [Negative strand]	30	2.58444	3.10603	6	0.832072	2.51779	16	2.09499	2.51779	1.63507	1.33216	1.33216	23	78	23678	23755	(((((...((.....((<<<<<<<<<<<--<<<<<<<---...)))))))))))))))))))).....))...)))))	1	-29.1
lus-miR-N128	gi|344012594|gb|AFSQ01017022.1| Linum usitatissimum scaffold606_14	GUUCUUGGCAGAUACAUUGAUCGC	TGACTGATCATGTATGGTTTGCCCTGTTAGCCGGAATGCATGCGTCCCATCATATTGTTAGTGAATAACAATTCGACTTATTGGGACGAAACGGTTCTTGGCAGATACATTGATCGCTTA	1020	1043	- [Negative strand]	26	2.23985	1615.13	0.01	0.00138679	1038.59	11	1.4403	1038.59	10.6574	10.0204	10.0204	24	120	1016	1135	(((.(((((((((...(((((((..(..(((((.........(((((((((..(((((((.....)))))))..)).....)))))))...))>>>>-->>>>>>>>>>->>>>>>-)))	1	-36.3
lus-miR-N129	gi|344008616|gb|AFSQ01021000.1| Linum usitatissimum scaffold745_26	CUGAACAUUCCACUUAUCCAUCAG	GCTGACTGAACATTCCACTTATCCATCAGCATTCCACTAATTTTTCCCACAAAATCCCTCCCACGAGATAAGGTTTGAATTTAGGTGTAGTGGAATGCTGACTGGATAAGTGGAATGTTCCGTCAGC	2231	2254	+ [Positive strand]	25	2.1537	1553.01	0.01	0.00138679	660.921	7	0.916556	660.921	10.6009	9.36833	9.36833	24	127	2225	2351	(((((<-<<<<<<<<<<<<<<<<<<<<<<((((((((((............(((((.(((....)))....)))))...........)))))))))))))).)))))))))))))))))).))))))	1	-67.5
lus-miR-N130	gi|344001522|gb|AFSQ01028094.1| Linm sitatissimm scaffold1488_4	CUCGAAAUUCUGAUGAUAGCCCAC	GTTGGGTTGAGTCATCGGGATCGACCGGTTAGTTCAATAAAATAGTCTTGCATTATTGATCTAACTTAAATAGAACGAAATATCTCGAAATTCTGATGATAGCCCACAC	11814	11837	+ [Positive strand]	24	2.06755	1490.89	0.01	0.00138679	0.944172	0.01	0.00130937	0.944172	10.542	-0.0828781	-0.0828781	24	109	11730	11838	((((((((..(((((((((((.....((((((.(((((((............))))))).)))))).........(((.....->>>-->>>>>>>>>>>>>>>>>-))	1	-31.6	-28.9908	37.6147
lus-miR-N131	gi|344004814|gb|AFSQ01024802.1| Linm sitatissimm scaffold1092_15	ACCCUAACUCGUCGUAAAUUGAGU	TAATTGAACCTCGGTTTTTGGTGAGTTAGATTAACTTTAATTAGTTACGAAATTGGTTAAAATGTACTAAACCAGCTAAAATGTGAGCTCAATCCGCAATTGTTCAATTGAAAATCTGTTATGATTAACCCGAGTTCAGCCCAGATACATATTAAGCTGGCATTTGAACCGGTTTAGTGCATTTTAACCAATTTCGTAACTGTTTGACATTACCCTAACTCGTCGTAAATTGAGTTTCAGTTA	1492	1515	+ [Positive strand]	24	2.06755	1.86362	8	1.10943	0.00118022	0.01	0.00130937	0.00118022	0.898105	-9.72673	-9.72673	24	243	1280	1522	((((((((.((((((((.((..(((((((..(((..((((.((((((((((((((((((((((((((((((((.(...((((((.((((.(((...(((((....)))))...(((((...(((...........)))...)))))....))).)))).))))))...).)))))))))))))))))))))))))))))))).))))..))>-->>>>>>>-->>->>>>>>>>-))))))))	2	-97.6	-40.1646	34.1564
lus-miR-N131	gi|344023140|gb|AFSQ01006476.1| Linm sitatissimm scaffold179_22	ACCCUAACUCGUCGUAAAUUGAGU	GTCACTCAATTAGTTTATCAGGTGCGGTTAACTGAAACTCGATTTTCGGTGAGTTAGGTTAATGTCAATTGGTTACGAAATTGGTTAAAATGTACTAAACCAGCTAAAATGTGAGCTCAATCCGCAATTGTTCAATTGAAAATCTGTTATGATTAACCCGAGTTCAGCCCAGATACATATTAAGCTGGCATTTGAACCGGTTTAGTGCATTTTAACCAATTTCGTAACTGTTTGACATTACCCTAACTCGTCGTAAATTGAGTTTCAGTTAATCGCACTTCATAAACTAATTGAGTGAC	49188	49211	+ [Positive strand]	24	2.06755	1.86362	8	1.10943	0.00118022	0.01	0.00130937	0.00118022	0.898105	-9.72673	-9.72673	24	299	48948	49246	((((((((((((((((((.((((((((((((((((((((((((((.((..((((((((.(((((((((..(((((((((((((((((((((((((((((((.(...((((((.((((.(((...(((((....)))))...(((((...(((...........)))...)))))....))).)))).))))))...).)))))))))))))))))))))))))))))))..))))))))>->>>>>>>>-->>->>>>>>>>>))))))))))))))))).))))))))))))))))))	2	-162.1	-54.2141	36.1204
lus-miR-N132	gi|344013295|gb|AFSQ01016321.1| Linum usitatissimum scaffold557_1	ACAAUUCGGCCCAGUAUAUUGAAC	TACAATTCGGCCCAGTATATTGAACCATCCTGAATCCGTCGGTCTATTCTGGGTCAGCAATTGTG	65638	65661	- [Negative strand]	23	1.9814	0.840454	17	2.35754	0.888633	16	2.09499	0.888633	-0.250759	-0.170341	-0.170341	24	65	65597	65661	(<<<<<<<<<<<<<<-<<<--<<-<(..(........)..))))))).))))))).).)))))))	2	-17.1
lus-miR-N133	gi|344007610|gb|AFSQ01022006.1| Linum usitatissimum scaffold878_4	UUAGGAUGCAAUGGUUCAUGACAU	TGTTTCTGTCATGAACCATTGCGTCCTAGTAACTTGAGTTATTAGGATGCAATGGTTCATGACATAGCA	8990	9013	- [Negative strand]	22	1.89526	1366.65	0.01	0.00138679	660.921	7	0.916556	660.921	10.4164	9.36833	9.36833	24	69	8985	9053	((((..(((((((((((((((((((((((((((....))))>>>>>>>>>>>>>>>>>>>>>>>-))))	2	-46.4
lus-miR-N134	gi|344013957|gb|AFSQ01015659.1| Linum usitatissimum scaffold534_2	GGAUGAUUGGACACAUAUACAUG	ATTGGTGACATGGATGATTGGACACATATACATGATGCAGTTTATTATTTACACAATGCATCATGTTCATGACAATATGAATAGAGTAAAGCTCTCATGTGCCAACTACAAATGCTCCAAT	16090	16112	+ [Positive strand]	22	1.89526	1366.65	0.01	0.00138679	0.944172	0.01	0.00130937	0.944172	10.4164	-0.0828781	-0.0828781	23	121	16078	16198	(((((.(.(((---<<-<<<<-<<<<<--<<<<<(((((.................))))))))))(((((....)))))..((((.....)))).))))))))).))...)))).)))))	2	-32.23
lus-miR-N134	gi|344011274|gb|AFSQ01018342.1| Linm sitatissimm scaffold662_23	GGAUGAUUGGACACAUAUACAUG	TATTGATCCCTTAATTGGTGACATGGATGATTGGACACATATACATGATGCAGTTTATTATTTACACAATGCATCATGTTCATGACAATATGAATAGAGTAAAGCTCTCATGTGCCAACTACAAATGCTCCAATAAATAAGATGTCGATA	228	250	+ [Positive strand]	22	1.89526	1366.65	0.01	0.00138679	0.944172	0.01	0.00130937	0.944172	10.4164	-0.0828781	-0.0828781	23	150	203	352	(((((((..(((((((((.(.(((---<<-<<<<-<<<<<--<<<<<(((((.................))))))))))(((((....)))))..((((.....)))).))))))))).))...)))).)))))...))))..)))))))	2	-39.73	-26.4867	33.3333
lus-miR-N135	gi|344008187|gb|AFSQ01021429.1| Linum usitatissimum scaffold834_34	GUAGAACGCACAGUGGUAGAACGC	GTAGAACGCACAGTGGTAGAACGCCGCCCTGTCGTGGCCGACGAATGCTGCCACTGGCTGGTTTTAT	15271	15294	- [Negative strand]	21	1.80911	1304.53	0.01	0.00138679	1605.09	17	2.22592	1605.09	10.3493	10.6484	10.6484	24	67	15227	15293	<<<<<<<<<-<<<<<<<<<--<<-((.((......)).)).))....)))))))))))..)))))))	1	-26.7
lus-miR-N136	gi|344022108|gb|AFSQ01007508.1| Linum usitatissimum scaffold189_107	UAGUGAGAAGUGUAGGUGAAAGCU	TCAGAAGGTAGTGACACAGTTTTGGGAGCTAAAGTGAGCTAGTGAGAAGTGTAGGTGAAAGCTGGTCTTCCCATCTGATGTGGCTCCACTTTCACTCCTATTTGAGTTTGAGTGGATAAGAATGGTTATATCCCTATGGGTCGTCATCCTCCTTTTTTCTCCAAAAGTGTAGTTATCTTTTGA	478	501	+ [Positive strand]	21	1.80911	2.17422	6	0.832072	1.10153	7	0.916556	1.10153	1.1205	0.139514	0.139514	24	183	438	620	(((((((((((..((((..(((((((((..((((.(((.--<<<<<<--<<<<<<-<<-<<<<..((((.((((.....)))).(((((((..((((......))))..))))))).))))..))))...))))))))..)).)))).))))))).))).))))))))))..)))))))))))	5	-58.8
lus-miR-N136	gi|344022108|gb|AFSQ01007508.1| Linm sitatissimm scaffold189_107	UAGUGAGAAGUGUAGGUGAAAGCU	ACAGTTTTGGGAGCTAAAGTGAGCTAGTGAGAAGTGTAGGTGAAAGCTGGTCTTCCCATCTGATGTGGCTCCACTTTCACTCCTATTTGAGTTTGAGTGGATAAGAATGGTTATATCCCTATGGGTCGTCATCCTCCTTTTTTCTCCAAAAGTGT	168	191	+ [Positive strand]	21	1.80911	2.17422	6	0.832072	1.10153	7	0.916556	1.10153	1.1205	0.139514	0.139514	24	155	143	297	(((.(((((((((..((((.(((.--<<<<<<--<<<<<<-<<-<<<<..((((.((((.....)))).(((((((..((((......))))..))))))).))))..))))...))))))))..)).)))).))))))).))).)))))).)))	5	-47.2	-30.4516	43.2258
lus-miR-N137	gi|343999997|gb|AFSQ01029619.1| Linum usitatissimum scaffold1950_4	AACUUUGGCCUUGACUGAGAGCA	GTGGATAAACTTTGGCCTTGACTGAGAGCATTCAAAATCTGATTACGTCGGTTCTCTCTTTTAGAGCTAAAGTGCCAT	4233	4255	- [Negative strand]	20	1.72296	2.07068	6	0.832072	0.00157362	0.01	0.00130937	0.00157362	1.05011	-9.3117	-9.3117	23	78	4184	4261	((((...-<<<<<<<<-<<<<--<<<<<--........(((((...)))))..)))))..)))).)))))))).))))	2	-23.1
lus-miR-N138	gi|344014093|gb|AFSQ01015523.1| Linum usitatissimum scaffold529_29	AGGAGAUCUCGGUAUGUUUGUAUC	TGATGTCCACCTGTCAAATACATGTATGAAACACCAAATACAAACATTACAAACATCAACGAGCTCCAAGACATAGAGGTCAAGGAGATCTCGGTATGTTTGTATCATCGCCTACAGGACATGA	6506	6529	+ [Positive strand]	20	1.72296	1242.41	0.01	0.00138679	1227.42	13	1.70218	1227.42	10.2789	10.2614	10.2614	24	124	6423	6546	(.((((((..............(((((..........))))).....(((((((((...((((((((..(((......))).->>>>-->>>>-->>>>>>>>>--..........)))))).)	1	-33.6
lus-miR-N139	gi|344026499|gb|AFSQ01003117.1| Linum usitatissimum scaffold76_64	AGGCUAACAACGGAUUGUAUCUGC	AGGCTAACAACGGATTGTATCTGCTGTTAAATATAACGACGGATAAAATTCATTGTAAGCTTTAACAGCGGATAAAATTCGTCATTAGCTT	11811	11834	- [Negative strand]	19	1.63681	1180.29	0.01	0.00138679	1510.68	16	2.09499	1510.68	10.2049	10.561	10.561	24	91	11743	11833	<<<<<<<--<<<<<<<-<<<<<<<(((((((....((((.((((...)))).))))....)))))))))))))).)))))))..)))))))	1	-35.4
lus-miR-N140	gi|344008478|gb|AFSQ01021138.1| Linum usitatissimum scaffold831_3	AGGAUACAAACUGAACACUAGUCU	GAGTAGGCATAGTTTCTGATCCACGTTAAAACTGCGTGTTCTAGTTGTTCTGCGTAATATTTGTTCTTGCGTGAAATATTTCGTAGGATACAAACTGAACACTAGTCTTGACTGGGCCGAAATTTAAAGCCTGTTC	4404	4427	+ [Positive strand]	18	1.55066	0.279542	40	5.54715	1.20382	51	6.67777	1.20382	-1.83886	0.267619	0.267619	24	136	4319	4454	((((((((..((((((.(..(((.(((((.((((.((((((.((((((((((((.(((((((...........))))))).)))>>>>>>--->>>>>>>>>>>>>->)))))))..)))))))....))))))))	3	-46.5
lus-miR-N141	gi|344020548|gb|AFSQ01009068.1| Linum usitatissimum scaffold273_54	AGCUCGAGUUUGGUUCGUCAAGAC	TCGAGTTGAGCTCGAGTTTGGTTCGTCAAGACTAGTTAACGAGCCAGACTCGAATACGCTCGAGCTCGA	1024	1047	- [Negative strand]	18	1.55066	0.931808	12	1.66414	0.00078681	0.01	0.00130937	0.00078681	-0.101895	-10.3117	-10.3117	24	69	986	1054	((((((((<<<<<<<<<<<<<<<<<<-<<---...)).)))))))))))))))....)))).)))))))	1	-36.9
lus-miR-N142	gi|344023541|gb|AFSQ01006075.1| Linum usitatissimum scaffold185_6	AUCAAACAUGUGAGUUGACUGUCU	AAGACTGTAATACTTGATGTTGTTTTGTTGATGAATCGTTGAAGCTGTATGAATAACTCGGATTTGAACGATTTTTACGTCAAAATCTTTGTTTTTCAAAGACGATTAAATTTAGTACAATAATGATAGGGTTTCAACGATTTTTTTTGTGAGATCAAACATGTGAGTTGACTGTCTT	6480	6503	+ [Positive strand]	18	1.55066	1118.17	0.01	0.00138679	566.503	6	0.785619	566.503	10.1269	9.14594	9.14594	24	178	6326	6503	(((((.((...((((((((((((((..(....((((((((((((((.((((((.(((..((((((..(((.......)))..))))))..))).))).......((((....)))).........))).)))))))))))))).....)..))>>-->>>>>->>>>>-->>->>>>)	2	-45
lus-miR-N143	gi|344023348|gb|AFSQ01006268.1| Linum usitatissimum scaffold193_12	AUUUCCUCUGAGGCAUUCGCACCC	AAGCCGGCGAGTGAATGTTCCAGTGATAGGATAAGAAGATTGTTGACCGTGGTAACGCAGATTCGATACACCGTTCCGTTGAGAATTTCCTCTGAGGCATTCGCACCCGGCTT	47668	47691	- [Negative strand]	17	1.46452	1056.05	0.01	0.00138679	1227.42	13	1.70218	1227.42	10.0445	10.2614	10.2614	24	113	47662	47774	(((((((.(.((((((((..(((....((((......((((.(..((((..(((.((......)).)))..))....))..).)>>>>>>>>>>-->>>>>>>>->>>)))))	1	-37.7
lus-miR-N144	gi|344023916|gb|AFSQ01005700.1| Linum usitatissimum scaffold173_39	UGUUGACAGAAGAUAGAGAGC	GAGAGCCCTTTTGGGATATGTTGTTGACAGAAGATAGAGAGCACAGAAGATGATGGGATACAATTGATAGTATCTCACTTCCTTTGTGCTCTCTATGTTTCTGTCATCACCTGTTCGGGCCTC	4290	4310	- [Negative strand]	15	1.29222	931.808	0.01	0.00138679	0.944172	0.01	0.00130937	0.944172	9.86389	-0.0828781	-0.0828781	21	123	4208	4330	(((.((((.....(((((.((-<-<<<<<<<<<<<<<<<<<<(((((.((.(.((((((((........))))))))).)).)))))))))))))).))))))))).))).))))))))))))	7	-58.3
lus-miR-N144	gi|344017779|gb|AFSQ01011837.1| Linm sitatissimm scaffold375_10	UGUUGACAGAAGAUAGAGAGC	TGTTGACAGAAGATAGAGAGCACAGATGATGGGATACAATTGATAGTATACATATCTCACTTCCTTTGTGCTCTCTATGCTTCTGTCATCA	23848	23868	- [Negative strand]	15	1.29222	931.808	0.01	0.00138679	0.944172	0.01	0.00130937	0.944172	9.86389	-0.0828781	-0.0828781	21	91	23777	23867	<<-<<<<<<<<<<<<<<<<<<(((((.(((((((((................)))))))..)).)))))))))))))).))))))))).))	7	-41.89	-46.033	38.4615
lus-miR-N145	gi|344019138|gb|AFSQ01010478.1| Linum usitatissimum scaffold337_39	ACCGAGAGUGUGUGCUGUUUGUGG	CCGAGAGTGTGTGCTGTTTGTGGGGTGAGACTTGCCGGAAGCGTATTTATTAAGACATGTATGATAACCAAACAAAAGACACGCCCAACTTTCGG	21097	21120	- [Negative strand]	15	1.29222	1.33115	7	0.970751	2.15811	16	2.09499	2.15811	0.412678	1.10977	1.10977	24	95	21024	21118	<<<<<<<<<<<<<<<-<<<<<--(((......((((....).)))..........((....))...)))..))))))).)))))...))))))))	1	-26.4
lus-miR-N145	gi|344017779|gb|AFSQ01011837.1| Linm sitatissimm scaffold375_10	UGUUGACAGAAGAUAGAGAGC	TGTTGACAGAAGATAGAGAGCACAGATGATGGGATACAATTGATAGTATACATATCTCACTTCCTTTGTGCTCTCTATGCTTCTGTCATCA	23848	23868	- [Negative strand]	15	1.29222	931.808	0.01	0.00138679	0.944172	0.01	0.00130937	0.944172	9.86389	-0.0828781	-0.0828781	21	91	23777	23867	<<-<<<<<<<<<<<<<<<<<<(((((.(((((((((................)))))))..)).)))))))))))))).))))))))).))	7	-41.89	-46.033	38.4615
lus-miR-N146	gi|344008847|gb|AFSQ01020769.1| Linum usitatissimum scaffold785_11	AAGGAGAACAUGAAUUACUAUUA	ATCTATAAAAGGAGAACATGAATTACTATTAAATGAATAGTGTTTGGTTCTCTTGTGAGAGAT	2238	2260	- [Negative strand]	14	1.20607	1.24241	7	0.970751	1.34882	10	1.30937	1.34882	0.313142	0.431695	0.431695	23	63	2205	2267	((((....-<<<<<<<<-<<<<<-<<<<<<-....))))))))))))))))))).....))))	8	-17.5
lus-miR-N147	gi|344012052|gb|AFSQ01017564.1| Linum usitatissimum scaffold641_21	AGAACCGAUCGUCCCAAUUGGAUU	GAACCGATCGTCCCAATTGGATTCCCAATTCTCTAACCGGTTGTCCGATTTGGACGACTAGGTC	245	268	+ [Positive strand]	14	1.20607	0.869687	10	1.38679	1.69951	18	2.35686	1.69951	-0.201431	0.765119	0.765119	24	64	245	308	<<-<<--<<<<<<-<<<<<<<<-.((............))..)))))))).))))))...))))	1	-25
lus-miR-N148	gi|343999915|gb|AFSQ01029701.1| Linum usitatissimum scaffold1952_3	GAAGGACUUAACAUGGUGAAACCU	ATTTGAAATGCATGTCGGGAATGGCTAAAAATCATGTTTCATTATGGTAACCCCTACAAATAACGATCAAACCTAGTTAAAAATCAATTTTACTTGGATTTATTTTAGCATGTCGAAAAATGTTTTTATCTTCGTTCGGCTATTATTTGAAGGACTTAACATGGTGAAACCTCAATTTTTAGATATTCCCAACATGCATGTCAAAT	251	274	+ [Positive strand]	13	1.11992	0.672972	12	1.66414	0.00078681	0.01	0.00130937	0.00078681	-0.571381	-10.3117	-10.3117	24	206	102	307	((((((.((((((((.(((((((.((((((((...(((((((((((.(((..(((.(((((((............(((((((...(((((.....)))))..)))))))..((((((....(.......)....))))))..))))))>->>>-->>>->>>>>>>>>>>--..)))))))).))))))).)))))))).))))))	6	-64.8
lus-miR-N149	gi|344025242|gb|AFSQ01004374.1| Linum usitatissimum scaffold135_9	GGACCGCCGUUCCGUCUGGUC	AAAAAAAAACCCGGACGGACCGCCGTTCCGTCTGGTCAGACCACGCGGACAGAACTCGATTCCGTCTGGCTGGTCTGACCGGATGGAACGTCGGTCCATCAAGTTTTTTTTT	449	469	- [Negative strand]	13	1.11992	807.567	0.01	0.00138679	0.944172	0.01	0.00130937	0.944172	9.65744	-0.0828781	-0.0828781	21	112	373	484	((((((((((...((.<<<<<<-<<<<<<<<<<<<<<(((((((.(((((.(((.....))).)))))).)))))))))))))))))))).)))))).))..))))))))))	9	-67.6
lus-miR-N149	gi|344002112|gb|AFSQ01027504.1| Linm sitatissimm scaffold1417_3	GGACCGCCGUUCCGUCUGGUC	GCCAGACGGACCGCCGTTCCGTCTGGTCAGACCAGGCAGATGGACCCGCCGTCCGTCTGGC	1053	1073	+ [Positive strand]	13	1.11992	807.567	0.01	0.00138679	0.944172	0.01	0.00130937	0.944172	9.65744	-0.0828781	-0.0828781	21	61	1045	1105	(((((((<<<<-<<-<-<<<<<<<<-<<......)))))))))).).)).)))))))))))	9	-38.7	-63.4426	70.4918
lus-miR-N150	gi|344011479|gb|AFSQ01018137.1| Linum usitatissimum scaffold649_21	UAGCGUCGCGCUGUACAGCCU	CTGTGTAGCGTCGCGCTGTACAGCCTAGGCCTCCAACGGCTAATTGGTAGCAGTCATTACATACTAGCCATTCGGGCATAGGCTGCACAACGCGACGTTGTGCAG	51643	51663	+ [Positive strand]	13	1.11992	807.567	0.01	0.00138679	755.338	8	1.04749	755.338	9.65744	9.56098	9.56098	21	105	51637	51741	(((..<<<<<<<<<<-<<<-<<<<<<(.((((.....(((((....((((......))))....)))))....)))).))))))).))).))))))))))..)))	1	-54.5
lus-miR-N151	gi|344025171|gb|AFSQ01004445.1| Linum usitatissimum scaffold120_58	AAUGACAUCACCGAUCUCGCCUGA	GAGTTGTTGTAGCGCGTGAAATGTTTATAGAGATCTTGAATTGGAAGCCCGAAATGTGCAATCATTTCGTTGCCCCTGCAATGACATCACCGATCTCGCCTGAACTGACGGTCAGCAACTC	21810	21833	- [Negative strand]	13	1.11992	807.567	0.01	0.00138679	566.503	6	0.785619	566.503	9.65744	9.14594	9.14594	24	121	21791	21911	(((((((((..((.(((.(...(((((..((((((.(((.((((....))))..............(((((((....))>>>>>-->>>-->>>>>>--->>>))).))))))))))))))	1	-35.5
lus-miR-N152	gi|344027926|gb|AFSQ01001690.1| Linum usitatissimum scaffold65_17	AUGAUAGAAUACUGAACGUUACA	GTAAAGTACGGTGTATATCATCATAGTCATAATGACTGCACACAAAAATATAGCAGCTACGAGTTAATATATTTGTGGGTGGTAAATGATAGAATACTGAACGTTAC	1944	1966	- [Negative strand]	13	1.11992	1.00946	8	1.10943	1.88834	16	2.09499	1.88834	0.0135819	0.917122	0.917122	23	107	1944	2050	((((.((.((((((.((((((..(((((.....)))))............((.((.((((((((......)))))))).)).)).>>>>>>-->>>>>>->>->>>>	1	-28.6
lus-miR-N153	gi|344002105|gb|AFSQ01027511.1| Linum usitatissimum scaffold1368_3	UCUGACAACGAGUUUGGGUACCCG	AAGAGAGATAACATTTTTTTCTCTCTGACAACGAGTTTGGGTACCCGTCCCGTTTGACACGGGTACCCATTACCGTTCGAGGGTGAAAATCTTTCTT	10925	10948	+ [Positive strand]	12	1.03378	745.446	0.01	0.00138679	1038.59	11	1.4403	1038.59	9.54196	10.0204	10.0204	24	97	10901	10997	(((((((((......((((.(((<<-<<--<<<-<<-<<<<<<<<<<(..(....)..)))))))))))..)))))))))))).)))))))))))))	1	-37.2
lus-miR-N154	gi|344013708|gb|AFSQ01015908.1| Linum usitatissimum scaffold543_3	UGCCUAGACCUGUUCAUUUGGACC	TCTTGGCATTTAATGCCTAGACCTGTTCATTTGGACCGATTCGGTTCATTTGATGTGTTTCTTTGTAGTATTGTTTATCCAATGGTACTTTAGAGACATGTGGTCTGATTATGAGGCTAAGG	9918	9941	+ [Positive strand]	12	1.03378	745.446	0.01	0.00138679	0.944172	0.01	0.00130937	0.944172	9.54196	-0.0828781	-0.0828781	24	122	9904	10025	(((((((.....(<<--<<<<<<---<<<--<<<<<<(...)))))))..))).((((((((..(((.(((((......))))).)))...))))))))..))))))..)))...)))))))	3	-43.1
lus-miR-N154	gi|344007248|gb|AFSQ01022368.1| Linm sitatissimm scaffold894_18	UGCCUAGACCUGUUCAUUUGGACC	GCTTCAATTGAGTGTGGTTTTACATCTTGGCATTGTGTGCCTAGACCTGTTCATTTGGACCATTTCTGTCCATTTGATATGTTTCTTTGTAGTATTTGTCATCTACATGTACTTTAGAGACAAGTGGTCTAGCTATAGGGTTATGGATGCGGAATAGAGCACGGTTGGAGC	11613	11636	- [Negative strand]	12	1.03378	745.446	0.01	0.00138679	0.944172	0.01	0.00130937	0.944172	9.54196	-0.0828781	-0.0828781	24	171	11502	11672	((((((((((.((...((((..(((((((((.(((((-<<-<<<<<<---<<<--<<<<<-......)))))..)))..(((((((....(((((.(((.....))).)))))..)))))))...))))))))))))).)))).)))))..))))...)).))))))))))	3	-60.7	-35.4971	40.9357
lus-miR-N155	gi|344014307|gb|AFSQ01015309.1| Linum usitatissimum scaffold544_7	CAUAAUGGAUGAUGAAAGUGCACC	CATAATGGATGATGAAAGTGCACCATACTATAGTACATGATGGACTGTGAATGGTGGAACTACATCGTTCATAGTG	6405	6428	+ [Positive strand]	12	1.03378	745.446	0.01	0.00138679	849.755	9	1.17843	849.755	9.54196	9.7309	9.7309	24	76	6404	6479	<<<-<<<<<<<<<<--<<<-<<<<((..((((((.(.....).)))))).))))))..))).)))))))))).)))	3	-25.6
lus-miR-N156	gi|344014342|gb|AFSQ01015274.1| Linum usitatissimum scaffold502_13	GGAUUUCGCAGAUAUAACGACUGA	GAAATGGATTTCGCAGATATAACGACTGAAAAAATGATCCCGTTAGACAAATTAAATTAAAGAATAGTGACGGGGTTCTATTTTGCCCCATTTTCATAGTCGTTAAATCTGCGAAACCCATTTT	51248	51271	+ [Positive strand]	12	1.03378	745.446	0.01	0.00138679	849.755	9	1.17843	849.755	9.54196	9.7309	9.7309	24	124	51242	51365	(((((<<-<<<<<<<<<<-<<<<<<<<<-.(((((((((((((((......((......))......)))))))))............))))))..))))))))).)))))))))).)))))))	1	-45.9
lus-miR-N157	gi|344028399|gb|AFSQ01001217.1| Linum usitatissimum scaffold41_12	ACCGUUUCAAUAUAACCGUUGGAG	ACAACTCGCGGCGTGTCTTAGGATGTGTGAAGCGTTTTAAGGTGGAATCAACGGCTATATTGTAACGATCGTTAGATGACCGTTTCAATATAACCGTTGGAGGCACAGTGCATCGCACGTTCTAGTATGCCTCCAGTTGT	2985	3008	- [Negative strand]	12	1.03378	745.446	0.01	0.00138679	1038.59	11	1.4403	1038.59	9.54196	10.0204	10.0204	24	140	2946	3085	((((((.(.((((((.((.(((((((((((.(((.......(((...(((((((.(((((((.((((.((((...)))>->>>>->>>>>>>->>>>>>>--.)))..))).))))))))))))))))))).).))))))	1	-57.2
lus-miR-N158	gi|344029599|gb|AFSQ01000017.1| Linum usitatissimum scaffold3_6	CGGAAUUAUGUAUGUUGUGGGACA	ACATCTTGTCCTACAAAGTACTAATGTAGCTTGAATGCAGAAAAATTTGAGGAGGATGATGCTATTTAAGAGCCCCACGATCGGAATTATGTATGTTGTGGGACATTCGTGT	459	482	- [Negative strand]	12	1.03378	745.446	0.01	0.00138679	755.338	8	1.04749	755.338	9.54196	9.56098	9.56098	24	112	451	562	((((..((((((((((.((((((((....((((((((((.....((((.....))))..))).)))))))....((.....->>->>>>->>>>->>>>>>>>>>...))))	1	-29.3
lus-miR-N159	gi|344010406|gb|AFSQ01019210.1| Linum usitatissimum scaffold733_7	AACCAGCCGUCGGCGAUAAAUAGC	TGAAACCAGCCGTCGGCGATAAATAGCTTTGAGGATGTAAATTGTTCTTACCGTAATAATGGCACGGAAGCTATTGATCATAACCACATGCAATAGTCTATTTCAACGCCCAAGGCTAGTTTCA	4828	4851	- [Negative strand]	11	0.947628	0.854157	8	1.10943	1.18022	10	1.30937	1.18022	-0.227426	0.23905	0.23905	24	124	4730	4853	(((<<<-<<<<---<<<<--<<<<<<<(.((((((((.....))))))))......(((((((......)))))))..................)).))))))...))))...)))).))))))	1	-34.3
lus-miR-N160	gi|344013205|gb|AFSQ01016411.1| Linum usitatissimum scaffold581_29	AACCAUGUCGGCCCGUGUGAUGGC	TTAGGTTTAAAGTTTGGAATGTACAACCATGTCGGCCCGTGTGATGGCATCATCGATCTTACTTGGGCTGAAGGCTAACATTCCCTAAATTTGCCTAA	1054	1077	+ [Positive strand]	11	0.947628	683.326	0.01	0.00138679	1227.42	13	1.70218	1227.42	9.41643	10.2614	10.2614	24	98	1029	1126	((((((...(((((((((((((..--<<---<<<<<<<<-<<<<-<<<......).)))))).)))))))).))...)))))))..))))))))))))	1	-31.8
lus-miR-N161	gi|344014113|gb|AFSQ01015503.1| Linum usitatissimum scaffold529_9	UAUCGGAAUGCACUCAAGGUGUUC	CTCTTAATGGCATCACAAACATTTGACAAGGGTGCTAAGTCACTATTAGACACCCCCTTACATTCCAATCACCTAAGTTGTCACTACCTAAGTGATTATCGGAATGCACTCAAGGTGTTCGATAAAATGCCACTAAGAG	15113	15136	- [Negative strand]	11	0.947628	683.326	0.01	0.00138679	0.944172	0.01	0.00130937	0.944172	9.41643	-0.0828781	-0.0828781	24	139	15093	15231	((((((.((((((..(.(((((((((...(((((((((.......)))).))))).....((((((((((((.((.((.......)).)).)))))>--->>>>>>--->>>>->>>>>-).....)))))).))))))	5	-40.8
lus-miR-N161	gi|344013623|gb|AFSQ01015993.1| Linm sitatissimm scaffold535_11	UAUCGGAAUGCACUCAAGGUGUUC	CTCTTAGTGGCATCACAAACACTTGAGAATGGTGCTAAGTCACTATTTGAAACTCCCAAACATTCCAATCACCTACATTGTCACTATCTAAGTGATTATCGGAATGCACTCAAGGTGTTCGATAAAATGCCACTAAGAG	213	236	+ [Positive strand]	11	0.947628	683.326	0.01	0.00138679	0.944172	0.01	0.00130937	0.944172	9.41643	-0.0828781	-0.0828781	24	139	116	254	(((((((((((((..(.((((((((((.((((((......))))))..............((((((((((((.((.((.......)).)).)))))>--->>>>>>-->>>>>->>>>>-).....)))))))))))))	5	-43.2	-31.0791	39.5683
lus-miR-N162	gi|344016597|gb|AFSQ01013019.1| Linum usitatissimum scaffold446_1	AUGGAUCGAACUUGCACACAGCGG	GATGGATCGAACTTGCACACAGCGGTCAACAATCTTCTTGACCTACCTGTGGGACATTCACTCATTAGCATTAATCACTAATTTTAGGTTTGGTACATC	964	987	- [Negative strand]	11	0.947628	683.326	0.01	0.00138679	944.172	10	1.30937	944.172	9.41643	9.88291	9.88291	24	99	889	987	(<<<-<<<<<<<<<<--<<<<<-<<((((........))))))...)))))............(((((.........)))))..)))))))))).))))	1	-25.6
lus-miR-N163	gi|344020072|gb|AFSQ01009544.1| Linum usitatissimum scaffold286_73	AUGGCCCUUAGAUAUCUCCCCGGA	CTGTCGGCAACTGATCAGGAGGGCAGGTAACAGGGTCGCTCATTGTGAGGCTCGCAATGCATGGCCCTTAGATATCTCCCCGGAGTGTTGTTGATAG	920	943	+ [Positive strand]	11	0.947628	683.326	0.01	0.00138679	660.921	7	0.916556	660.921	9.41643	9.36833	9.36833	24	97	859	955	(((((((((((...((....(((.(((((.((((((((..(((((((.....))))))).->>>>>>>-->->>>>>->>>->>..)))))))))))	3	-43
lus-miR-N164	gi|344026608|gb|AFSQ01003008.1| Linum usitatissimum scaffold84_4	AUCCGAAACCUCCGAGUCACGAGA	GAGTTTTTTTGTTGTTGGAGTAGGGTCTAAGACTTTTGGTCGGATAGAAGATATAAAGTAAACACAATAGGTGTCCATCATGTGGGGTGTGTTGGATTCGAATCCGAAACCTCCGAGTCACGAGACACAACTCTACCACCGAAACAACTC	11747	11770	- [Negative strand]	11	0.947628	0.97618	7	0.970751	1.4837	11	1.4403	1.4837	-0.0347811	0.569199	0.569199	24	150	11721	11870	(((((.(((((.((.((((((.(.((((..(((((..((((((((.(((....(((.....((((..((.(((.....))).))..)))).)))..)))..>>>>>>-->>--->>>>>--->>>).).)))))).)).))))).)))))	1	-46.2
lus-miR-N165	gi|344001906|gb|AFSQ01027710.1| Linum usitatissimum scaffold1466_1	AACUGUCGUGACUCGUUCGGGCCU	GGCCCAAACAAAGTCCGACCGTCCAAAGTGGATTGCCAAGACGGGTCCGAGATGTCCACTTTAGACGGCTGGGGCTCGTTTGGGCCGTCCACTTTGAACTGTCGTGACTCGTTCGGGCC	4414	4437	- [Negative strand]	10	0.86148	621.205	0.01	0.00138679	755.338	8	1.04749	755.338	9.27893	9.56098	9.56098	24	119	4414	4532	(((((.(((..((((((((.((.((((((((((.(((.((((((((((.((.((((.......)))).)).)))))))))).))).))))))))))->>->>>>->>>>->>>->>>>>	1	-68.5
lus-miR-N166	gi|344026797|gb|AFSQ01002819.1| Linum usitatissimum scaffold74_47	AAUGAGCGAAGUUCGAGUUUGGCU	TGAGCGAAGTTCGAGTTTGGCTCGTAAATGTTAGTTAACGAACCAAGCTCGAACTCGACACA	11742	11765	- [Negative strand]	10	0.86148	621.205	0.01	0.00138679	0.944172	0.01	0.00130937	0.944172	9.27893	-0.0828781	-0.0828781	24	62	11701	11762	<<-<<<<-<<<<<<<<<<<<-<(((.(((....))).)))).))))))))))))))).).))	5	-28.1
lus-miR-N166	gi|344012179|gb|AFSQ01017437.1| Linm sitatissimm scaffold632_11	AAUGAGCGAAGUUCGAGUUUGGCU	GAGTTTTAATGAGCGAAGTTCGAGTTTGGCTCGTCAAGGGGAATTAACGAGCCAGACTCAAATAGGCTTGAGCTC	10103	10126	- [Negative strand]	10	0.86148	621.205	0.01	0.00138679	0.944172	0.01	0.00130937	0.944172	9.27893	-0.0828781	-0.0828781	24	75	10058	10132	((((((.---<<<<---<<<-<<<<<<<<<<(((.((......)).))))))))))))).)))..))))))))))	5	-30.7	-40.9333	46.6667
lus-miR-N167	gi|344012235|gb|AFSQ01017381.1| Linum usitatissimum scaffold605_6	AUCGAGUCGAACAUGUCUUAACU	TCGAGTCGAACATGTCTTAACTCAATCTCGACTCATTTAAAATCGAGCTGAGTTACAAACAAAGTTTATTCGA	26377	26399	- [Negative strand]	10	0.86148	621.205	0.01	0.00138679	660.921	7	0.916556	660.921	9.27893	9.36833	9.36833	23	73	26325	26397	<<<<<<-<<<<-<<<--<<<<<((..(((((...........))))).)))))))...)))..))))))))))	1	-18.5
lus-miR-N168	gi|344013654|gb|AFSQ01015962.1| Linum usitatissimum scaffold552_3	ACUGAAACUUGAGUGAGCCGAGAA	GGTGAGGTACGGGGCTTCGGTGCATGTGAGTATTCGGTATTCATATTATGTAAATATACATCCGAAATTAACGGTCTTGACTGAAACTTGAGTGAGCCGAGAATCCCCCACGCACC	3311	3334	+ [Positive strand]	10	0.86148	621.205	0.01	0.00138679	755.338	8	1.04749	755.338	9.27893	9.56098	9.56098	24	116	3231	3346	((((..((..((((.((((((.(((.(((((.((((((.........(((((....)))))(((.......))).....>>>>>>>>>>>->>>->>>>>>--.)))).)).))))	1	-34.4
lus-miR-N169	gi|344013940|gb|AFSQ01015676.1| Linum usitatissimum scaffold534_21	AUGAGAAAGCAAGUCAAACGGACC	TTGGTCTCGTTGGAATTGCCTCATCGTCTTCTATCCATCGGATACCTGCAACATCATATGTACAATGAGAAAGCAAGTCAAACGGACCAA	12387	12410	+ [Positive strand]	10	0.86148	0.564732	11	1.52547	0.515003	6	0.785619	0.515003	-0.824361	-0.957347	-0.957347	24	90	12322	12411	((((((.((((.((.(((((((((.......(((((...)))))..((((........))))..>>>>>--->>>>->>->>>>>>>>))	3	-24.2
lus-miR-N170	gi|344014833|gb|AFSQ01014783.1| Linum usitatissimum scaffold512_13	AAGGACCGAGGUUAACGCAUUUGC	TTTTGTGTGCGATGTTTTCTTGTGACTCTTTGTTGCTGTCCTTATATTGGTGAGTAAGGACCGAGGTTAACGCATTTGCGGAG	2012	2035	+ [Positive strand]	10	0.86148	621.205	0.01	0.00138679	944.172	10	1.30937	944.172	9.27893	9.88291	9.88291	24	83	1956	2038	(((((((((((.((.((((..(..((.....))..).((((((((........))>>>>>>->>>>->>->>>>>-->>))))	3	-23
lus-miR-N171	gi|344019346|gb|AFSQ01010270.1| Linum usitatissimum scaffold327_6	UGAGUAGAGAAGAACUGUGACGGU	GGATAGTAGATAGGTACCAGATTAGGATACTCGAAAGGGCGTGATTTGAGTAGAGAAGAACTGTGACGGTGAACTGAATTTATCTTGTTTGCATAAATTGTTGAAGTTGAGTGTCGTTTAATAATTTGGATAGCCTAGGGGGATTC	6142	6165	+ [Positive strand]	10	0.86148	1.03534	6	0.832072	1.2589	8	1.04749	1.2589	0.0501078	0.332159	0.332159	24	146	6095	6240	((((......(((((.((((((((.(((((((((......(..(((<<-<<<<<-<<<<---<<--<<<-...))).))...)))).))))).)))))..).....)))))))))......))))))))...))))).....))))	1	-37.7
lus-miR-N172	gi|344023556|gb|AFSQ01006060.1| Linum usitatissimum scaffold174_53	AUUGGAGAGAAAUGAGCGAGGUCA	ATCTCGTTATTTCCTTTGGTTATTTTGATTCTCATTGGTTAATCTCAATATTGGAGAGAAATGAGCGAGGT	13383	13406	- [Negative strand]	10	0.86148	0.887436	7	0.970751	0.00134882	0.01	0.00130937	0.00134882	-0.172285	-9.53409	-9.53409	24	71	13384	13454	((((((((((((((((..((.(((..((((..(....)..))))..)))>>-->>>->>>>>>>->>>>>>	1	-20.2
lus-miR-N173	gi|344028583|gb|AFSQ01001033.1| Linum usitatissimum scaffold28_37	GCUAAGAAGAAGCCGCUGACA	GAATTGCAGACGATGCAGCTAAGAAGAAGCCGCTGACAAACGCAGCCAGCTAAGGAGAAGCGGTGGACAAACCCTTCAGCTGTGTTCTTCAGCGACCTTTTCTTCAGCTGTATCGTCTAGCAATTC	10978	10998	- [Negative strand]	10	0.86148	621.205	0.01	0.00138679	1038.59	11	1.4403	1038.59	9.27893	10.0204	10.0204	21	126	10889	11014	(((((((((((((((((<<<<<<<<<<-<-<<<<<<--((((((((...(....).((((.(((......))))))).))))))))..)))))).).))))))).))))))))))))).)))))))	1	-65.9
lus-miR-N174	gi|344002563|gb|AFSQ01027053.1| Linum usitatissimum scaffold1291_44	AGAAUAAACUGAUCAGAGUGGGCC	TCTGATAAAACAAATCAAGAATAAACTGATCAGAGTGGGCCAGGTTTTAAATAGGATCCATGCCGATCAAATAAGTCCAAATTCTGAACAGTTGATGTTGGTTTGTACTCAGA	1701	1724	+ [Positive strand]	9	0.775332	0.621205	9	1.24811	1.46871	14	1.83311	1.46871	-0.686858	0.554552	0.554552	24	113	1683	1795	(((((....((((((((<-<---<<<<<-<<<<<-<<<<<-..((((.......((((......))))))))..)))))...))))).)))))..).)))))))))..)))))	1	-33.11
lus-miR-N175	gi|344002714|gb|AFSQ01026902.1| Linum usitatissimum scaffold1317_1	AGUUAAGCCGGACAAGAUGAGUUU	GATATTGAATCGGTGATCTGATCGTTTGCAAAATCGGATTGGACCGTTTTAATTATTAAATAAATATAGTTAAGCCGGACAAGATGAGTTTTTGATTGAGTCGGATCAAACTGATAGTGGAAAGAGTTCAATATC	27047	27070	+ [Positive strand]	9	0.775332	559.085	0.01	0.00138679	660.921	7	0.916556	660.921	9.12692	9.36833	9.36833	24	135	26979	27113	((((((((((((((((((((((((....((((((((..(((..(((.(((((((((.........))>>>>>>>->>>->>>-->>>-->>)))..))).)))))))..))))))............))))))))	1	-35.7
lus-miR-N176	gi|344004180|gb|AFSQ01025436.1| Linum usitatissimum scaffold1154_4	GUUUUCCUGAACAAUAACCCGAGU	TCAGTTTTCCTGAACAATAACCCGAGTCCTGGAGTCTTCTTCAAGTATCTTAGGATGCGGGTTACTGCCTCCATATGCTCTTCAGTAGGTTCGTTCATGAATTGA	941	964	- [Negative strand]	9	0.775332	559.085	0.01	0.00138679	1699.51	18	2.35686	1699.51	9.12692	10.7309	10.7309	24	105	862	966	(((<<<<---<<<<<--<<<<<<<-<<((((..(((((....))).))..)))))).)))))))..((((.(............).))))..))))).)))))))	6	-30.6
lus-miR-N177	gi|344009035|gb|AFSQ01020581.1| Linum usitatissimum scaffold779_35	AUAUCGCCGCACUGUGCAGGGCCU	ATAATTTAAGAAGAAAAATTGGAATTGAAAGAATCATAGAATGGCCACTTCCAAACTCTGTACTGTGCAACGTTTTGCTGGGAAGTCTCTAAAAGTTAGTTTCTAAATCCGTCTATAACATAGAACAACCACTTTTAAATATCGCCGCACTGTGCAGGGCCTGAGAGTAGCCATTTTATGTTATTTTAGTTTCAATTCGTCTTTTTAGATTAT	12384	12407	+ [Positive strand]	9	0.775332	0.349428	16	2.21886	0.000590108	0.01	0.00130937	0.000590108	-1.51693	-10.7267	-10.7267	24	213	12245	12457	((((((((((((((..((((((((((((((....(((((((((((.(((..((..((((((((.((((..((.((((..(((..((.((((...((((....(.......)....)))).))))))..)).)...)))>--->>-->>>>->>>>>>>>-->)..))).)))))))))))...))))))))))))))..))))))))))))))	1	-72.1
lus-miR-N178	gi|344009522|gb|AFSQ01020094.1| Linum usitatissimum scaffold773_4	CUUGGAAUAUACUCUGACUUUGGG	TAGTGAATCCTAAAGGGCATTGTTTCCAAGATGTATCCGAGCTTGGAATATACTCTGACTTTGGGATTCACTA	4077	4100	- [Negative strand]	9	0.775332	559.085	0.01	0.00138679	566.503	6	0.785619	566.503	9.12692	9.14594	9.14594	24	73	4068	4140	(((((((((((((((..((..(((((((((...........>>>>>>>--->>-->>->>>>>>>))))))))	2	-29.5
lus-miR-N179	gi|344019905|gb|AFSQ01009711.1| Linum usitatissimum scaffold310_15	ACCAUGAUUGUUGGAGUGUAGUCA	GACCCGCGTATACCATGATTGTTGGAGTGTAGTCAACTTCCTTCAGTGATTTTGACAATTTATGACCGTAAAGTTCATTGTGTTCCATCAACTCGGTATCCGACAGGTT	17656	17679	+ [Positive strand]	9	0.775332	559.085	0.01	0.00138679	755.338	8	1.04749	755.338	9.12692	9.56098	9.56098	24	109	17644	17752	((((.(((.((<<<--<-<<<-<<<<<--<<<<<<(..(((....).))..)))))..(((((....)))))......))..))))).))))..))))).)).).))))	1	-27.5
lus-miR-N180	gi|344020901|gb|AFSQ01008715.1| Linum usitatissimum scaffold261_1	ACACAUAAUUGACGGCGGAUAUGC	CATAATTGACGGCGGATATGCAACCGCTGTTAAACGTATTGTTTAACAGTGGATTGGTTTTAAGTTAACAGCGATTGCTTATCCGCCGTTCAAATG	19425	19448	- [Negative strand]	9	0.775332	559.085	0.01	0.00138679	566.503	6	0.785619	566.503	9.12692	9.14594	9.14594	24	96	19349	19444	<<<--<<<<<<<<<<<<<-<<((((((((((((((.....))))))))))))....(((.......))).....)))).))))))))).)))))))	1	-40.6
lus-miR-N181	gi|344028197|gb|AFSQ01001419.1| Linum usitatissimum scaffold58_23	AUGGAAUAGAGCACGAUUGGAGCU	TTGTTCGTGCTTCATTCCTGTGTAGTTTCGTGTTTTGGCGTTATGTGCCTAGTCCCGTTCACTTGGATCGTTGTGGTCCATTTGATGTATTTCTTTGTAGTATTTGTTCTCCACATGTACACTAGAGATGGAGGGTCTGGTTACGAGTCTTTAGGTATGGAATAGAGCACGATTGGAGCTCGGACGA	8151	8174	+ [Positive strand]	9	0.775332	559.085	0.01	0.00138679	0.944172	0.01	0.00130937	0.944172	9.12692	-0.0828781	-0.0828781	24	187	7994	8180	(((((((.((((((.((.(((...((((((((..(.(((....((((.((((.(((..(((..((((((.....))))))..)))..(((((((..((.((((.(((.....))).)))))).)))))))..))).)))).)))).)))...)..)>>>>>>>--->>>->>->>>>>>-)))))))	5	-64.2
lus-miR-N182	gi|343997854|gb|AFSQ01031762.1| Linum usitatissimum scaffold3410_2	AUCGAGUCUUCUAAUCCUGAAAGC	CACTTTGATCCGCTAGCGGTTCACTTAGAGATCATAGCTAATGAGAGACTTGTTTGTTGTTATCGAGTCTTCTAATCCTGAAAGCTAGTTTAAAAAGTG	2371	2394	- [Negative strand]	8	0.689184	496.964	0.01	0.00138679	755.338	8	1.04749	755.338	8.957	9.56098	9.56098	24	99	2356	2454	((((((.....((((((..((((.(((((..((((.....)))).(((((((.........-->>>>>>>>>>>>--->>>>->>))))....))))))	1	-25.9
lus-miR-N183	gi|344008604|gb|AFSQ01021012.1| Linum usitatissimum scaffold745_39	CCUACCUAUUGUUAAACUGAACGG	TCCGTTTATTTAACGGTGGATATATAACAGCAGCTGCCTACCTATTGTTAAACTGAACGGA	41767	41790	+ [Positive strand]	8	0.689184	496.964	0.01	0.00138679	660.921	7	0.916556	660.921	8.957	9.36833	9.36833	24	61	41730	41790	(((((((((((((((((((.((.....(((...)))-->>->>>>>>>>>>>->>>>>>>)	1	-17.2
lus-miR-N184	gi|344009517|gb|AFSQ01020099.1| Linum usitatissimum scaffold773_10	UAAUGGCGUGACUUCACCUCGG	CTTTGAGCTGCAATAATGGCGTGACTTCACCTCGGTCTTTTTTTAATGTTCGGTCTTTTTTTAATGTTAGTGATATAGACATAGTCAAGTGGAAACCTATCCTTAACATTAAAAAAACAAAGAAAAAAGACCCAGGTGAAGTTGAGCCATGATTGCAGCTCAAAG	8121	8142	+ [Positive strand]	8	0.689184	496.964	0.01	0.00138679	660.921	7	0.916556	660.921	8.957	9.36833	9.36833	22	165	8107	8271	(((((((((((((<-<<<<<--<<<<<<<<<<-<<(((((((((..((((.......(((((((((((((.((((..(((...)))....(....).)))).)))))))))))))))))..))))))))))).))))))))))..))))).))))))))))))))	2	-77.21
lus-miR-N185	gi|344017127|gb|AFSQ01012489.1| Linum usitatissimum scaffold404_33	AGCUUUAUGCUGAAUCGUUGGCAC	TTTGGATCAACCTGCACATGATTTTGTAAAGAGAATAAAGCTTTATGCTGAATCGTTGGCACGTTTCCAAG	8640	8663	- [Negative strand]	8	0.689184	496.964	0.01	0.00138679	849.755	9	1.17843	849.755	8.957	9.7309	9.7309	24	71	8630	8700	((((((..(((.(((..(((((((.(((.((((.....-->>>>->>>->>>>>>>-->>>-)))))))))	1	-19.5
lus-miR-N186	gi|344019389|gb|AFSQ01010227.1| Linum usitatissimum scaffold315_13	AAUGUCGGAUCAUAAAUAUAUGUC	GACGGTTTGTGATATAACGTTGGTCAAATCTCAATGGATAGGGATTAATGTCGGATCATAAATATATGTC	5840	5863	- [Negative strand]	8	0.689184	0.828274	6	0.832072	0.00157362	0.01	0.00130937	0.00157362	-0.27182	-9.3117	-9.3117	24	70	5839	5908	(((((((((((((...(((((((((..((((....))))...))))>>>>>--->>>>>>>>>--->>>>	1	-20
lus-miR-N187	gi|344022710|gb|AFSQ01006906.1| Linum usitatissimum scaffold212_16	UAAGAACUCGAAGAACAUGAAGAA	AGAACTCGAAGAACATGAAGAACAATAGCAAAAAATGGAGATAACCCACAGTTTCGAGGTTTGTTTATTCTCTTCTAGTGTTCTTCTTGTGCT	16416	16439	- [Negative strand]	8	0.689184	0.552183	9	1.24811	0.00104908	0.01	0.00130937	0.00104908	-0.856783	-9.89666	-9.89666	24	93	16344	16436	<<-<<--<<<<<<<<<<<<<<-....((((((...(.(((((........))))).)..)))))).....)))))..)))))))))..)).))	4	-25
lus-miR-N188	gi|344026974|gb|AFSQ01002642.1| Linum usitatissimum scaffold87_16	AAGCGACCGUCGGAUCUAUGAAUC	CCTGCCGGATCCATAAGCGACCGTCGGATCTATGAATCATTAAGTAATGGAATCAGCACCAAGAACAAGAGCTTAGGTGCTGATTCCATTATAATCAACACATGTTGATTCCTAGATCCAACAATTGGTAATGGGTCCGACGGG	8619	8642	- [Negative strand]	8	0.689184	0.552183	9	1.24811	1.46871	14	1.83311	1.46871	-0.856783	0.554552	0.554552	24	144	8512	8655	((((.(((((((((-<-<<<--<<-<<<<<<<-<<<<<.....((((((((((((((((((((........))).)))))))))))))))))....(((....)))))))).))))))).))..))).).))))))))).))))	1	-69
lus-miR-N189	gi|344000441|gb|AFSQ01029175.1| Linum usitatissimum scaffold1803_7	ACCGAGCUCUGAAGACUAGUUAGU	ATGACCGAGCTCTGAAGACTAGTTAGTTAGGAGATCCAACCTGGAGTTAGGTGATTGCTTGAGAGTATATGTAACAAAATCTTAGCAGGCTGTTTTAGCTCAATGGTCAT	9271	9294	- [Negative strand]	7	0.603036	434.844	0.01	0.00138679	1133.01	12	1.57124	1133.01	8.76435	10.1459	10.1459	24	110	9187	9296	(((<<<<<<<<---<<<<<-<<<--<<(((((..(((.....)))((((.(((..((((....))))))).))))....)))))))..)))))))))))))...))))))	1	-33.7
lus-miR-N190	gi|344001784|gb|AFSQ01027832.1| Linum usitatissimum scaffold1443_6	CCAUUAGAUCGUCAGCUUUUCAGC	GCTGAAAGTGACTTTCAGTATGGTGCTGAATTCATCACGGGCCATTAGATCGTCAGCTTTTCAGC	58406	58429	+ [Positive strand]	7	0.603036	434.844	0.01	0.00138679	944.172	10	1.30937	944.172	8.76435	9.88291	9.88291	24	65	58364	58428	((((((((((((..((...(((((.((((.....))).).)>>>>-->>-->>>>-->>>>>>>>	1	-21.9
lus-miR-N191	gi|344003794|gb|AFSQ01025822.1| Linum usitatissimum scaffold1182_20	GGUGUUAGAACUAGAGGAAGCCGG	GGGGTGGCTGGGAAAATTGCGACTCACCTCAGTTCTGGTCTGGATCATTAATTACGGGTGTATTTTTACAACTTTTATGAGTTTTGCTTAGGGCAATTTTAAGTTTAGCTCAATGCTTGGTGGTGTTAGAACTAGAGGAAGCCGGCGAGAGTCCCAACTATCTT	30433	30456	+ [Positive strand]	7	0.603036	0.72474	6	0.832072	0.00157362	0.01	0.00130937	0.00157362	-0.464465	-9.3117	-9.3117	24	164	30311	30474	(((((((.(((((...(((((.((..(((((((((((....(.((((((((....((.((((....)))).))....((((((..(((((((.....)))))))..))))))....)))))>>>->>>>>>>>->>>>->>->->)))...))))).)))))))	1	-50.9
lus-miR-N192	gi|344003925|gb|AFSQ01025691.1| Linum usitatissimum scaffold1167_10	ACCGGACUCUGAUUGCUACAUCGA	TCTGGACCGGACTCTGATTGCTACATCGAGTCGCTCCCGCTTATTTATAAGGTGGGTGGTTTAAGGGGGTAAATTCTTATCGTTGTTGTAGTTAGGTTCAGGGACAGA	10569	10592	- [Negative strand]	7	0.603036	0.72474	6	0.832072	0.00157362	0.01	0.00130937	0.00157362	-0.464465	-9.3117	-9.3117	24	108	10489	10596	((((.-<<<<<<-<<<<<<<<-<<<-<<<...((((((((((.......))))))).))).((((((......))))))))).))).)))))))))))).))..))))	1	-39.1
lus-miR-N193	gi|344006609|gb|AFSQ01023007.1| Linum usitatissimum scaffold944_33	CAUUUGGUACGUGAAAUUUCGAAC	ATATAGGGCTCATTTGGTACGTGAAATTTCGAACAACTAACTATTCGAGATATCACGATATTAGATGAGATTGATAT	40509	40532	- [Negative strand]	7	0.603036	434.844	0.01	0.00138679	755.338	8	1.04749	755.338	8.76435	9.56098	9.56098	24	77	40465	40541	((((....((<<<<<<<<<<<<<<-<<<<<<<<-.........)))))))).))))).)))))))))))....))))	1	-26.5
lus-miR-N194	gi|344007459|gb|AFSQ01022157.1| Linum usitatissimum scaffold810_36	AGCACGAUACGUAAGAGGAAAGAC	TTATGTAAGCCTTACGTAACGACAGTTATTCCTTACGTAACATGTAAAATTAAGCACGATACGTAAGAGGAAAGACCGTTACGTAAGGCTTACGTAA	3174	3197	+ [Positive strand]	7	0.603036	0.621205	7	0.970751	0.00134882	0.01	0.00130937	0.00134882	-0.686858	-9.53409	-9.53409	24	97	3121	3217	(((((((((((((((((((((...(((.(((((((((((.(.(((.......->>>->->>>>>-->>>>>>->>>)))))))))))))))))))))	1	-45.9
lus-miR-N195	gi|344028687|gb|AFSQ01000929.1| Linum usitatissimum scaffold20_61	AUCAUAUCAUGAACUGUUGCAUCC	ATCATATCATGAACTGTTGCATCCCAATAACTCGAGTTGCTGGGATATGGAGGGTTTAGAATGGT	1714	1737	- [Negative strand]	7	0.603036	434.844	0.01	0.00138679	0.944172	0.01	0.00130937	0.944172	8.76435	-0.0828781	-0.0828781	24	65	1672	1736	<<<<<-<<-<<<<<<-<<--<<<<((.((((....)))).))))))...)).)))))))))))))	2	-19.6
lus-miR-N196	gi|344025588|gb|AFSQ01004028.1| Linum usitatissimum scaffold114_70	AUGGAUUAGACGCCCGUUUGCACC	CGGACGGGCGGTGAATTTATTTTGGCGAGGTCTAAATGGAAGGCGAATTCGTTCCGGTGAGGTCCAAACGGATTGGTCACCCGTTCAGCCTCGTCGGAAATGGATTAGACGCCCGTTTGCACCTCGTCGACAATGGATTTACCGTCCGTTTG	11736	11759	+ [Positive strand]	7	0.603036	434.844	0.01	0.00138679	566.503	6	0.785619	566.503	8.76435	9.14594	9.14594	24	152	11636	11787	(((((((((((((((((((((((((((((((.(((((((...((((((((((((((..(((((...(((((.........)))))..)))))..))).)>>>>>>>--->>>>>>>>>>->>>))))))).)))))))))))))))))))))	1	-80.1
lus-miR-N197	gi|344026415|gb|AFSQ01003201.1| Linum usitatissimum scaffold101_13	AAUCUAGGGACUGACACUGAAGCU	GAGTTTCAAAAGTCAGGCTGGAATGAATGGTTTCAGGGTAGTTGACGGGAAACCTCACTTTAGCTCGGGAGCTAGCTGAAACTAGCTAGCATCAGCTCTACGGTGAGATAGATGAATCTAGGGACTGACACTGAAGCTC	17292	17315	+ [Positive strand]	7	0.603036	434.844	0.01	0.00138679	566.503	6	0.785619	566.503	8.76435	9.14594	9.14594	24	139	17177	17315	((((((((...(((((.(((((.......((((((..((((.(((.((....)))))....((((.((..((((((((....)))))))).))))))))))..)))))).....-->>>>>--->>>>>-->>>>>>>)	2	-51.44
lus-miR-N198	gi|344001102|gb|AFSQ01028514.1| Linum usitatissimum scaffold1572_3	AUCAGGGGACUCUGGACAGUGACC	ATCAGGGGACTCTGGACAGTGACCTAGATTCACTCACCCCAGTTCGACTATCGCTTAGTGGGATGTCGAATCTAGGGAATTATATTTGTATATCATCATATGTTTGGGTGTTATACTGAT	1162	1185	+ [Positive strand]	6	0.516888	372.723	0.01	0.00138679	755.338	8	1.04749	755.338	8.54196	9.56098	9.56098	24	120	1161	1280	<<<<<--<<<<<--<<<<<<<<<<(((((((...((.((((.(.((.....))...).)))).))..)))))))))....((((....))))...)))).))))..)).)))...)))))	1	-37.3
lus-miR-N199	gi|344001440|gb|AFSQ01028176.1| Linum usitatissimum scaffold1537_5	UCAAACACUUAGAGCUCAUUCUGG	ACATCTCATCAAACACTTAGAGCTCATTCTGGTAATCACTTAGGTAGTGACAATTTGAGTGATTGTGATGTTTGGGGGGTGT	3213	3236	+ [Positive strand]	6	0.516888	372.723	0.01	0.00138679	849.755	9	1.17843	849.755	8.54196	9.7309	9.7309	24	82	3204	3285	(((((((.<<<<<<<-<<<-<<-<<<<<<--<(..(((((.....)))))..))..)))))))).)))))))))))))))))	1	-28.1
lus-miR-N200	gi|344004235|gb|AFSQ01025381.1| Linum usitatissimum scaffold1135_27	AUGCAUGAUCGUGUCGCGGAUUCA	CTTATCACTTTGTAGAACTTTTCGATATTCATTGTCGGTTAGCCTAGTTCAGGTTGTTCCAACCTTGATTGGGAAACTAGTAGCGGTAATCCGCATGCATGATCGTGTCGCGGATTCATACGAGTGATAAG	283	306	+ [Positive strand]	6	0.516888	372.723	0.01	0.00138679	1038.59	11	1.4403	1038.59	8.54196	10.0204	10.0204	24	131	188	318	((((((((((.((((((.((..(((((((((.....((((..(((((((.((((((...)))))).))))))).)))).(((((((....))))->>>->>>-->>>>>>-->>>>>-)))))))))))))	5	-46.2
lus-miR-N201	gi|344005078|gb|AFSQ01024538.1| Linum usitatissimum scaffold1078_24	AUUUAACAGCGGUCGUAACGUAGC	AGCGGATATAGAAAGAGTCGCTGTTAAATGTAATAGCGGTGTTATCCGTTTTTAAATTTACCAGCGGCTATATGTGGAACCGCGGTTAAATTTAACAGCGGTCGTAACGTAGCAGCTATTAAATTTAACAACGGCCTGTCTATAGTCGCT	1435	1458	- [Negative strand]	6	0.516888	0.532462	7	0.970751	0.00134882	0.01	0.00130937	0.00134882	-0.90925	-9.53409	-9.53409	24	150	1397	1546	((((..((((((.((.((((.((((((((.(((((((.((((((((((((.(((((((((((.(((((((....)))..)))))).)))>>>>>>->>>>>-->>>>>--->>.))))))).)))))))).)))))).))))))..))))	1	-59.6
lus-miR-N202	gi|344009132|gb|AFSQ01020484.1| Linum usitatissimum scaffold719_42	ACACUCUGAUUUGCACCUAAUGGA	GTGTTTCTTTTAGTTTTAAAGGTTGTTCATCTTGTAATTGGCGGACACTCTGATTTGCACCTAATGGATCAAGTTGGGTGTAGTTATCTGTAGTTTAGTTATTAATGGACCAAGTTAATAATAATTCCGATTACTCGTAATTTCCTTTAATTATGAAAGAACAC	6374	6397	+ [Positive strand]	6	0.516888	372.723	0.01	0.00138679	755.338	8	1.04749	755.338	8.54196	9.56098	9.56098	24	164	6329	6492	(((((.((((((...(((((((..(((...(..((((((((.((<<<<---<<<<<<<<<<<<<<---....)))))))))))..))).)).)))).(((((((((.......)))))))))....))))))))..).)))..)))))))...)))))))))))	2	-45.6
lus-miR-N203	gi|344011536|gb|AFSQ01018080.1| Linum usitatissimum scaffold663_18	ACUAGAAUAACUCCACUUGGCCAG	AGATGCCGGTTAAGTGGGGTTTGTTGAATTTAAGCTAGGGACTTTCAAACTATCAATAAATAACTCTACCACTAGAATAACTCCACTTGGCCAGTTATCT	1396	1419	+ [Positive strand]	6	0.516888	372.723	0.01	0.00138679	849.755	9	1.17843	849.755	8.54196	9.7309	9.7309	24	100	1325	1424	((((((.((((((((((((((((((((........(((.(.....)...)))))))))).....((((..-->>>>--->>>>>>>>>>>>>->.)))))	1	-26.8
lus-miR-N204	gi|344019131|gb|AFSQ01010485.1| Linum usitatissimum scaffold306_7	AUAGAUUGUUAGAGGCGCGAGAGU	TTTTGCATCATTTATCGCCGTGGCATTTCATCGAACACCTTTAGTGCGTTTTGTTTAGGTGTAGATTAGCTCGAGAGAGGAGTCTACGGTTAAGCAGAATAGATTGTTAGAGGCGCGAGAGTGATCTAAGA	8957	8980	- [Negative strand]	6	0.516888	372.723	0.01	0.00138679	755.338	8	1.04749	755.338	8.54196	9.56098	9.56098	24	131	8947	9077	(((((.(((((((..((((.(((((..((......(((.....))).(((((((((((.((((((((..(((....))).)))))))).)))))))))>>->>->>>>>-->>>>--->>>>))).)))))	2	-44.2
lus-miR-N205	gi|344025454|gb|AFSQ01004162.1| Linum usitatissimum scaffold116_7	UAACGGACUUUACUCUUACGUAAC	CTCGTTATGTAAGTCTTACGTACGTAACGGACTTTACTCTTACGTAACGAACAAAACATGCTTAATTTTTCATGTTACGTAAGATGTAGCTGCCGTTACGTAAGCCTTACGCAACGTG	12406	12429	+ [Positive strand]	6	0.516888	372.723	0.01	0.00138679	566.503	6	0.785619	566.503	8.54196	9.14594	9.14594	24	118	12381	12498	(.((((.((((((.((((((((..--<<<<---<<<<<<<<<<<<<<<(...((((.((.....))))))..)))))))))))).))))...)))))))))))).)))))).)))).)	2	-40.8
lus-miR-N206	gi|344027400|gb|AFSQ01002216.1| Linum usitatissimum scaffold30_89	UCGAGUCAAGAUAACGUAGAGCCU	ATTCGAGTCAAGATAACGTAGAGCCTCCCGAGCCACAAGATGGGAAGCATAGTTATCTTGACGACGAAT	12511	12534	- [Negative strand]	6	0.516888	372.723	0.01	0.00138679	566.503	6	0.785619	566.503	8.54196	9.14594	9.14594	24	69	12467	12535	((<<<-<<<<<<<<<<<-<<--<<-<((((..........))))).)).)))))))))))))..)))))	1	-26.5
lus-miR-N207	gi|344028860|gb|AFSQ01000756.1| Linum usitatissimum scaffold4_21	AUAACCGUUGGAUCACCCUAGAGU	CCTACAGTGTGCGGCGCACCCTAGGATGCGAGACATATTATAGGTACTGATCCAATGGCTATATTGAATGGTCGTTACACGGCCATTTGAATATAACCGTTGGATCACCCTAGAGTACGCCACATATCCTACCGTGCATAGCGCACTCTAGG	5016	5039	- [Negative strand]	6	0.516888	372.723	0.01	0.00138679	849.755	9	1.17843	849.755	8.54196	9.7309	9.7309	24	152	4979	5130	((((.(((((((...((((..(((((((.(.(.(.((((.((((...(((((((((((.(((((((((((((((.....))))))))).)))>>>->>>>>>>>>>>->>>>->>>).).).).)))))))..))))...))))))).))))	1	-70.3
lus-miR-N208	gi|344023503|gb|AFSQ01006113.1| Linm sitatissimm scaffold126_25	CGCGAGAAGUUCACUGAACC	GGTGTAGTGTTCGGATCGCGGCGACGTGGGCGGTTCGCCGCCGGCGACGTCGCGAGAAGTTCACTGAACC	4155	4174	- [Negative strand]	92	7.92561	0.0572654	998	138.401	0.312201	330	43.2091	0.312201	-4.12619	-1.67945	-1.67945	20	70	4154	4223	(((.(((((..(...((((((((.(((.(((((....))))).))).)))>>>>>--->-->>>>>->>>	3	-42,3
lus-miR-N209	gi|344014768|gb|AFSQ01014848.1| Linum usitatissimum scaffold507_28	UAGAUGAAACUGAAUUGACACAGG	ATGAAACTGAATTGACACAGGATGACCATTATCAAACCCTGCAAAGAGTCGCGTTGTTCCAACTTATGCCTTAACGGCTGGTTTGTAAGCTGCATAGCGGGAGCATGCAGGGCCTAGTAATGACCATCCTGCATTATTTTAATTTCAT	2815	2838	- [Negative strand]	6	0.516888	372.723	0.01	0.00138679	0.944172	0.01	0.00130937	0.944172	8.54196	-0.0828781	-0.0828781	24	148	2687	2834	<<<<<<-<<<<-<<<--<<<<(((..((((((....(((((((...........((((((..((.((((......((((........))))))))))..)))))))))))))....))))))..)))))))..))).)))).))))))	1	-50.5
lus-miR-N210	gi|344002853|gb|AFSQ01026763.1| Linum usitatissimum scaffold1287_7	AGAAUUUCGCGGAUCCGUCGUCUC	CGCCGCTGATAGAATTTCGCGGATCCGTCGTCTCCGTCATACGGTCGCGGATTCGTCGTATTCGTCATACGGTG	176	199	- [Negative strand]	106	9.13168	0.430378	153	21.2178	0.863948	140	18.3311	0.863948	-1.21633	-0.210983	-0.210983	24	74	135	208	(((((.((((-<<<<--<<<<<<<<<<-<<---<((.....))).)))))))))).)).))))))))..)))))	8	-31.3
lus-miR-N211	gi|344003420|gb|AFSQ01026196.1| Linum usitatissimum scaffold1213_11	AGGUCGGAACAACUCGUAGAGAGU	GGGGGTTATAATGGGACCTTTAGGAGGTTGTTACGTCATCTCACCTCTTAGGGAGGTCGGAACAACTCGTAGAGAGTTAATAATCATATCCCT	12918	12941	- [Negative strand]	0.01	0.00086148	8.0676e-05	77	10.6783	1.21394	99	12.9627	1.21394	-13.5975	0.279692	0.279692	24	93	12901	12993	((((((........((((((((.(((.(((((.((..(((((.((.....)))>>>>>>->>>>>>>>->>>>>->>).........))))))	1	-30.53
lus-miR-N212	gi|344015359|gb|AFSQ01014257.1| Linum usitatissimum scaffold473_26	AGAAUCGAUCGUCCCAAUUGGACU	TAGTCCAAATCGGATTATTGGTTTGAGAACCGGCCGTCCAAATCGGACTGCAGGTTTGAGAATCGATCGTCCCAATTGGACTG	248	271	+ [Positive strand]	71	6.11651	0.658292	67	9.29147	0.746882	53	6.93964	0.746882	-0.6032	-0.421047	-0.421047	24	83	189	271	((((((((...((((.((((((((..(((((.((.((((.....)))).)).))))).->>>>>>>>->>>>--->>>>>>>)	1	-38.5
lus-miR-N213	gi|344008148|gb|AFSQ01021468.1| Linum usitatissimum scaffold826_23	AGAAUCGGUAGAUGGAUAAUGCCU	TGGGTTATATCCATTCGGCTTCGGTCCGGAGGATAAATAATGGTGATCCGGACAGAATCGGTAGATGGATAATGCCTA	22031	22054	- [Negative strand]	67	5.77191	0.705437	59	8.18204	0.912166	57	7.46339	0.912166	-0.503412	-0.132631	-0.132631	24	78	22029	22106	(((((..(((((((((((.(((.(((((((..((........))..)))))))->>>>>>--->>>>>>>>-->>>>)	1	-30.3
lus-miR-N214	gi|344003034|gb|AFSQ01026582.1| Linum usitatissimum scaffold1246_2	ACCCGAAAUUAAUGGUCCGGACCG	ACCCGAAATTAATGGTCCGGACCGGAACTGGGGTGAGCTGGGACTCTCCCAGCCACCTCCTAATTCCACTCCTGATCATTTAGTTTGAGT	20107	20130	+ [Positive strand]	29	2.49829	0.316052	57	7.90469	1.10982	67	8.77275	1.10982	-1.66177	0.150321	0.150321	24	90	20106	20195	<<-<<<<---<<<<<<<-<<<--<(((..((((((.((((((.....)))))))))).))...))))..))).)))))))...)))).))	2	-40.9
lus-miR-N215	gi|344004853|gb|AFSQ01024763.1| Linum usitatissimum scaffold1098_14	AAACGGAACCGCUCAUAAGAACU	CTCGAGTTGGTATGAGGGGATTCTGATTGATATTTATGTCTTATATTATTCACTATCATGCCCCCTCAAACGGAACCGCTCATAAGAACTGAG	4232	4254	+ [Positive strand]	110	9.47628	1.28929	53	7.34997	1.37172	77	10.0821	1.37172	0.366581	0.455988	0.455988	23	93	4164	4256	(((.((((..((((((.((.(((((.((((....((((..................)))).....))>>->>>>>>>->>>>>>-->>>>)))	1	-24.87
lus-miR-N216	gi|344008595|gb|AFSQ01021021.1| Linum usitatissimum scaffold745_49	AUCCCGAUCUAGUGUCUUGAACCC	GCTTCTATCCCGATCTAGTGTCTTGAACCCGTTTCGGGTCCTTTTGATGTCGTTTTGAAGTATTTTTGTAAGATTTCAGGCACATGACAATATCGAGGCACTATTCGGAACAATATGGGT	92710	92733	+ [Positive strand]	169	14.559	1.98082	53	7.34997	2.26245	127	16.6289	2.26245	0.986101	1.17789	1.17789	24	120	92703	92822	(((..(<<-<<<<--<<<<<<<<<<<<<<<(...)))))........((((((((((((((.((.....)).))))))))...))))))...))))))))))).))))....)))..)))	1	-34.7
lus-miR-N217	gi|344001265|gb|AFSQ01028351.1| Linum usitatissimum scaffold1547_10	AGAGAUAUGAGAACCAACGUGGGU	TGTGACTCGACTCGATTTTAAACGAGTCAAACTTGAGTCAACGTACGTTAGAATTGATAGGCTCTCGATTTGCATTGAGCTAGAGATATGAGAACCAACGTGGGTTTTAATGAGCAAAGAAGTTCGGGTTGAGCTCGCA	10013	10036	- [Negative strand]	137	11.8023	1.73684	49	6.79526	2.29299	119	15.5815	2.29299	0.796464	1.19723	1.19723	24	139	9978	10116	(((((((((((((((((((....((.(((....))).))...((.((((((((((.((.((.(((((((((((.....)).-->>>>->>>>>->>--->>->>>))))))).))...)))).)))))))))).)))))	1	-42.6
lus-miR-N218	gi|344002831|gb|AFSQ01026785.1| Linum usitatissimum scaffold1185_24	AUAAUUCGGCACAGUGUAUUGAAC	GAACTTTATATAATTCGGCACAGTGTATTGAACCATTCTGGATCCATCACTGTGCTGGTTAAATATTATTC	2792	2815	+ [Positive strand]	39	3.35977	0.494429	49	6.79526	0.944172	49	6.41589	0.944172	-1.01617	-0.0828781	-0.0828781	24	71	2782	2852	(((...(((-<<<<-<<<<<<<<<<-<<-<<-<(.....)).)).)))))))))))))))).)))...)))	1	-21.7
lus-miR-N219	gi|344012216|gb|AFSQ01017400.1| Linum usitatissimum scaffold605_28	GAAGUUGGUAUGACAUUGAGCACC	TTAGATGGTTGTACGATGTCGCGTAATTTTAAATTGAAGTTGGTATGACATTGAGCACCCATACATAA	27400	27423	+ [Positive strand]	156	13.4391	2.15351	45	6.24054	2.79055	133	17.4146	2.79055	1.10669	1.48055	1.48055	24	68	27364	27431	(((.((((.(((.((((((((..(((((((.....>>>>>>>--->>>>>>>>->>>->)))...)))	1	-18.7
lus-miR-N220	gi|344000134|gb|AFSQ01029482.1| Linum usitatissimum scaffold1801_21	ACGGAUAUGGUAGAGGGGCGC	GATGATCAGCGATTAGAGATTTTAATTCGAGAGGAGCCCCTTTACCATTCTGTATAAATGTGGTATTGTTTTGTACGGATATGGTAGAGGGGCGCATGCAATCCTTATTTATC	6074	6094	+ [Positive strand]	57	4.91043	0.885218	40	5.54715	0.873359	37	4.84465	0.873359	-0.175896	-0.195353	-0.195353	21	113	5999	6111	(((((..((.((((...........(((....)))(((((((((((((((((((((((...........)))))>>>>>->>>>>>>>>>>>>--....))))))...)))))	1	-40.1
lus-miR-N221	gi|344013617|gb|AFSQ01015999.1| Linum usitatissimum scaffold535_17	ACCGAACAGAACACUGAUCCGUCC	CCAGATGGATCAGATTTCTGTCCGGATGGTCTGACCGAACAGAACACTGATCCGTCCGATCTGTTTTGCGGACAGAACGTTGTGCCGTCCGATCAGATTATCCGGATGGAAATCTAGTCCGTCTGG	32186	32209	- [Negative strand]	0.01	0.00086148	0.000155301	40	5.54715	1.36905	58	7.59432	1.36905	-12.6526	0.453175	0.453175	24	126	32116	32241	((((((((((.((((((((((((((((((((((<-<<-<<-<-<<<-<<-<<-<<<<(..........))))).)).)).))).).)).)).))))))))))))))))))))))).))))))))))	1	-68.8
lus-miR-N222	gi|344029061|gb|AFSQ01000555.1| Linum usitatissimum scaffold10_15	AGGUCAUUUAGGAAGAACUCUAGA	CGAGAGGAACATAAGTTAATAGGTCATTTAGGAAGAACTCTAGATTATTCGTTAACTCGAGAGAGGAACGGATCATTTAGGCTTTTTGCATCATTTATTGTTGTGGCATTTCATCG	203	226	- [Negative strand]	0.01	0.00086148	0.000159283	39	5.40847	0.484191	20	2.61873	0.484191	-12.6161	-1.04635	-1.04635	24	116	130	245	(((((((..(((((..((((<<<<-<<-<<<<<<<---<<<<<<(.(((((((..(((....))).))))))).)))))))))))))).)).)))))))))))))...)))).)))	1	-30.1
lus-miR-N223	gi|344011045|gb|AFSQ01018571.1| Linum usitatissimum scaffold684_3	AAACAUACUGAGACCUCCUUGACC	GCCCTTGCAGGCGATGAGACAAACATACTGAGACCTCCTTGACCTTATGTCTTGGAGCTCGTTGATGTTCGTAATGTTTGCTTGGTGT	1869	1892	- [Negative strand]	58	4.99658	1.02943	35	4.85375	0.917196	34	4.45184	0.917196	0.0418401	-0.124698	-0.124698	24	88	1824	1911	((((..((((((.((...((-<<<<<--<<<<--<<<<--<<<-....)))..))))))))...))))).)).))))))))..)).))	2	-27.7
lus-miR-N224	gi|344013238|gb|AFSQ01016378.1| Linum usitatissimum scaffold579_20	ACGCUACUGUACAGUCCUGAGAGC	GGAGTCTTGAGAACCCGGCTCTGTACAGTAGATCACACGCTACTGTACAGTCCTGAGAGCCCGACTCT	5715	5738	- [Negative strand]	29	2.49829	0.545908	33	4.5764	1.00139	35	4.58278	1.00139	-0.873271	0.00201077	0.00201077	24	68	5706	5773	((((((..(.(..(.(((..(((((((((((.....--->>>>>>>>>>>-->>>->-->).))))))	11	-26.3
lus-miR-N225	gi|344026604|gb|AFSQ01003012.1| Linum usitatissimum scaffold84_8	AACCGUUGCAUUCCAAUAACUCGA	CGTGAACCGTTGCATTCCAATAACTCGAATTGTTGGGATGGAGTTCAAATTGGTTTTGATACCATTCGTTAAGAGAAGGTTCCGAAAAAGGTCAAGTTGTTGGAAGTTTCTTCACG	18787	18810	- [Negative strand]	61	5.25503	1.30667	29	4.02168	1.46509	45	5.89215	1.46509	0.385899	0.550994	0.550994	24	116	18698	18813	((((<<--<--<<-<<<<<<<<<<<-<<....(((((((((...(((((.....)))))..)).(((.....)))...)))))))......)).)))))))))))))..)))))))	11	-32.9
lus-miR-N226	gi|344018106|gb|AFSQ01011510.1| Linm sitatissimm scaffold244_23	ACUUGACGGAUCGCAAGGCC	AAGGTCAACGCGGTCTTCGTTGTTTCTATTATTCATGATAACTTGACGGATCGCAAGGCCTT	26856	26875	- [Negative strand]	166	14.3006	3.68286	28	3.883	1.95579	58	7.59432	1.95579	1.88083	0.967748	0.967748	20	62	26853	26914	((((((...(((((((((((((((............))))>>-->>->>>>>>>-->>>>))	4	-18
lus-miR-N227	gi|344019068|gb|AFSQ01010548.1| Linum usitatissimum scaffold306_78	AAGGAGAAUUGUGCGGAUUAUACA	ACTGTACAATTTTGTAAGGAGAATTGTGCGGATTATACACATGTGTATAAGTTTATAAAACACGTATTGAAGTGTATAAACATTTGTATAACTTTTGTACAAAGTATAGT	9083	9106	- [Negative strand]	57	4.91043	1.31143	27	3.74433	1.46871	42	5.49934	1.46871	0.391145	0.554552	0.554552	24	110	9011	9120	(((((((...(((((<--<<<<-<<<<<<<<<-<<<<<<....)))))).((((((...((((........)))))))))).))))))))).)))).)))))))))))))	1	-29.3
lus-miR-N228	gi|344016134|gb|AFSQ01013482.1| Linum usitatissimum scaffold449_23	AGGAGAAAUAGGAAUCUGGUCGCU	GTGTAATTTTTGTTAGGAGAAATAGGAATCTGGTCGCTCATGAGTTAGCTCAGTAATCCTTTTCCTACAAAAGGTACC	34723	34746	- [Negative strand]	15	1.29222	0.372723	25	3.46697	0.944172	25	3.27341	0.944172	-1.42382	-0.0828781	-0.0828781	24	78	34682	34759	(.(((.(((((((.<<<<<<---<<<<--<<<<<-<<<....)))..)).)))...))))))))))))))))).))))	1	-21.1
lus-miR-N229	gi|344010513|gb|AFSQ01019103.1| Linum usitatissimum scaffold708_33	AACCGGGCGUCCAAAUUGAACUGC	GAACCGGGCGTCCAAATTGAACTGCTGATTCTCTAACCGGCCGTCCGGTTTGGGCGGCTGGGTC	232	255	+ [Positive strand]	12	1.03378	0.338839	22	3.05093	0.772505	18	2.35686	0.772505	-1.56133	-0.372385	-0.372385	24	64	230	293	(<-<<<<-<<<<<<<<<<<-<<-<<((..........)))).)).))))))))))).)))).))	1	-30.2
lus-miR-N230	gi|344015624|gb|AFSQ01013992.1| Linum usitatissimum scaffold480_25	ACAGAGUAGGCCGUCGUGGACGUC	TGAGCGACCCGCGAAAGGGGCAACCTGAAAACAGAGTAGGCCGTCGTGGACGTCGGATCA	2697	2720	+ [Positive strand]	28	2.41214	0.828274	21	2.91225	0.719369	16	2.09499	0.719369	-0.27182	-0.475196	-0.475196	24	60	2666	2725	(((.((((((((((...((.(.(((((...->>>->>->->>->>>>>>-->>>)..)))	1	-22.1
lus-miR-N231	gi|344027619|gb|AFSQ01001997.1| Linum usitatissimum scaffold75_11	AUCGAGACUGGCUGAUCAAAGUU	ATCGAGACTGGCTGATCAAAGTTGAACATATTTATTGGGAATGCAACCGAATTGTTGATTATCTAGCTAGTCTTGGT	4992	5014	+ [Positive strand]	0.01	0.00086148	0.000310603	20	2.77357	0.283252	6	0.785619	0.283252	-11.6526	-1.81984	-1.81984	23	77	4991	5067	<<<<<<<<<<<<<<<<---<<<<.((((......((((........))))..))))))))))).)))))))))))))	3	-23.6
lus-miR-N232	gi|344029105|gb|AFSQ01000511.1| Linum usitatissimum scaffold31_27	ACCGGACGAUUUUCUGAUUGAGCC	GATTTGACCGTTTTCAAAATCGGGTTGGACTGTTTTAATTATTAATTAATTAAAATTAAGTCGGACCGGACGATTTTCTGATTGAGCCGGATCAAATC	23686	23709	- [Negative strand]	21	1.80911	0.686595	19	2.6349	1.83865	37	4.84465	1.83865	-0.542468	0.878648	0.878648	24	98	23675	23772	((((((((((((((((((((((((((.((((((((((((((.....))))))))))..)))).)>>>--->>>>>>-->>>-->>>->)).)))))))	1	-31.7
lus-miR-N233	gi|344015753|gb|AFSQ01013863.1| Linum usitatissimum scaffold450_25	ACCGAGACUGAGUAGUGAAGGCCA	GTTTTCCTATTTCTTTTAGTTTGTTGTTCTGTTTCATTCTATAGTTTAGGATAAACCCTTTTACAAATTGTGATCGACTGACCAGCAAACCGAGACTGAGTAGTGAAGGC	43510	43533	- [Negative strand]	17	1.46452	0.586694	18	2.49622	1.2589	24	3.14248	1.2589	-0.76932	0.332159	0.332159	24	110	43511	43620	((((((((((((.(((..((((((((.((.(((((((......((..(((......)))...)).....))))..))).)).))))))>>-->>>-->>>>>>->>>>>>	11	-28.3
lus-miR-N234	gi|344017885|gb|AFSQ01011731.1| Linum usitatissimum scaffold377_8	AACGUCUCGGUACAGAACACUGGA	GGGTGTAAAGCAGTCCATTCTGTAACGTCTTGATCACAACTGATTAACGTCTCGGTACAGAACACTGGAAAAAGATACTC	3961	3984	- [Negative strand]	22	1.89526	0.759251	18	2.49622	0.891718	17	2.22592	0.891718	-0.397351	-0.16534	-0.16534	24	80	3949	4028	((((((.......(((((((((((.((.((((((((....)))))>>->--->>->>>>>>>--->>>>.....))))))	1	-21.6
lus-miR-N235	gi|344022625|gb|AFSQ01006991.1| Linum usitatissimum scaffold191_6	AGAGGAACGUAGAUCAAUAGGUCA	CCCAATTTCATATTCATTCTCGGCTGATCATCTTGATTGAATATTGGTCATTGATTTATGGGTCCGAGAGGAACGTAGATCAATAGGTCACTTAGGG	11550	11573	+ [Positive strand]	16	1.37837	0.584664	17	2.35754	0.666474	12	1.57124	0.666474	-0.774321	-0.585378	-0.585378	24	97	11483	11579	(((......(((((((.((..((.......))..)).)))))))((..((((((((((((..(((.--->>>->>>>>>>>>>>->-->>....)))	6	-30.2
lus-miR-N236	gi|344029138|gb|AFSQ01000478.1| Linum usitatissimum scaffold26_44	GGAGAAGAUGAGCUGUAAUAAUUC	GATCTAGACCGGTGAAGAGGGTGGAATTAGGACTTGGAGAAGATGAGCTGTAATAATTCGAACGATCTAAAAACGGAAAAGAAAAAATTAATTTGTAAGTTTCTCTCCTCGCTTGAAGTTTTTGTGCTTTCCCTCTTCAGCAGTCAGATT	4917	4940	+ [Positive strand]	44	3.79051	1.60783	17	2.35754	0.999712	18	2.35686	0.999712	0.685111	-0.000415966	-0.000415966	24	150	4881	5030	(((((.(((.(.(((((((((.((....(((((((-<<<--<<-<<<<<<<--<<--<<....))..))...))))...(((((...(((.....))).)))))))).)).))).)))))))....))..))))))))).).))))))))	1	-41.1
lus-miR-N237	gi|344002971|gb|AFSQ01026645.1| Linum usitatissimum scaffold1222_3	AUUCGAACGUAGAAUUUCCAGCCU	AGGCCGTTAATTTTCAGTTTGAATATTTTGTGATATTGTATTATAAGAGGGCATTAAAGAATGCACTTTTCGAAATTCGAACGTAGAATTTCCAGCCT	5547	5570	- [Negative strand]	0.01	0.00086148	0.000388253	16	2.21886	0.826151	14	1.83311	0.826151	-11.3307	-0.275523	-0.275523	24	98	5546	5643	((((.(..((((((..((((((((.((((((((((...))))))))))..(((((....)))))..........>>>>>>>>-->>>>>>-->->>>>	1	-25.3
lus-miR-N238	gi|344000498|gb|AFSQ01029118.1| Linum usitatissimum scaffold1793_5	AACGCCGGAUCCUUCGUUGGACGG	TGATCCACGAATGAACCGGCTGGCTCATCAGACTTCATTCGGGAGGAGGCATCTTAGCTTCTGGAGTGAACGCCGGATCCTTCGTTGGACG	1566	1589	+ [Positive strand]	12	1.03378	0.496964	15	2.08018	1.38479	22	2.8806	1.38479	-1.00879	0.469663	0.469663	24	91	1497	1587	((.((((((((.((.(((((....((....)).(((((((....((((((......)))))).)))))>>->>>>>->>->>>>->>>>>>	1	-33.4
lus-miR-N239	gi|344003574|gb|AFSQ01026042.1| Linum usitatissimum scaffold1233_3	AUCGGGAGCCUGUAGUCCACCUCC	TTATCGGGAGCCTGTAGTCCACCTCCCCGATCAACTGTTGCAGGTCGACTGCGGGGCTCGATAG	11281	11304	- [Negative strand]	0.01	0.00086148	0.000414137	15	2.08018	0.440614	7	0.916556	0.440614	-11.2376	-1.18241	-1.18241	24	64	11242	11305	((<<<<<<--<<<<<<<<<-<<<<--.((((.....)))).)))).))))))))).))))))))	1	-29.1
lus-miR-N240	gi|344004899|gb|AFSQ01024717.1| Linum usitatissimum scaffold1106_1	GAGAAUGGCUAAGAACUGGGGUUU	GTGAAAGTTGAATATTTAGCAATTTTCAACATGCATGTCAAATATTAGCCGATTTGAAAATTTTTGAAATTTTCATGTCAAAATGGCTCATTTTCATAGGCTAACCTGTTTGAAAATTTGATTAATTATGATATAAAAATTAAAAAAATTCAAATTGTTTAATATTTTACATGCATATTGAGAATGGCTAAGAACTGGGGTTTCAC	9519	9542	- [Negative strand]	13	1.11992	0.538378	15	2.08018	0.629448	10	1.30937	0.629448	-0.893309	-0.667841	-0.667841	24	206	9515	9720	((((((.((.(.(.((((((.((((((((.((((((((.(((((((((.((((((((..((((((..((((((.((((((.(((..(..(((((((((((....))))..)))))))..)....))).)))))).))))))..)))))))))))))).))))))))).)))))))).))>>>>>>->>>>>>->->->>->>>)))	1	-64.9
lus-miR-N241	gi|344020412|gb|AFSQ01009204.1| Linum usitatissimum scaffold282_26	AUUGACAGUUUGAACCGAGCGAGC	CCATTGACAGTTTGAACCGAGCGAGCTCTACCGAGCTTGATCTTGACTCGTTTGTTTTTATGG	4272	4295	- [Negative strand]	23	1.9814	0.952515	15	2.08018	2.83252	45	5.89215	2.83252	-0.0701865	1.50208	1.50208	24	63	4234	4296	((<<-<<<<<--<<<--<<<<<<<<<((....)))))))..))))..))).)))))...))))	1	-19.9
lus-miR-N242	gi|344024983|gb|AFSQ01004633.1| Linum usitatissimum scaffold140_21	ACUGAGGUCGGACCGUUAAACUGG	TGTTGAGGGTTTATGGTTTGATAGTTCAACTGAGGTCGGACCGTTAAACTGGATCGAACA	29610	29633	- [Negative strand]	0.01	0.00086148	0.000414137	15	2.08018	1.13301	18	2.35686	1.13301	-11.2376	0.180156	0.180156	24	60	29601	29660	((((((.(((((((((((((((...((.--->>->>>>>>>>>->>>>>>--.)).))))	1	-17.1
lus-miR-N243	gi|343999643|gb|AFSQ01029973.1| Linum usitatissimum scaffold2094_3	UCCGGUGGUUAAACAUGAUAGAAC	GTCCGGTGGTTAAACATGATAGAACAGAGGTCACATGTAAGTTTAAATATGAAAGGCTCACATGCTTCTATTTTATCTGTGGCATTCTAGGAC	1636	1659	- [Negative strand]	0.01	0.00086148	0.000443718	14	1.9415	0.674409	10	1.30937	0.674409	-11.1381	-0.568305	-0.568305	24	93	1567	1659	(<<<<<--<<---<<<-<<<<<<<-(((((...(((((.(((((.........))))).)))))))))).)))))))))).))...)).))))	1	-24.7
lus-miR-N244	gi|344001677|gb|AFSQ01027939.1| Linum usitatissimum scaffold1493_5	CCGAGAAAUUGAGAUCCGUCGAAC	TTGCATTGGCCGAGAAATTGAGATCCGTCGAACACGGTTGACTCTACTAATTCTTTTTTAGTGTTCTTGGAACCCGGTTTCTTTCTCTGCAA	26695	26718	- [Negative strand]	15	1.29222	0.665577	14	1.9415	1.8209	27	3.53529	1.8209	-0.587322	0.864654	0.864654	24	92	26635	26726	(((((..((--<<<<<<<<<-<-<<<<--<<<<((.........................)))))).)))).).)))))))))))..)))))	1	-23.51
lus-miR-N245	gi|343997143|gb|AFSQ01032473.1| Linum usitatissimum scaffold4085_1	AUACGGAAUAUAAGUGACAACUCU	GTATGGGTGGGTGCGCATGTATATCTGACAAACGTAAATATATATAATATACATTATGTATAAATATGTATACGGAATATAAGTGACAACTCTATTTATAT	2322	2345	+ [Positive strand]	20	1.72296	0.955701	13	1.80282	1.96097	27	3.53529	1.96097	-0.0653695	0.97157	0.97157	24	101	2252	2352	((((((((((((.(((.(((((.((((....(((((..((((((((((....))))))))))..)))))--->>>>>>>>>->>>--->>->>))))))))	1	-26.2
lus-miR-N246	gi|344005447|gb|AFSQ01024169.1| Linum usitatissimum scaffold1021_28	AGUCAUUCCAACGGUCAGGACGGU	CAGACATATTTTTGACCGTTGGGTGACTGAACAGGTTGTTAGGCCCGTAGTCATTCCAACGGTCAGGACGGTCCTG	20497	20520	- [Negative strand]	19	1.63681	0.907916	13	1.80282	0.798915	11	1.4403	0.798915	-0.13937	-0.323886	-0.323886	24	76	20492	20567	(((((....((((((((((((((((((((....((((....))))..)>>>>>->>>>>>>>>>>>>>-->>.)))	1	-34.1
lus-miR-N247	gi|344029018|gb|AFSQ01000598.1| Linum usitatissimum scaffold10_60	AGUGCGAGGCGGACUGAUUAAGGC	TTTCGCAGTGTTCGGGAAGGCGCGCCTAGACGGCCGCCTAAGCGTAAAAATCGGCAGGGCGGAAAGAAAACGCGACGATTAGTGCGAGGCGGACTGATTAAGGCGGAGCGTTGCGGAATGTTAGCGGAA	2498	2521	- [Negative strand]	10	0.86148	0.517671	12	1.66414	0.78681	10	1.30937	0.78681	-0.949892	-0.345913	-0.345913	24	129	2472	2600	((((((((..(((.(.((.((.(((((.(((((((((((...((((..(((((.....(((.........)))..)))))-->>>>>>>>>>->>>->>->>>>)..)).)).).)))..)).))))))	10	-53.8
lus-miR-N247	gi|344003150|gb|AFSQ01026466.1| Linm sitatissimm scaffold1271_18	AGUGCGAGGCGGACUGAUUAAGGC	TGCCTAGGCGGCCGCCTAGACGTAAAAATCGTCAGGGCAGAAAGAAAACGCGACGATTAGTGCGAGGCGGACTGATTAAGGCA	8200	8223	+ [Positive strand]	10	0.86148	0.517671	12	1.66414	0.78681	10	1.30937	0.78681	-0.949892	-0.345913	-0.345913	24	83	8141	8223	(((((..((((((((((...((((..(((((((...((...........)))))))))-->>>>>>>>>>->>>->-->>>>)	10	-33	-39.759	54.2169
lus-miR-N248	gi|344004137|gb|AFSQ01025479.1| Linum usitatissimum scaffold1175_4	AACCGGAUCAACUCACAUACGAGA	TTATTTAAAATGTGGGATGCTTTGGTCATTCCACGACCACAAGTTCGAGTTGTGGCGTGAAGGAACATAACAACCGGATCAACTCACATACGAGATGA	7269	7292	+ [Positive strand]	0.01	0.00086148	0.000517671	12	1.66414	0.944172	12	1.57124	0.944172	-10.9157	-0.0828781	-0.0828781	24	98	7197	7294	((((((...(((((((.((.((((((.....((((.((((((.......))))))))))..(........)->>>>>>->>->>>>>>>--->>>)))	1	-28.5
lus-miR-N249	gi|344007972|gb|AFSQ01021644.1| Linum usitatissimum scaffold856_1	AGUUCGAGUUUGGGUCGUCAAGGC	GTGAAGTTTGAGTTGAGTTCGAGTTTGGGTCGTCAAGGCTTGCTTACGAGACAGACTTGAATAGGCTCAAACTCGAC	79091	79114	+ [Positive strand]	10	0.86148	0.517671	12	1.66414	0.629448	8	1.04749	0.629448	-0.949892	-0.667841	-0.667841	24	77	79075	79151	((..((((((((((.-<<<<<<<<<<<--<<<<-<<<--...)))))))..))))))))))).))))))))))..))	1	-33.3
lus-miR-N250	gi|344028468|gb|AFSQ01001148.1| Linum usitatissimum scaffold45_5	AUUGACCCUGGAGUCAGAUCGGCC	GACATCAGGAGTGGGACCGTTGACTCCGGGGTTATTATTGACCCTGGAGTCAGATCGGCCGTGTC	5060	5083	+ [Positive strand]	0.01	0.00086148	0.000517671	12	1.66414	1.18022	15	1.96405	1.18022	-10.9157	0.23905	0.23905	24	65	5023	5087	(((((........((.((((((((((((((((((..-->>>>>>>>>>>>>>>-->>>>>)))))	1	-33.4
lus-miR-N251	gi|344009096|gb|AFSQ01020520.1| Linum usitatissimum scaffold719_81	ACGGAGAGGACGGAAUAUGAUAGC	GGCTATAGTGTGTGGCCCTTATTGATAGAAACCTCAATTTTGAGGTTTGTTTTTTACGGAGAGGACGGAATATGATAGCT	883	906	+ [Positive strand]	20	1.72296	1.12946	11	1.52547	1.54501	18	2.35686	1.54501	0.175639	0.627615	0.627615	24	80	827	906	((((((.((((.(.((((((..(((.(.((((((((....)))))))).)...))>-->>>->>->->->>>>->>>>>)	1	-22.9
lus-miR-N252	gi|344017751|gb|AFSQ01011865.1| Linum usitatissimum scaffold384_6	ACCGGUCGGUCGACUCUUUGGGCC	CGGTCGGTCGACTCTTTGGGCCAACTGGAATAAGTGGCCGCCCGAGACCTAATGCTGGCTGAAACGGGTGTCCGGCCTGGCCTAATGTTGGCCGAAACGGGTGGCCGACCG	8345	8368	- [Negative strand]	0.01	0.00086148	0.000564732	11	1.52547	1.03001	12	1.57124	1.03001	-10.7901	0.0426528	0.0426528	24	111	8255	8365	<<<<<<<<<-<<<<<<<-<<<<(((..........(((((((.((.((((....(.....)....)))).)).)))..))))....))))))).))).)))))))))))))	1	-54.34
lus-miR-N253	gi|344026180|gb|AFSQ01003436.1| Linum usitatissimum scaffold62_7	AGACUGUUGUCAGCAUUUGCGCCU	GTTAGACTGTTGTCAGCATTTGCGCCTGAGACGGTCAATAATTGCGCCTAAGCTTAGGCGCATTATTTGATAGGCTAGGGTGCAAAGGTTAACCTTATAGATTTATAC	9994	10017	- [Negative strand]	21	1.80911	1.18594	11	1.52547	1.20167	14	1.83311	1.20167	0.246028	0.265045	0.265045	24	108	9912	10019	(((<<<<<<<-<<-<<<-<<<<<<<<<.((...(((((....((((((((....))))))))....)))))...)).))))))))).))).))...)))).)))).))	1	-39.9
lus-miR-N254	gi|344029369|gb|AFSQ01000247.1| Linum usitatissimum scaffold13_32	GGAGAGAUGGCCGAGUGGUUCA	GGAGAGATGGCCGAGTGGTTCAAGGCGTAGCATTGGAACTGCTATGTAGGCTTTTGTTTACCAAGGGTTCTCTTTCC	18269	18290	- [Negative strand]	136	11.7161	7.68036	11	1.52547	0.600837	7	0.916556	0.600837	2.94117	-0.734955	-0.734955	22	77	18213	18289	<<<<<<<--<<<---<<<<-<<((((((((((.......)))))))).....))))...))))..)))..)))))))	1	-28.1
lus-miR-N255	gi|344001684|gb|AFSQ01027932.1| Linum usitatissimum scaffold1504_3	AAUCGGAUAAUAUUUGACAUGCCU	TTTTTAGTTATTCCTAATATGCATGTCAAATTTTAGCCAATTTGAAAATTTTCAATTTTCACGTGAAAATGGTCCATTTCAAAAGGGGTTAACCTATGAAAATTGACCATTTTCACATGAAATTTTTAAATCGGATAATATTTGACATGCCTGTTGAGAATGACTAAAAA	6326	6349	- [Negative strand]	0.01	0.00086148	0.000564732	11	1.52547	0.600837	7	0.916556	0.600837	-10.7901	-0.734955	-0.734955	24	170	6307	6476	(((((((((((((.(((((.(((((((((((.(((.((.(((((((((((........(((.((((((((((((..(((((..(((......))).)))))...)))))))))))).)))))))))))>>>->>->>>->>>>>>>>>>>->)))).)))))))))))))	1	-67.6
lus-miR-N256	gi|344008870|gb|AFSQ01020746.1| Linum usitatissimum scaffold795_19	AUUCGGAUAACAGUGCAUCUGCCC	AAGGACATGGAATGTGCAGGTCGCCTTTTATTCGATTCGGATAACAGTGCATCTGCCCATATGTTTTT	1922	1945	+ [Positive strand]	0.01	0.00086148	0.000621205	10	1.38679	2.26601	24	3.14248	2.26601	-10.6526	1.18016	1.18016	24	68	1887	1954	((((((((...(((.((((((.((((.(((((((--->>>>>>>->>->>>>>>>>->))))))))))	1	-21.6
lus-miR-N257	gi|344013929|gb|AFSQ01015687.1| Linum usitatissimum scaffold534_34	AACCAAUGUCGUAACUGUUUGACG	GATGAGTTAGGTTAACGTCAATTGGTTACGAAATTGGTTAAAATGCACTAAACCAGTTGAAATGTAAGTTCAATTTAAAATCTATTACGGTTAACCCGAGTTCAGCCCAGATACGGATTGAGCTGACATTTGAACTGATTTAGTGCATTTTAACCAATGTCGTAACTGTTTGACGTTACCCTAACTCACC	16717	16740	- [Negative strand]	13	1.11992	0.807567	10	1.38679	0.660921	7	0.916556	0.660921	-0.308346	-0.597451	-0.597451	24	190	16701	16890	(.(((((((((.(((((((((..((((((((.((((((((((((((((((((.(((((.((((((.((((((((((...((((.....(((((((....))).)))).))))..)))))))))).)))))).))))).)))))))))))))>>>>>>>->>>>>>>>-->>>>>>))).))))))))).)	1	-95.7
lus-miR-N258	gi|344015121|gb|AFSQ01014495.1| Linum usitatissimum scaffold475_9	AGUCCAGAAUGUCGGCGUAUGACC	GTCCAGAATGTCGGCGTATGACCTTAGACCACTAGAGATCCAAGACTTAACTAATTGGGCCACTAGAGACCCACTGTTATCAATTGGACCACTAAAGATCCCATGTAAACATTTTGGAC	6396	6419	+ [Positive strand]	0.01	0.00086148	0.000621205	10	1.38679	0.660921	7	0.916556	0.660921	-10.6526	-0.597451	-0.597451	24	119	6396	6514	<<<<<<<<<<<--<<<<--<<-<((.......(((.(.(((((....((((....((((.(......).))))..))))....))))).).)))))).))..))))..)))))))))))	1	-33.31
lus-miR-N259	gi|344018087|gb|AFSQ01011529.1| Linum usitatissimum scaffold244_43	GGGGAAACUGCUGAAUCUGAUAGG	CAGAGGGGATGTCGTGACAAAGTTAAAAGATTTTGTTCTGGGAAGTCTCTCTTCTCTTTCCTCAAAATTAGCCTTTTTATGGGGAAACTGCTGAATCTGATAGGTGCACGTCGTACACCCTCTG	9183	9206	- [Negative strand]	0.01	0.00086148	0.000621205	10	1.38679	0.944172	10	1.30937	0.944172	-10.6526	-0.0828781	-0.0828781	24	124	9162	9285	(((((((.(((.((((.((...(((..((((((.((...((((((.....)))))).((((((((((........))).)>>>>>>--->>->>>>>>-->>>-)))))).)))...)))))))	1	-40.7
lus-miR-N260	gi|344023532|gb|AFSQ01006084.1| Linum usitatissimum scaffold185_15	UCAAGUGGUUGUAGCACCUGACU	GCCAAACATGTTATAGTCAAGTGGTTGTAGCACCTGACTTTGTTCCCAGAGATTTTGGGTTTGAAACTCGGAATGCACAATCATTTCGGCTCTCCTATGATGGC	21054	21076	+ [Positive strand]	0.01	0.00086148	0.000621205	10	1.38679	1.13301	12	1.57124	1.13301	-10.6526	0.180156	0.180156	23	104	21037	21140	((((..((((....((<<<<<<<<<<<<-<<<-<<<<-<(((..((((((...))))))..))))..))))..))))))))))))).))))....)))).))))	3	-32.8
lus-miR-N261	gi|344023986|gb|AFSQ01005630.1| Linum usitatissimum scaffold165_59	UCUCGAGACUGUACAAUAGCAUGU	AGAGTCAGGCTCTCGAGACTGTACAATAGCATGTGATCTATTATACAGGTGTTGTGTTACAGAGCAGGGCTCT	5765	5788	- [Negative strand]	0.01	0.00086148	0.000621205	10	1.38679	1.60509	17	2.22592	1.60509	-10.6526	0.682657	0.682657	24	73	5725	5797	((((((..((<<<-<-<<<---<<<<<<-<-<<<(........))))).))))))))).))))))..))))))	1	-24.2
lus-miR-N262	gi|344000494|gb|AFSQ01029122.1| Linum usitatissimum scaffold1768_4	AGAAGAAUGAUGACUUAGUGGUUA	ACCCACTCATCAACATGATGGGTTATTGTTTTTCACCCACACGCACCCGTTTTTTTTTTAACTTGAGTGGGTGCGGATGTCAAGAAGAATGATGACTTAGTGGTTAAGTGGGT	8542	8565	+ [Positive strand]	0.01	0.00086148	0.000690228	9	1.24811	1.15399	11	1.4403	1.15399	-10.5006	0.206628	0.206628	24	113	8459	8571	(((((((....(((....((((((((..((((((...((..(((((((((((............)))))))))))..))...->>>>>>-->>>>>>>>--->>>-)))))))	1	-42
lus-miR-N263	gi|344008578|gb|AFSQ01021038.1| Linum usitatissimum scaffold745_68	AAUUGUUGGGAGAGGAUUCUGAUU	GAATTCTATTAAGAATTGTTGTATCCCAATAACTCTAATTGTTGGGAGAGGATTCTGATTGGTATTT	14590	14613	+ [Positive strand]	13	1.11992	0.897297	9	1.24811	0.629448	6	0.785619	0.629448	-0.156343	-0.667841	-0.667841	24	67	14553	14619	((((.(((...((((((.((...(((((((((....-->>>>>>>>>>>->>>>>>--->)).))))	5	-18.5
lus-miR-N264	gi|344012834|gb|AFSQ01016782.1| Linum usitatissimum scaffold582_49	AUAUUCUGGAUGGCACGAACGAGA	GTATATTCTGGATGGCACGAACGAGAAACGGGGCGTACCGGTTGTCACCCGGTTGAACCTCGTTCCCAACCGCAATGTAC	2289	2312	+ [Positive strand]	18	1.55066	1.24241	9	1.24811	1.99325	19	2.4878	1.99325	0.313142	0.995124	0.995124	24	80	2286	2365	((<<<<<-<<<-<<<---<<<<<<<-(((.(((.(.((.....))).))).)))....)))))))))).))).)))))))	1	-29
lus-miR-N265	gi|344015911|gb|AFSQ01013705.1| Linum usitatissimum scaffold460_22	AUCGAAACUGUGCAAACCUCAACU	GTTATTGGGATGTAACAGTTCATGATATGGTATCAGAGTCTGAAAAGACCGAAAGGCCTCCGTTCGAATCTCGGTAGCGCACAATCCGTGCGCATGACTTATCGAAACTGTGCAAACCTCAAC	728	751	- [Negative strand]	13	1.11992	0.897297	9	1.24811	1.46871	14	1.83311	1.46871	-0.156343	0.554552	0.554552	24	123	728	850	(((...((..((((.(((((..(((((.(((....(((..((((.((.((....)).))...))))...)))....((((((.....))))))...))))>>>>->>>>>>>>>-->>-->>>	3	-37.1
lus-miR-N266	gi|344017126|gb|AFSQ01012490.1| Linum usitatissimum scaffold404_34	GGUCCAACAGAUGAUCGUCUCUGC	AGGGTCCAACAGATGATCGTCTCTGCTGACCGCAACCGTGACGGTCGTGTCGATTTTTTCGAATTTAAAGATATGATGCGATCTGTTCTCATCCCT	64283	64306	+ [Positive strand]	9	0.775332	0.621205	9	1.24811	1.57362	15	1.96405	1.57362	-0.686858	0.654087	0.654087	24	96	64280	64375	((<<---<<<<<<<<<<<<<-<<<--.(((((((....)).)))))...((((.....))))......))).))))).).))))))).....))))	1	-29.2
lus-miR-N267	gi|344021048|gb|AFSQ01008568.1| Linum usitatissimum scaffold263_20	AACGGGUGACUUGAGACGAAAUCU	GTCTCGTTTTGATATCCTAAACGGGTGACTTGAGACGAAATCTCTTTAGATGTCCAAATCACCTGTCAAAATTATCTATCCAAACGACCC	9079	9102	- [Negative strand]	0.01	0.00086148	0.000690228	9	1.24811	1.3638	13	1.70218	1.3638	-10.5006	0.447637	0.447637	24	90	9031	9120	(..((((((.((((.....-<<<<<<<<-<<<-<<<---<<<<....)))))))))).))))))))......)))).....))))))..)	1	-23.7
lus-miR-N268	gi|344021563|gb|AFSQ01008053.1| Linum usitatissimum scaffold247_32	AUCGGCGACCAGUUUGUGACUCGC	CACTGATGGGTCTAAATGGGTCGGCGGCTAGTTTGGAACCCACCAATGAAGGTATGGTCGCTTATTCATTGGTCGGCGACATCCATTACTTTTTTTTAACAAAATTTAATCATTTTTCGCTATCAAACGATCGGCGACCAGTTTGTGACTCGCCGGTG	16132	16155	- [Negative strand]	7	0.603036	0.48316	9	1.24811	0.734356	7	0.916556	0.734356	-1.04943	-0.445448	-0.445448	24	158	16126	16283	(((((.(((((((((((.(((((.(((...((((((.....((((((((((((......)))..))))))))).(((((.....((((..((((......))))..))))......))))).)))))).->>>->>>>>->>>>>->>>>>>-)))))	2	-51.5
lus-miR-N269	gi|344021944|gb|AFSQ01007672.1| Linum usitatissimum scaffold223_7	AGCCAGACUCUAGUAGGCUCGAGC	CTCGAGTTAAGCTCACGTTTGGCTCGTAAATGGTAGTTAACGAGCCAGACTCTAGTAGGCTCGAG	6659	6682	- [Negative strand]	16	1.37837	1.10437	9	1.24811	1.15399	11	1.4403	1.15399	0.143217	0.206628	0.206628	24	65	6659	6723	((((((((..(((...(((((((((((.(((....))).)))>>>>>>>>--->>>->>>>>>>>	1	-30.2
lus-miR-N270	gi|344015721|gb|AFSQ01013895.1| Linum usitatissimum scaffold453_22	CAGAAUGAUAUGUAGAUUAUAGA	GTCGAAATCTAGAATAATCATTCCAGCCACTCAGAGTGGTGCGACAGTTGGAGGGATTATCCAGAATGATATGTAGATTATAGAC	7508	7530	+ [Positive strand]	0.01	0.00086148	0.000776507	8	1.10943	0.00118022	0.01	0.00130937	0.00118022	-10.3307	-9.72673	-9.72673	23	85	7446	7530	(((..((((((.(...(((((((..(((((.....)))))........((((.......))>>>>>>>>>->->>>>>>--->>)	2	-22.4
lus-miR-N270	gi|343981220|gb|AFSQ01048347.1| Linm sitatissimm C18157103_1	CAGAAUGAUAUGUAGAUUAUAGA	GTCGAAATCTAGAATAATCATTCCAGCCACTCAGAGTGGTGCGACAGTTGGAGGGATTATCCAGAATGATATGTAGATTATAGAC	930	952	+ [Positive strand]	0.01	0.00086148	0.000776507	8	1.10943	0.00118022	0.01	0.00130937	0.00118022	-10.3307	-9.72673	-9.72673	23	85	868	952	(((..((((((.(...(((((((..(((((.....)))))........((((.......))>>>>>>>>>->->>>>>>--->>)	2	-22.4	-26.3529	41.1765
lus-miR-N271	gi|343999319|gb|AFSQ01030297.1| Linum usitatissimum scaffold2249_2	AGAGUUAUGGAGGGUUGAACUCUC	TTAGGAGCTCATTTAGAGTTATGGAGGGTTGAACTCTCGTGAATTTTCATTTTGGGCTCAAAGCCTTCATAGGCACAATGAGGCCTAA	592	615	- [Negative strand]	14	1.20607	1.08711	8	1.10943	1.6523	14	1.83311	1.6523	0.120497	0.724477	0.724477	24	88	541	628	(((((..((((((.-<--<<<<<<<<<-<<<<-<<<--((((....))))...))).))))..))))))))).)..)))))).)))))	1	-28.7
lus-miR-N272	gi|344028233|gb|AFSQ01001383.1| Linum usitatissimum scaffold52_23	AUUCAUAUCUGGGCUGAACUCGGG	AAATGTGAGCTCAATTCATATCTGGGCTGAACTCGGGTTAAACGTAATAGATTTTAAATTGAACGATTGCGGATATTAAGTTTGTGTTACACTGATATAATAACGACATAAGTCGGAAAATCTGTTATATTTAACCCGAGTTCAGCCCATATACGGATTGAGCTAACATTT	721	744	+ [Positive strand]	7	0.603036	0.543555	8	1.10943	0.00118022	0.01	0.00130937	0.00118022	-0.879503	-9.72673	-9.72673	24	171	707	877	((((((.((((((<<<<-<<<-<<<<<<<<<<<<<<<(((((..(((((((((((........(((((.((..(((((.(((.(((...))).))).))))).)).....))))).)))))))))))..)))))))))))))))))))).))).)))))))))).))))))	3	-79.9
lus-miR-N272	gi|344026683|gb|AFSQ01002933.1| Linm sitatissimm scaffold78_63	AUUCAUAUCUGGGCUGAACUCGGG	TGAGCTCAATTCATATCTGGGCTGAACTCGGGTTATTATTCAGTAACGGGAAAATCTGTTACGTTTAACTCGAGTTCAGCCCAGATACGGATTGAGCTCA	391	414	+ [Positive strand]	7	0.603036	0.543555	8	1.10943	0.00118022	0.01	0.00130937	0.00118022	-0.879503	-9.72673	-9.72673	24	100	382	481	((((((((<<<<-<<<<<<<<<<<<<<<<<<<(((.......(((((((......)))))))...)))))))))))))))))))))).))))))))))))	3	-66	-66	43
lus-miR-N273	gi|344029269|gb|AFSQ01000347.1| Linum usitatissimum scaffold21_21	CAGUUGUCGGUCUGAUCAGACAGC	TGCCAAACCGGACGGACCAGTTGTCGGTCTGATCAGACAGCCTAGACGAACAAGATTTCCATCCGGTCTGTTTGGCGGACAGACTGAAGTTCCGCCCGGTCAGACTACCTGGATGGAAATCTAGTCCGTCCAAGCTGCTGACCGGACCAAAAGCCGGTCTGTCTGGTTTGGTA	1955	1978	+ [Positive strand]	0.01	0.00086148	0.000776507	8	1.10943	1.29824	11	1.4403	1.29824	-10.3307	0.376553	0.376553	24	173	1937	2109	(((((((((((((((((<-<<<---<<<<<<-<<<<-<<<<...((((.((.(((((((((((((((((((..(((((((........).))))))..).))))))....)))))))))))).)).))))...)))))))).))))))...))).))))))))))))))))))	1	-101.7
lus-miR-N274	gi|344001277|gb|AFSQ01028339.1| Linum usitatissimum scaffold1580_1	AUCUUUCGAGCGGAAUAAAGGCCU	ATGGGCCGGGTTGGGTTTTTTCGATTTGGATAGCAAATATCTTTCGAGCGGAATAAAGGCCTAT	16714	16737	- [Negative strand]	0.01	0.00086148	0.000887436	7	0.970751	1.61858	12	1.57124	1.61858	-10.1381	0.694729	0.694729	24	64	16711	16774	(((((((...(((..((..(((((...(((((.....)>>>>->>>>>-->>->>>->>>>>))	1	-20.6
lus-miR-N275	gi|344005875|gb|AFSQ01023741.1| Linum usitatissimum scaffold983_25	AUAGAAGGUUCGAACUGUUAGAAG	CAGATAGAAGGTTCGAACTGTTAGAAGATCGACTATCTTTAATTTGACGGTTCATTGACTTCTAGAAGGTTCGAACTGTTAGAAGATCGACTATCTTTAATTTG	18033	18056	- [Negative strand]	8	0.689184	0.709949	7	0.970751	0.944172	7	0.916556	0.944172	-0.494213	-0.0828781	-0.0828781	24	104	17955	18058	(((<<-<<<<<<--<<<<<<<<<<<<<((.....))))))....))))))))).(((((((((((.((.......)).))))))).))))..)))))).)))))	1	-28.7
lus-miR-N276	gi|344009732|gb|AFSQ01019884.1| Linum usitatissimum scaffold741_19	AUGGACGCAACGUAAUAUUCGAGC	GTCGTTTTGGAACACGATTTGAGTATTACGTTGTGTTTATTTATTTTTTGGATGCGCAACCAATCATTTGTGAAAAAATGTATAATGATGTAGTTATGGTAAGTTTGTAAACACGTTGTTGATTGCTCGTTTGAAGAATGCATGGACGCAACGTAATATTCGAGCTCTCCGTTCAAAACAGAC	33034	33057	+ [Positive strand]	0.01	0.00086148	0.000887436	7	0.970751	2.02323	15	1.96405	2.02323	-10.1381	1.01666	1.01666	24	183	32892	33074	(((((((((((....(((((((((((((((((((((((((.(((((((..((((.((((.....(((((......)))))..(((..((((..(((..(.....)..)))..))))..))).)))).))))..))))))).>>>>>>>>>>>>>>>>>>>>>>>-))....)))))))).)))	1	-66.5
lus-miR-N277	gi|344010146|gb|AFSQ01019470.1| Linum usitatissimum scaffold691_21	ACCUAUAACCCAACCCAAUCCAAC	ACCTATAACCCAACCCAATCCAACCCATCCATTTATTGGTGGGGGCTCAATATACAATCCAAGCACACTCACTTTTGAGTGGGTTGGGCTAAGATGGGTGGATTTGGATGGGTTTGGT	2689	2712	+ [Positive strand]	0.01	0.00086148	0.000887436	7	0.970751	0.944172	7	0.916556	0.944172	-10.1381	-0.0828781	-0.0828781	24	118	2688	2805	<<<---<<<<<<-<<-<<<<<<-<(((((....(((((((....)).))))).....(((((.(.((((((....))))))).)))))....)))))))))))).)).)))))).)))	1	-49.2
lus-miR-N278	gi|344016306|gb|AFSQ01013310.1| Linum usitatissimum scaffold439_20	UCGACUCAGGGCAAUUUUAGAUCC	GGGCGGATATAGGAGGAGCCCGGGGAGCTACAAGTCAGGGCAATTTCGGCCCTAAGCCGTAAATTCATGTATATATTTACGATTTTTTTGAGTTCGACTCAGGGCAATTTTAGATCCGACTC	7156	7179	+ [Positive strand]	23	1.9814	2.0411	7	0.970751	1.21394	9	1.17843	1.21394	1.02935	0.279692	0.279692	24	122	7062	7183	((((((((.(((((...((((((((((((.((((..(((((.......)))))....(((((((..........))))))).....)))))))>>-->>>->>>>-->>>>>->>>>).)))	1	-40
lus-miR-N279	gi|344017539|gb|AFSQ01012077.1| Linum usitatissimum scaffold405_2	CGAAUGUCAUGGUAUUGAGAUAUC	TGGTTTTGTGATATTAATATCTTTGAGTATCATGGTATTCACGCTTCTAAACACGGAAATATCTCGAATGTCATGGTATTGAGATATCATATCAGATACCA	1996	2019	- [Negative strand]	8	0.689184	0.709949	7	0.970751	1.21394	9	1.17843	1.21394	-0.494213	0.279692	0.279692	24	101	1982	2082	((((..(.((((((..(((((((..(((((((((..((((....((((......))))......->>>>-->>>>>>>>>>>>>>>>-)))))).).))))	1	-28
lus-miR-N280	gi|344019192|gb|AFSQ01010424.1| Linum usitatissimum scaffold331_2	AUCCGCUGUUAAACUGACAAGAGA	AACGACGGTCATCCGCTGTTACATCGGTTTGTCTAAAAGTAGCATAACATCGGTGATTTTAACAGCGGATACAATCCGCTGTTAAACTGACAAGAGAAGACGTCGTT	25362	25385	- [Negative strand]	6	0.516888	0.532462	7	0.970751	0.80929	6	0.785619	0.80929	-0.90925	-0.305271	-0.305271	24	107	25351	25457	(((((((.((.(((..(((((((((((((((((((....))).)))).)))))))..(((((((((((((...>>>>>>>>>>>>>->>>>>->->>.)))))))))	2	-39.2
lus-miR-N281	gi|344021264|gb|AFSQ01008352.1| Linum usitatissimum scaffold236_31	CCUUGUGGUCCUGUAGGUAUCAUC	CTTGTGGTCCTGTAGGTATCATCCTAGCATCTGCCACCCCTAGCTAGTGGTAGTTAGCCTCATGGCGGATCCGACCATGAAACCACCTTGACCGTACGAG	53161	53184	+ [Positive strand]	0.01	0.00086148	0.000887436	7	0.970751	2.42787	18	2.35686	2.42787	-10.1381	1.27969	1.27969	24	100	53161	53260	<<<<<<<<<--<--<<<-<<<<-...(.((((((((...(((((((....))))))).....)))))))).)....)))).)))..)..))))..)))))	5	-33.1
lus-miR-N282	gi|344001756|gb|AFSQ01027860.1| Linum usitatissimum scaffold1480_1	AGAACCAUAGAUUAUUCGUUAGCU	GGTCGCTTAGGAAGAACCATAGATTATTCGTTAGCTCGAGAGAGGAGCGAATTGTTTAGGCTTTTTGCACC	2259	2282	+ [Positive strand]	0.01	0.00086148	0.00103534	6	0.832072	0.00157362	0.01	0.00130937	0.00157362	-9.91568	-9.3117	-9.3117	24	71	2246	2316	(((.((..((((<<--<<-<<<<<-<<<<<<<--<<(....))).))))))).))))))))))))))))))	3	-22.4
lus-miR-N282	gi|344004327|gb|AFSQ01025289.1| Linm sitatissimm scaffold1162_4	AGAACCAUAGAUUAUUCGUUAGCU	GATTGATCGCTTAGGAAGAACCATAGATTATTCGTTAGCTCGAGAGAGGAGCGAATCGTTTAGGCTTTTTGCACGTATATC	547	570	+ [Positive strand]	0.01	0.00086148	0.00103534	6	0.832072	0.00157362	0.01	0.00130937	0.00157362	-9.91568	-9.3117	-9.3117	24	81	530	610	(((....((..(((((<<--<<-<<<<<-<<<<<<<--<<(.===}}}=}}}}}}}=}}}}}}}}})))))..))...)))	3	-21.8	-26.9136	41.9753
lus-miR-N283	gi|343981434|gb|AFSQ01048133.1| Linum usitatissimum C18079094_1	AUCAGGUUACAGAUUUAUCGGAUC	GTTAATCGGTCACTGGTTTATCAGGTTACAGATTTATCGGATCACGGGTTCATCGGGTCACGGATTCATTGGATCACGGGCTGGGTAGATTTTGAGTTGTTGAC	61	84	+ [Positive strand]	14	1.20607	1.44948	6	0.832072	1.73098	11	1.4403	1.73098	0.535535	0.791591	0.791591	24	104	41	144	((((((.(.(((..(((((<<<-<<<<---<<<<<<--<<<<<.((((..(...)..)).)))))))..))))))...)))).)))))))).))).).))))))	1	-29.2
lus-miR-N284	gi|344004151|gb|AFSQ01025465.1| Linum usitatissimum scaffold1166_13	AACCGGACGGACUGGUUGUCGGUC	ACCGGACGGACTGGTTGTCGGTCCGGTCAGACAGCACAGATGGATAAGATTTCGGTCCGGGTGGTTTGACCGGACGGAACACCGATCCGTCCGGT	6445	6468	- [Negative strand]	0.01	0.00086148	0.00103534	6	0.832072	0.944172	6	0.785619	0.944172	-9.91568	-0.0828781	-0.0828781	24	95	6372	6466	<<<<<<<<<<-<<<<--<<-<<<(((((((((.((.(.(((.((.......)).))).).)).)))))))))))).))..)))).))))))))))	1	-57.3
lus-miR-N285	gi|344008568|gb|AFSQ01021048.1| Linum usitatissimum scaffold797_11	AAUACCACGAUAUUCGGAUAUAUC	GATATCTCCAATATAATGGTATTCGAGATATCTTCAATATAATGGTATTCGGGATATCTCCATGTTTCGGAGAGCAAATACCACGATATTCGGATATATC	34945	34968	- [Negative strand]	12	1.03378	1.24241	6	0.832072	1.57362	10	1.30937	1.57362	0.313142	0.654087	0.654087	24	100	34944	35043	(((((.((((((((..(((((((.(((((((((..(((((....)))))..)))))))))..(((((....)))))>>>>>>>-->>>>>->>>->>>>>	3	-32.5
lus-miR-N286	gi|344009844|gb|AFSQ01019772.1| Linum usitatissimum scaffold726_28	ACGGAUACCAUGAUAUUGAAUGAU	AGATATCACCCAATATCGTGATATTCGTAATATCATCATGTTTCAGAGCACGGATACCATGATATTGAATGATATCT	20072	20095	+ [Positive strand]	9	0.775332	0.931808	6	0.832072	1.10153	7	0.916556	1.10153	-0.101895	0.139514	0.139514	24	77	20022	20098	((((((((..((((((((((.(((((((....((...........))..>>>>>>>->>>>>>>>>>-->>>>))))	1	-26.9
lus-miR-N287	gi|344016434|gb|AFSQ01013182.1| Linum usitatissimum scaffold355_32	AUUUCGAUUUAGUGUCUCGGACCC	ACCTTTTATTTCGATTTAGTGTCTCGGACCCGGTTAGGGTCCATTTGATGTCGTTTTGAAGTGTTTTTTATAGATTTCAGGTACATAACAACATCGAGGCATTAATCAAGGCGATACGGT	7095	7118	- [Negative strand]	11	0.947628	1.13888	6	0.832072	0.944172	6	0.785619	0.944172	0.187611	-0.0828781	-0.0828781	24	120	7005	7124	(((..(.-<<<-<<<<-<<<<<<<<<<<<<<.....))))))....(((((.((((((((((.(.......).)))))))......))).))))))))))))))))).)))..)...)))	2	-33.4
lus-miR-N288	gi|344018926|gb|AFSQ01010690.1| Linum usitatissimum scaffold334_47	AGGUUCAGAUCAGGUAGUCAGACC	CCATTACCTCGTCAGGAGGAGGTTCAGATCAGGTAGTCAGACCTCCGGTCAGATGGGAGATGGTCGGACCTCTAGTGGGGCAGGGGGTGG	11757	11780	+ [Positive strand]	22	1.89526	2.27775	6	0.832072	2.04571	13	1.70218	2.04571	1.18761	1.0326	1.0326	24	90	11737	11826	((((..(((.(((....((<<<<<<-<<<<<--<-<<<-<<<<...)))).)))...)..))))))))))))).....))))))..))))	1	-36
lus-miR-N289	gi|344020159|gb|AFSQ01009457.1| Linum usitatissimum scaffold294_9	UUUAGUAUCGGCCGAAAUGAAGGC	CTAAGGGGCCGGCCGGCCACCCGTTTCTGCCAGCATTAGGGCCCCACCGTACACTCTTTTTGGCCAGCATTAGGTCCGGCCGGCCACCTATTTCAGCTGGCCTAAAGAGCCGGCCGGCCGGTTGTTCGGACTGGCTTTAGTATCGGCCGAAATGAAGGCCGGCCGGCTCCTTAG	4311	4334	+ [Positive strand]	71	6.11651	7.35093	6	0.832072	2.04571	13	1.70218	2.04571	2.87793	1.0326	1.0326	24	174	4175	4348	((((((((((((((((((...((((((.(((...(((((((((...(((.((.((((((..(((((((..(((((..((....))))))).....))))))).))))))((((....))))..)).)))...)))>>>>>>--->>>->>>>>>-->>>)))))))))))))))	1	-100.6
lus-miR-N290	gi|344020533|gb|AFSQ01009083.1| Linum usitatissimum scaffold274_8	UUCACGAUCUGUCCAUUAAGGAGU	GGTGTTTCACGATCTGTCCATTAAGGAGTAAGGATCATGTTCACTTGACCCTTACTCGCCGTGCTCGTCAATTTCTTAACCACGATTGAGAAATTCC	8560	8583	+ [Positive strand]	7	0.603036	0.72474	6	0.832072	1.41626	9	1.17843	1.41626	-0.464465	0.502084	0.502084	24	97	8554	8650	((.((<<<-<<<<<-<<---<<<<<<<<<((((.(((........))).))))))))..((....)).......)))))..))))))).))))).))	1	-25.5
lus-miR-N291	gi|344020706|gb|AFSQ01008910.1| Linum usitatissimum scaffold257_27	AUUUAACAGCGGAUUUUAGAAAUC	GTTTAACAGCGGATTCAAAATCCCCGTTAGTTTAACAACACATGCGAAAAATTCTCTGTTAAACTTTAGATCTAACGGTGGACCCAAAACCGCCGTTAATTTAACAGCGGATTTTAGAAATCTCCTGTTTAAC	19204	19227	- [Negative strand]	0.01	0.00086148	0.00103534	6	0.832072	2.04571	13	1.70218	2.04571	-9.91568	1.0326	1.0326	24	133	19192	19324	(((.(((((.(((((((((((((.(...(((((((((...................)))))))))((((((.(((((((((........)))))))))>>>>>>-->->>>>>>>->->>>>).))))).)))	1	-37.91
lus-miR-N292	gi|344021304|gb|AFSQ01008312.1| Linum usitatissimum scaffold260_4	UCAGACCGAGGAUUUAUGAACUAU	TTTGGGTGGTCAGACCGAGGATTTATGAACTATGTTACAACTGTGCATAGGCGTAGATCACGACCATGAGAGCTCAGG	8435	8458	- [Negative strand]	6	0.516888	0.621205	6	0.832072	1.41626	9	1.17843	1.41626	-0.686858	0.502084	0.502084	24	78	8389	8466	(((((((..<<<---<<--<<<<<<<<--<<<<((.((....)))))))).)))))))).))....)))..)))))))	1	-24.3
lus-miR-N293	gi|344022160|gb|AFSQ01007456.1| Linum usitatissimum scaffold189_52	AACCAGUCGUCGAAAGUAGACAGC	GCTGTCCACTTTGGACGACTAGTATATACATCCAGTCGTCGAACCAGTCGTCGAAAGTAGACAGC	961	984	- [Negative strand]	0.01	0.00086148	0.00103534	6	0.832072	2.67515	17	2.22592	2.67515	-9.91568	1.41962	1.41962	24	65	960	1024	((((((.(((((.(((((((.((....((........))..->>->>>>>>>->>>>>->>>>>>	1	-27
lus-miR-N294	gi|344022413|gb|AFSQ01007203.1| Linum usitatissimum scaffold200_26	AUGCGCCCUAGAUCGUCAUAAUGU	TGTAATATGCGCCCTAGATCGTCATAATGTGCGTCGCATATTATAACGAGTCTTCAGCGCACATTACA	767	790	+ [Positive strand]	0.01	0.00086148	0.00103534	6	0.832072	0.00157362	0.01	0.00130937	0.00157362	-9.91568	-9.3117	-9.3117	24	68	760	827	((((((-<<<<<---<<<<<<<-<<<<<<<((...))))))))).)))).)))...))))).))))))	1	-28.5
lus-miR-N295	gi|344018106|gb|AFSQ01011510.1| Linum usitatissimum scaffold244_23	CCUGCUAACUAGCUAUGCGGAGGC	CCTCAGCCTGCTAACTAGCTATGCGGAGGCATCCTCCGTGGCCAGCTTCTTAGAGGGACTATGG	25898	25921	- [Negative strand]	110	9.47628	0.379625	180	24.9622	0.325215	62	8.11807	0.325215	-1.39735	-1.62053	-1.62053	24	64	25863	25926	((..((<<<-<<<<--<<<<-<<<<<<<<-..))))))))...))))..)))).))).))..))	3	-25.4
lus-miR-N295	gi|343997941|gb|AFSQ01031675.1| Linm sitatissimm scaffold2834_1	CCUGCUAACUAGCUAUGCGGAGGC	GCAACGAGACCTCAGCCTGCTAACTAGCTATGCGGAGGCATCCTCCGTGGCCAGCTTCTTAGAGGGACTATGGCCTTTTAGGCCAAGGAAGTTTGAGGTAATAACAGGTCTGTGATGC	562	585	- [Negative strand]	110	9.47628	0.379625	180	24.9622	0.325215	62	8.11807	0.325215	-1.39735	-1.62053	-1.62053	24	118	482	599	(((.((((((((...<<<-<<<<--<<<<-<<<<<<<<-..))))))))...))))..)))))))..((.(((((.....))))).)).................)))))).)).)))	3	-43.7	-37.0339	52.5424
lus-miR-N296	gi|344024480|gb|AFSQ01005136.1| Linum usitatissimum scaffold152_5	CAUUUUUAGGAUAAGAUCUAGACG	ATTATTGACCGTCTAGATCTTATTCTAAAAATGAAAGGTTGAGATGAGTCCATGCAGGCGGAAGTATGTAATACTCTGAGAGTATGATAATCGTTTCCATATATATATATATATAGGAACCGACTTTCGTACTCCCGGAGAATTCCATACTCCCGCCTGTATGGACTCATCTCAACCTTTCATTTTTAGGATAAGATCTAGACGATCAATAAT	1259	1282	- [Negative strand]	10	0.86148	0.887436	7	0.970751	2.29299	17	2.22592	2.29299	-0.172285	1.19723	1.19723	24	213	1249	1461	((((((((.((((((((((((((((((((((((((((((((((((((((((((((((((((.((((((.(((.(((((.((((((((...(((.((((((((((....)))))).)))).)))...)))))))).))))).))).)))))).))))))))))))))))))))))))))))>>>>>>>>>>>>>>>>>>>>>>>>.))))))))	14	-140.7
lus-miR-N296	gi|344019361|gb|AFSQ01010255.1| Linm sitatissimm scaffold315_43	CAUUUUUAGGAUAAGAUCUAGACG	ATCGTCTAGATCTTATTCTAAAAATGAAAGGTTGAGATGAGTCCATGCAGGCGGAAGTATGTAATACTCTGAGAGTATGATAATCGTTTCCATATATATATATATATATGGAAACGACTATCGTACTCCCGGAGTATTACACACTCCTGCCTGTGTGGACTCGTCTCAACCTTTCATTTTTAGGATAAGATCTAGACGGT	259	282	- [Negative strand]	10	0.86148	0.887436	7	0.970751	2.29299	17	2.22592	2.29299	-0.172285	1.19723	1.19723	24	200	256	455	((((((((((((((((((((((((((((((((((((((((((((((((((((((.(((.((((((((((((.((((((((((.(((((((((((((((....))))))))))))))).)))))))))).)))))))))))).))).))))))))))))))))))))))))))))>>>>>>>>>>>>>>>>>>>>>>>>))	14	-148.9	-74.45	38
lus-miR-N297	gi|344023971|gb|AFSQ01005645.1| Linum usitatissimum scaffold165_75	ACCCAACUGGUCGGUCGGACCGGU	CCAACTGGTCGGTCGGACCGGTTTGACTGTAAATCAGTGAGGTAGCCGGTACCAATTGGACGGTTTAGACAGTTGGTCTAATTCGGACGTTGGCCCGGTTGGACCGCGGTTGG	4434	4457	- [Negative strand]	0.01	0.00086148	0.621205	0.01	0.00138679	660.921	7	0.916556	660.921	-0.686858	9.36833	9.36833	24	113	4342	4454	<<<<<<<--<<<<<-<<<<<<-((.((((.....)))).))..........(((((.(..((..((((((.....))))))..))..)))))).)))))).))))))))))))	2	-48.4
lus-miR-N297	gi|344015281|gb|AFSQ01014335.1| Linm sitatissimm scaffold474_59	ACCCAACUGGUCGGUCGGACCGGU	CCATGAATCGCACCCAACTGGTCGGTCGGACCGGTTCAAACGTGAACAGGTAAGGCAGTCGATACCGATTGGGCGATTTAGG	2487	2510	+ [Positive strand]	0.01	0.00086148	0.621205	0.01	0.00138679	660.921	7	0.916556	660.921	-0.686858	9.36833	9.36833	24	82	2475	2556	((.((((((((--<<<<-<<<<<<<<<--<<<-<<(((....))))).)))..)))...)))..))).))))))))))))))	2	-30.3	-36.9512	54.8781
lus-miR-N298	gi|344005569|gb|AFSQ01024047.1| Linum usitatissimum scaffold1034_22	AACAAGUCAGACUCGAAUAGACU	GTTCGAGTTGAGTTCGAGTTTTACTCGTCAAAAGTAGTTAACAAGTCAGACTCGAATAGACTCGAAT	17854	17876	+ [Positive strand]	6	0.516888	372.723	0.01	0.00138679	566.503	6	0.785619	566.503	8.54196	9.14594	9.14594	23	67	17814	17880	(((((((((..((((((((((.(((.((.((......))->>->>>->>>>>>>>>>->>>>)))))	3	-25.6
lus-miR-N298	gi|344002971|gb|AFSQ01026645.1| Linm sitatissimm scaffold1222_3	AACAAGUCAGACUCGAAUAGACU	CGAATTGAGCTCGAGTTTGACTCGTCAATTGTAGTTAACAAGTCAGACTCGAATAGACTCGAGTTCG	3360	3382	+ [Positive strand]	6	0.516888	372.723	0.01	0.00138679	566.503	6	0.785619	566.503	8.54196	9.14594	9.14594	23	67	3323	3389	((((((((((((((((((((((.((.(((....)))->>->>>>>>>>>>>>--->->>).))))))	3	-25.3	-37.7612	43.2836
lus-miR-N299	gi|344020594|gb|AFSQ01009022.1| Linum usitatissimum scaffold264_39	AACACGGUCUAAAGUUAUGAGAUG	GTTAAGTAACTTTGGGTCGGTTTATGTACCGGTTCGGGGACCTTCAAATGTTACATATCGGTCCTGAAACGTACAATTTGAAGTCAATTTAACTGGTATGTAACACGGTCTAAAGTTATGAGAT	10673	10696	- [Negative strand]	883	76.0686	26.1202	21	2.91225	1.52866	34	4.45184	1.52866	4.70709	0.612267	0.612267	24	124	10673	10796	(((..((((((((((..((..(((((((((((((....(((.(((((((..(((...(((....)))...)))..)))))))))).....)))))))))))>>-->>-->>>>>>>>>>-->>>	1	-43.5
lus-miR-N300	gi|344023907|gb|AFSQ01005709.1| Linum usitatissimum scaffold166_5	ACUUCAGACUGUUCAACAUGCACC	TGAGTGGAGTAGTTAGGGCTACTCTCATGTCATCTTTGAGACTTCAGACTGTTCAACATGCACCACTCA	12381	12404	- [Negative strand]	131	11.2854	8137.79	0.01	0.00138679	0.944172	0.01	0.00130937	0.944172	12.9904	-0.0828781	-0.0828781	24	69	12375	12443	(((((((.((((((.((((...(((...(((........)>>--->>>-->>>>>>>->>>->>)))))	1	-21.8
lus-miR-N301	gi|344012745|gb|AFSQ01016871.1| Linum usitatissimum scaffold585_46	AACCCCUGUAAAUAAUGACCAAAC	CTAATATTTGACATGCATGTTTGAAATGACTACAAATCAAGTTTCAGTATGGTAACCCCTGTAAATAATGACCAAACGTAGTTAATAATCAATTTTACTCGATGTTATTTTTAGTATGTTGAAATATATTTTTAACTTCATTTAGCTATTACTTGAAGGGTCTAATATGGTGAAACCTCAATTTTTGGTCATTCTCAACATGCCTGTCAAATATTAG	198	221	- [Negative strand]	6	0.516888	372.723	0.01	0.00138679	0.944172	0.01	0.00130937	0.944172	8.54196	-0.0828781	-0.0828781	24	217	57	273	(((((((((((((.(((((((.((((((((((.((((...((((((.((((.(<--<<<<-<<<-<<<<<-<-<<<-(.((((((.(((((((..((((.((.......)).)))).)))))......)).)))))).).))).).))))).))).))))..)).)))).))))))....)))).)))))))).))))))))).)))))))))))))	4	-62.2
lus-miR-N302	gi|344006466|gb|AFSQ01023150.1| Linum usitatissimum scaffold950_38	AGAGGUCGUCCAUUUGUCAACAUC	TTGGAAAGAGGTCGTCCATTTGTCAACATCTCACTTTGGGGAGTCGTCAATTGCTACCACTTCTCTCCAA	15686	15709	+ [Positive strand]	104	8.95939	1.90016	34	4.71508	1.16633	42	5.49934	1.16633	0.926119	0.221976	0.221976	24	70	15679	15748	(((((.<<<<<<-<<-<<-<<<-<-<<-<<((......)))))).).))).))..)).)))))).)))))	1	-20.1
lus-miR-N303	gi|344016212|gb|AFSQ01013404.1| Linum usitatissimum scaffold432_10	AUCGGGUUUGAAUUUAGUCACGCC	GGTGTTTGTATGTGCGGGTGTAACTAAACTCAAACACAATATCTTAGAATTAGTTGAGGTGGTCTATTGCGATATTCACCGTCTGAAATGCGCCCGAGAGTAACATGTGTCAAAGCTCACAAAGGATTATAATCGTTGTTTAAGTGGGATAGTTGAGTTGGTAAAATTGATGTTGGAAATTTGGAGGTATCGGGTTTGAATTTAGTCACGCCATACAAATGGACACT	5411	5434	- [Negative strand]	101	8.70094	2.9877	21	2.91225	2.02323	45	5.89215	2.02323	1.57904	1.01666	1.01666	24	227	5395	5621	((((((..(.((((..(((((.((((((.((((((.(.(((((((.(((((..(..(.((.(....((((.(.((((((..(((.(..((.((.(((..(((((.((((........))))...).))))..)))..)).))..).)))..).)))))).))))...).)).)..).))))).)))))>>->->>>>>>->>>>>>->>>>>.)))).)..))))))	1	-59.5
lus-miR-N304	gi|344020521|gb|AFSQ01009095.1| Linum usitatissimum scaffold274_21	ACCGUUAGAUGACCGUUAGAAAGU	GTGCGCCGCGTGTTGTAGGTAGCCTCCAACGGCTATTTTCTAACGACCGTTAGATGACCGTTAGAAAGAAGCCGAGCACTTACAGTGCGCCGCGTGTTGTAGGTAGCCTCCAACGGCTATTTTCTAACGACCGTTAGATGACCGTTAGAAAGTAGCCGTTGAGGCCAGCTATAACGGGCGGCGCAT	11383	11406	+ [Positive strand]	66	5.68577	1.57691	26	3.60565	1.41626	39	5.10653	1.41626	0.657097	0.502084	0.502084	24	186	11253	11438	(((((((((.((((((((.(.(((((.((((((((((((((((((..((((.((((..((((((((((.(((((.((((((((((..((...))..)))))))).))......))))).))))))))))-->>>>->>>>-->>>>>>>>>>>)))))))))))).).)))))))).)))))))))	4	-108.9
lus-miR-N305	gi|344022029|gb|AFSQ01007587.1| Linum usitatissimum scaffold207_46	AUGGACCGCAUCUCAAUUAUGGGU	GCCTAATGGCTGAATGGACCGCATCTCAATTATGGGTCACCTAGACCTAGTAGTAAAGACGACATTTACCTAATTAGGT	22423	22446	+ [Positive strand]	62	5.34117	4.81434	8	1.10943	1.53428	13	1.70218	1.53428	2.26734	0.617562	0.617562	24	79	22409	22487	(((((((((.(((<<<---<<--<<<--<<<<<<<<<(.....)))))).))))..))))).))))))))..)))))))	1	-22.7
lus-miR-N306	gi|344004696|gb|AFSQ01024920.1| Linum usitatissimum scaffold1101_1	UACAGUUUCAGGAACUCUGCAGAC	TGCAGAAATGAGGGGGATTGTTGAGGGACTGTAACTTGCATGGGATTGTGAAATTCGTAAGATAAGAGTACAGTCGGACTCAAAGACTGCTCTTACTATTTTGACTAACACATCCTCCCTCGATCATCAGCATGCTATTCTTATTCTACAGTTTCAGGAACTCTGCAGACGTCTTTGGGAACTCAATTTCTCCCACATTTACTGCG	5018	5041	+ [Positive strand]	57	4.91043	0.956992	37	5.13111	1.1228	44	5.76121	1.1228	-0.0634212	0.1671	0.1671	24	206	4871	5076	((((((((((.((((((..((((((((((.((...(((((.(((.((.(((((((.(((..(((((((((.(((((((....((((....)))).....)))))))...............(.....).......)))))))))..>>>>>>>>>>->>->>>>>>>>>>)))).......)))))).)))))).))))).)))))	2	-61.41
lus-miR-N307	gi|344025795|gb|AFSQ01003821.1| Linum usitatissimum scaffold118_7	GUCGAGAUGGCCGAGUUGGUCUA	AGACCAACTCGGCCATCGCGAGTTAATGATAAAATGAAAACCTTGTAAGTATGTCAAAGTCGAGATGGCCGAGTTGGTCT	16572	16594	- [Negative strand]	53	4.56584	3292.39	0.01	0.00138679	0.944172	0.01	0.00130937	0.944172	11.6849	-0.0828781	-0.0828781	23	80	16572	16651	(((((((((((((((((.(((.((..(((((....................)))))))->>>->>>>>>>>>>>>>>>>>	5	-39.55
lus-miR-N308	gi|344023136|gb|AFSQ01006480.1| Linum usitatissimum scaffold179_26	AGAGAGAAUGGAUUGAAGUCAACU	CGTGGACAAGAGAGAATGGATTGAAGTCAACTTGTTTTTACAAGAACTTACGATCTATACAATTTCGTTTGTG	11211	11234	+ [Positive strand]	36	3.10133	2236.34	0.01	0.00138679	0.944172	0.01	0.00130937	0.944172	11.1269	-0.0828781	-0.0828781	24	73	11202	11274	((..(((.<<<--<-<<<<<<<<<<<<---<<(((....))))).)))).)))))))).)..))).)))..))	1	-19.6
lus-miR-N309	gi|344022848|gb|AFSQ01006768.1| Linum usitatissimum scaffold204_14	GGAGAUAUCACGAUAUUGGAUGAU	ATTAGATATCATCCAATATTATGATATTCGCATTTCGAAACATGGAGATATCACGATATTGGATGATATCTAAT	5434	5457	- [Negative strand]	35	3.01518	2174.22	0.01	0.00138679	0.944172	0.01	0.00130937	0.944172	11.0863	-0.0828781	-0.0828781	24	74	5426	5499	(((((((((((((((((((..(((((((..(((........))>-->>>>>>>-->>>>>>>>>>>>)))))))	1	-34.6
lus-miR-N310	gi|344028554|gb|AFSQ01001062.1| Linum usitatissimum scaffold29_26	CCGAACCGAGCCGAACUUUGAUAU	TGGTTAACGAACCGAACCGAGCCGAACTTTGATATGCTCAATTTGGCTTGGTATGTTTTAAGCA	9136	9159	+ [Positive strand]	35	3.01518	1.03534	21	2.91225	1.16898	26	3.40435	1.16898	0.0501078	0.225244	0.225244	24	64	9124	9187	((.(((..(((<---<<<<<<<<<<<--<<<<---..)))))))))))))))..))))))).))	1	-20.5
lus-miR-N311	gi|344003229|gb|AFSQ01026387.1| Linum usitatissimum scaffold1255_1	ACCACUAAUCAUGUCGUUGAGAUG	CTTATTGACTTTTGATGTGTGGTCACTTTTTTTAAGTCGGGTGGTTAGGACAACCACTCGCATGCTACTATCTTTCATCGCGGCTATGATCTTTTCATGGGTGATTGGAATTTAGGAGGTGCGTATTTTTTCATGTCTATGGCAAAAAGAACCACTAATCATGTCGTTGAG	6320	6343	- [Negative strand]	33	2.84288	2.56247	8	1.10943	2.24241	19	2.4878	2.24241	1.35754	1.16505	1.16505	24	171	6322	6492	((((.((((...((((..(((((..((((((....(((.(((((((.....)))))))(((((.((.(((..(((((...((.((((((.....)))))).))..)))))..))).))))))).................))))))))).>>>>>-->>>>->>>>->>>>	1	-48.8
lus-miR-N312	gi|344029463|gb|AFSQ01000153.1| Linum usitatissimum scaffold9_29	AUCAGGUAUACUGAAGAAUUCACC	GGTGAATTCTTCAGTATACCTGGTATACCAAAACTTTCGGTGTGCCTAGTTTTTTTTAATGAGTGACTAATTTACAAATTGAGAAAACATATGAGATTAAAATAAAATATGAAATAGAAATTTAATATTTGAAAAATTATGAACTGTCGAGATCGCAAACTGAACATGGACGGTGGTGATGTATTTACGTTACAAAAAAAACTGGGCACACCGAAAGTTTCGGTTTATCAGGTATACTGAAGAATTCACC	859	882	- [Negative strand]	30	2.58444	2.66231	7	0.970751	1.75346	13	1.70218	1.75346	1.41268	0.810207	0.810207	24	250	858	1107	(((((((((((((((((((((((((.(((.(((((((((((((((((((((((((((.....((((((((..(((.............................((((((.((((....)))).)))))).....(((((..((((((.(..(((.....)))...).)))))).)))))))).))).)))))))))))))))))))))))))))))))).))).)>>>>>>>>>>>>>>>>>>>>>>>>	12	-104.5
lus-miR-N313	gi|344029495|gb|AFSQ01000121.1| Linum usitatissimum scaffold17_22	AUCACUCGUAUGAAUCUGUGGCAC	TCTTATCACTCGTATGAATCTGTGGCACAATCATGTACGTGGATTACCATTACTAGCTTCCCAATTAAGGTAGAAACAACCTTAGTTAGGCTAACCGGTAATGAACACCAAGAAGTTCTACAAAGTGATAAGG	18613	18636	+ [Positive strand]	29	2.49829	1.28678	14	1.9415	1.28138	19	2.4878	1.28138	0.363768	0.357694	0.357694	24	133	18608	18740	((((<<<<<<-<<<-<<<-<<-<<<-<<(....)))..((..((((((.....((((((...(((((((((.......)))))))))))))))...))))))..)).)))...))))))))..))))))))))	13	-37.1
lus-miR-N314	gi|344017779|gb|AFSQ01011837.1| Linum usitatissimum scaffold375_10	AUAGGUCUCGUAGCUCAGUUGGUU	AGGTCTCGTAGCTCAGTTGGTTAGAGCGTTGGTCTTATGAGCCGAAGGTCGCGGGTTTGAGCCCCGCCGGGACCATACAAACTTGTGAAATTTTGAATCATAATTCGTAATTTTCGGCTCATAATACCAACGTTCTAACCACCTGAATTACGAAACTT	25236	25259	- [Negative strand]	26	2.23985	0.556943	29	4.02168	0.813942	25	3.27341	0.813942	-0.844399	-0.297003	-0.297003	24	158	25099	25256	<<<<-<<<<<<-<<<<-<<<<<(((((((((((.(((((((((((((.((((((((((((.(((....)))....).)))))))))))......((((....)))).....))))))))))))).)))))))))))))))).)))).)))))).))))	1	-79.1
lus-miR-N315	gi|344015029|gb|AFSQ01014587.1| Linum usitatissimum scaffold488_26	ACGGAAUAGAGCAUGAUUGGAGCU	CGTGTTTCATTCCTGTGTGGTTTCGTGTTTTGGAATTATGTGCCTAGACCGGTTCACTTGGACCATTGTGGTCCATTTGATGTGTTTCTTTGTACTATTTGTTATCCACAGGTACTCTAGAGATAGGTGGTCTGGCTATGAAGCTTTGGATACGGAATAGAGCATGATTGGAGCTCG	549	572	+ [Positive strand]	26	2.23985	1615.13	0.01	0.00138679	0.944172	0.01	0.00130937	0.944172	10.6574	-0.0828781	-0.0828781	24	177	397	573	((.((((((.((.(((...(((((((((((.((..(((((.(((.((((((..(((..((((((.....))))))..)))..(((((((..(((((...(((.....))))))))...)))))))..))))))))))))))..))..))))>>>>>>>--->>>->>->>>>>>-))	2	-64.8
lus-miR-N316	gi|344001522|gb|AFSQ01028094.1| Linum usitatissimum scaffold1488_4	CUCGAAAUUCUGAUGAUAGCCCAC	GTTGGGTTGAGTCATCGGGATCGACCGGTTAGTTCAATAAAATAGTCTTGCATTATTGATCTAACTTAAATAGAACGAAATATCTCGAAATTCTGATGATAGCCCACAC	11814	11837	+ [Positive strand]	24	2.06755	1490.89	0.01	0.00138679	0.944172	0.01	0.00130937	0.944172	10.542	-0.0828781	-0.0828781	24	109	11730	11838	((((((((..(((((((((((.....((((((.(((((((............))))))).)))))).........(((.....->>>-->>>>>>>>>>>>>>>>>-))	1	-31.6
lus-miR-N317	gi|344004722|gb|AFSQ01024894.1| Linum usitatissimum scaffold1080_23	ACCUUGGAGAGUCAAACUUGAGCC	TTGGAGCTCGAGTTTATTCAACCTTGATATCGGTGAGGAAGGTTAACCTTGGAGAGTCAAACTTGAGCCCAA	17814	17837	+ [Positive strand]	23	1.9814	1428.77	0.01	0.00138679	0.944172	0.01	0.00130937	0.944172	10.4806	-0.0828781	-0.0828781	24	72	17768	17839	((((.((((((((((((((.(((........)))....((((...->>>>--->>>>->>>>>>>>>>>)))	1	-26
lus-miR-N318	gi|344011914|gb|AFSQ01017702.1| Linum usitatissimum scaffold592_12	CAAAUCUGAUAUUAAAUGGCGGCC	GGCTGTGGTGTGAACAGATTGGTTTATGTATGTACAAGCGCGAAAAGTTAAACTGTGCGCCAAATCTGATATTAAATGGCGGCC	22344	22367	- [Negative strand]	22	1.89526	1366.65	0.01	0.00138679	2832.52	30	3.9281	2832.52	10.4164	11.4679	11.4679	24	84	22343	22426	((((((.((.(((.((((((......(((....))).(((((...((.....)).)))))-->>>>>>--->>>->>->>>>>>	1	-23.9
lus-miR-N319	gi|344018129|gb|AFSQ01011487.1| Linum usitatissimum scaffold382_5	CGCCAAUGACAAGAUGAACAACCU	GCCAATGACAAGATGAACAACCTTTCAAACTAAAAGAAATATGAAAGGTAGAATCGAGCTATTGGC	1389	1412	+ [Positive strand]	22	1.89526	1366.65	0.01	0.00138679	0.944172	0.01	0.00130937	0.944172	10.4164	-0.0828781	-0.0828781	24	66	1389	1454	<<<<<<<-<--<<<---<-<<<<((((..............)))))))).).)))..).)))))))	2	-17.84
lus-miR-N320	gi|344015341|gb|AFSQ01014275.1| Linum usitatissimum scaffold496_15	AUCGGUGUUCUGUCCGGUCAGACC	CTAGACGGACCAGATTTCCGTTTGGATGGCCTGACCGGACGGAACTTCATTCTGTCCGCCAAACAGACTGGACGGATCGGTGTTCTGTCCGGTCAGACCACTCGGACGGAACGGAAATCTGGTTCGTCTGG	3010	3033	- [Negative strand]	21	1.80911	1304.53	0.01	0.00138679	0.944172	0.01	0.00130937	0.944172	10.3493	-0.0828781	-0.0828781	24	131	2977	3107	((((((((((((((((((((((((..(((.(((((((((((((((.((..((((((((..........)))))))>-->>->>>>>>>>>>>>>>>->>)..).....)))))))))))))))))))))))	1	-83.3
lus-miR-N321	gi|344019368|gb|AFSQ01010248.1| Linum usitatissimum scaffold315_36	AUUGGAUCGAGACUCUGUGAUCGG	GGTCATAATTGGTTTGGGTTGGAGGGTACCATTAGTTTCGGGTTGCATGTAGAATTAGCATTGGAGGCTAACTAATGTTGGTGCTGAGATATTGGATCGAGACTCTGTGATC	8110	8133	+ [Positive strand]	21	1.80911	1304.53	0.01	0.00138679	0.944172	0.01	0.00130937	0.944172	10.3493	-0.0828781	-0.0828781	24	112	8019	8130	(((((((...(((((.((((.((.(((((((((((((((.(((.((.((......))))))).)))))))).......))))))).....->>->>>>->>>>>->>>>>>>	1	-31.31
lus-miR-N322	gi|344010982|gb|AFSQ01018634.1| Linum usitatissimum scaffold701_6	UAACUCGUAAUGAACUCCAAGAAG	AACTCGTAATGAACTCCAAGAAGTTCTACAAAGTGAAAGGGTGCTTTACCGGAATTAAAAGAACCCACAATCCTTCAAGAGGGGCTCCTTTGGATCTTCAATTTGGCTTCTAATGGAGTTTATGTGCTGGTT	9354	9377	+ [Positive strand]	20	1.72296	0.955701	13	1.80282	0.798915	11	1.4403	0.798915	-0.0653695	-0.323886	-0.323886	24	132	9354	9485	<<<<-<<<<<<<<<<<<<<<<<<(....((((.((((.((((.((((..........)))).))))...((((....(((((....))))))))).)))).))))))))))..)))))))))).))).))))	5	-38.8
lus-miR-N323	gi|344015327|gb|AFSQ01014289.1| Linum usitatissimum scaffold474_6	ACCGGAUCAGUGUAGGGUAACAUG	GTCTACCTTATCTTATCCAGTTAATAAGATAATATTATGAATTAACCGGATCAGTGTAGGGTAAC	8085	8108	+ [Positive strand]	19	1.63681	0.843064	14	1.9415	1.8209	27	3.53529	1.8209	-0.246285	0.864654	0.864654	24	65	8040	8104	((.((((((((((.((((.((((((...............))))>>->>>>->>->>>>>>>>>>	1	-17.06
lus-miR-N324	gi|344025434|gb|AFSQ01004182.1| Linum usitatissimum scaffold116_30	AUGAACCCAGAACCGCGAGAACCA	GGTTCTCGTGGTTATATGAACCCAGAACCGCGAGAACCAGAAAACCCAAAAATTGGTTCATGGTCGGTTGTCGTGGTTCTAGATTTCATATAACCGCGAGAACC	21551	21574	- [Negative strand]	19	1.63681	1180.29	0.01	0.00138679	0.944172	0.01	0.00130937	0.944172	10.2049	-0.0828781	-0.0828781	24	104	21485	21588	(((((((((((((((<<<<<--<<<<<<<<<<<-<<<<-((.((((........)))).....)))))).)))))))))).)..))))))))))))))))))))	1	-57.7
lus-miR-N325	gi|344005747|gb|AFSQ01023869.1| Linum usitatissimum scaffold957_27	UAACUGACUGUAACCUUACCGAGU	TAACTGACTGTAACCTTACCGAGTTTGACGGTTATTAACCATATTAATTGGGTATTTTGAGGTTACGGTTATAACCGTTAACCGCTAAAAACGTGTAAGGTTAGGTCATGAGTTA	24641	24664	+ [Positive strand]	18	1.55066	0.86013	13	1.80282	1.81572	25	3.27341	1.81572	-0.217373	0.860538	0.860538	24	115	24640	24754	<<<<<<<<<-<<<<<<<<<<<--<(((.((((((....(((.......))).............(((((....))))))))))).))))..)).)))))))))))))...)))))	1	-35.2
lus-miR-N326	gi|344007130|gb|AFSQ01022486.1| Linum usitatissimum scaffold923_5	ACCCAAUAUCGUGAUAUUCGUGAU	TTATATATCACCCAATATCGTGATATTCGTGATATCTCCATGTTTCGGAACACGAATATCATGATACTGGGTAATATCTAA	12859	12882	+ [Positive strand]	18	1.55066	1118.17	0.01	0.00138679	0.944172	0.01	0.00130937	0.944172	10.1269	-0.0828781	-0.0828781	24	81	12849	12929	(((.((((.<<<<<-<<<<<<<<<<<<<<<<--...(((.......))).)))))))))))))))).))))).)))).)))	3	-33.3
lus-miR-N327	gi|343999243|gb|AFSQ01030373.1| Linum usitatissimum scaffold2307_3	ACUCUAGUAUCCGAUCCAUUGGCC	GGTATTAGAGTCTTTGATGGATAAAATGTTAGAGTTTTTAGTTATTTAGCTTCTAATTTGTTGCATGCACACAACTTACCGAATTGGCACAAGGATTCTAGCATAGTTGGTGATGAGGCTGCTGACCAGCGAGCAATGAATATTTAGAGTTTTTTTTGTGTGAACTCTAGTATCCGATCCATTGGCCGATTTTGAGCC	7325	7348	- [Negative strand]	17	1.46452	1056.05	0.01	0.00138679	1038.59	11	1.4403	1038.59	10.0445	10.0204	10.0204	24	198	7313	7510	(((.((((((((.(..((((((...((((((((((((..........((((.((((((..((((...(((.(((((....(((((........)))))......)))))))).....((((.....))))..))))..)))...)))))))..........))>>>>>>>>>>--->>>>>>-->--)))))))))))	2	-54.15
lus-miR-N328	gi|344010202|gb|AFSQ01019414.1| Linum usitatissimum scaffold738_10	AAUCUUGUAGGCGUAAAUGCACCC	GTGTATAGTATGCCTATAAATGCTGCTCGTATGGTATTCAAGGTGGCTTCATGGTCTGATCCACCATGAGGCTATTGAAATCTTGTAGGCGTAAATGCAC	7951	7974	+ [Positive strand]	17	1.46452	1.05605	10	1.38679	0.755338	8	1.04749	0.755338	0.0786769	-0.404806	-0.404806	24	100	7872	7971	((((((..(((((((((((.((((........))))((((..(((((((((((((.......))))))))))))))))>--->>>>>>>>>>>->>>>>>	14	-39.2
lus-miR-N329	gi|344018479|gb|AFSQ01011137.1| Linum usitatissimum scaffold342_32	CUUGGACCCAAUUAAUUCUGAAAG	GTCATCAGGCATGCCCCTTTAGTTGGTTGGGCCCAGCTTAGGCTTGGACCCAATTAATTCTGAAAGGCCAAGCCCTTTTGAC	1149	1172	+ [Positive strand]	17	1.46452	1056.05	0.01	0.00138679	0.944172	0.01	0.00130937	0.944172	10.0445	-0.0828781	-0.0828781	24	82	1106	1187	((((...(((.((.((.((((((((((((((((.(((....)>>->>->>>>>>>>>-->>>>>->).)).)))....))))	1	-32.4
lus-miR-N330	gi|344024977|gb|AFSQ01004639.1| Linum usitatissimum scaffold128_5	ACGGACCGGACCAAUCUUGACAGU	CCTTCCACTTTGAACGGCCCAAACGAGCCCGGCCATTCAAAGTGGACGGACCGGACCAATCTTGACAGTCCACTTTGGACGGCCGAGCTTCGTTTGGGCCATCCACTTTGGACGGCTGGACCTCGTTTGGGCCTTTCATTTTGGACGG	24430	24453	- [Negative strand]	17	1.46452	1056.05	0.01	0.00138679	0.944172	0.01	0.00130937	0.944172	10.0445	-0.0828781	-0.0828781	24	148	24350	24497	((.((((...((((.((((((((((((.((((((.((((((((((<-<<-<<<<<<-<<-<<<<-<-<<((.....)))).).)))).)).)))))).)).))))))))))).))))))..)))))))))))).))))...)))).))	1	-84.2
lus-miR-N331	gi|344027078|gb|AFSQ01002538.1| Linum usitatissimum scaffold90_1	UGGCUCUGAUAACACUUGUUGG	GCTGCTATGAGATTATATGGCTCTGATAACACTTGTTGGAGATTATAACTTATTTGTAACAAGCTTTACTAGTAAATTCTTCTTGTGCAAGTGGTATTCCAGCCATTTGATCTCATTAGCAGC	2444	2465	- [Negative strand]	17	1.46452	1056.05	0.01	0.00138679	0.944172	0.01	0.00130937	0.944172	10.0445	-0.0828781	-0.0828781	22	123	2359	2481	(((((((((((((((.(<<<<<--<<<<-<<<<<<<-<<(((.......(((((.((((......)))).)))))..)))))....))))))).))))..)))))).)))))))).)))))))	1	-48
lus-miR-N332	gi|344027716|gb|AFSQ01001900.1| Linum usitatissimum scaffold51_15	AAUGGGGCUACUGAGAUUCGAAAC	TGTGCATGAAATGGGGCTACTGAGATTCGAAACGGAGACCTTTCGGATTTTTAAGGTTCTAATACCATGTCA	1606	1629	- [Negative strand]	17	1.46452	1056.05	0.01	0.00138679	0.944172	0.01	0.00130937	0.944172	10.0445	-0.0828781	-0.0828781	24	72	1566	1637	((.(((((.--<<<<<<<---<<<<<<<<<<<-(....).)))))))))))...)))))))....)))))))	1	-23.6
lus-miR-N333	gi|344013270|gb|AFSQ01016346.1| Linum usitatissimum scaffold557_28	AUAUAUGACUGAUUAGACAUCGCC	TCTTTCTTTCCATATATGACTGATTAGACATCGCCAAACGAGATTTGCTGCTCTCGACTTCGGCGAGTATTCAGGGAAACTGGATGAGATCCAAGTAATCTCATCCTCCCATTCTCCTGAATAGGTAGGTCGTCGCGGTGGGGAGGAGGA	13071	13094	- [Negative strand]	16	1.37837	1.65655	6	0.832072	2.36043	15	1.96405	2.36043	0.72818	1.23905	1.23905	24	150	12955	13104	(((((((..((<<---<<<<-<<<<--<<-<<<<<...(((((........))))).....))))).(((((((((((...(((((((((.......))))))))).....))).)))))))).)).))))))))..))))..)))))))	2	-59
lus-miR-N334	gi|344023738|gb|AFSQ01005878.1| Linum usitatissimum scaffold160_52	CUUGGACACAUACGACACUUGAGU	CCTTGGACACATACGACACTTGAGTTGTCGAATTAACTGTGAAGTTATTTCAGCAATCACCATGTGATCGCCGAACTAACTTCACAGTTATCTCGACAACACAAGTGTCGTATATGCCTAAGG	10964	10987	- [Negative strand]	16	1.37837	1.65655	6	0.832072	1.88834	12	1.57124	1.88834	0.72818	0.917122	0.917122	24	123	10865	10987	(<<<<<-<<-<<<<<<<<<<<<-<<((((((..((((((((((((((.(((.((.(((((...))))).)).))).))))))))))))))..)))))))).)))))))))))).)).))))))	12	-71.4
lus-miR-N335	gi|344003838|gb|AFSQ01025778.1| Linum usitatissimum scaffold1192_1	AGGAGAAUUAGGAAUCGAGCAGCC	GTTCTCGGTTTCATTCTTGTAATCCCACTTGTAAGGTGGTGTTTGTTAGGAGAATTAGGAATCGAGCAGC	2792	2815	- [Negative strand]	15	1.29222	931.808	0.01	0.00138679	0.944172	0.01	0.00130937	0.944172	9.86389	-0.0828781	-0.0828781	24	70	2792	2861	((((((((((((((((((.((((((((((.....))))).)...)))>->>>>>>-->>>>>>>>>->>>	2	-24.2
lus-miR-N336	gi|344005500|gb|AFSQ01024116.1| Linum usitatissimum scaffold1000_22	AGGGCAAGAGAACCAAACAUGUAC	TGATGTGATGTATTTTCGACACACCTTTTCTCGTTATAAACTATATTTTTGTGTGTCGAAATGTATTCAAATTTGGGTTTTGAGTACATGTTTGGTTCTCTTGCCCCTCGGGGCCGTATTATGGTGCTTGGTATTTTTTTGGTATATTTCAGGTGTCATATGACGTTTGGAGATAAACCAAGACATGATAGGGTACTTCCTCACTTTCATGTCTTGGTTTATCTCCAAATGTCATATGACACCTGAAATATACCAAAAACATACCAAACACCATAATACGGCCCCGAAGGGCAAGAGAACCAAACATGTACTCAAAACCCAAATTTGAATACATTTCGACACACAAAAATATAGTTTATAACGAGAAAAGGTGTGTCGAAAATACATCACATCA	14238	14261	+ [Positive strand]	15	1.29222	1.16476	8	1.10943	1.88834	16	2.09499	1.88834	0.220033	0.917122	0.917122	24	394	13950	14343	((((((((((((((((((((((((((((((((((((((((((((((((((((((((((((((((((((((((((((((((((((((((((((((((((((((((((.(((((((((((((((((((.(((((((.(((((((((((((((((((((((((((((((((((((((((((((((((((((.((((....)))).....))))))))))))))))))))))))))))))))))))))))))))))))))))).))))))).)))))))))))))))))))->>>>>>>>>>>>>>>>>>>>>>>)))))))))))))))))))))))))))))))))))))))))))))))))))))))))))))))))))))))))))))))))))	14	-325.7
lus-miR-N337	gi|344011768|gb|AFSQ01017848.1| Linum usitatissimum scaffold665_2	UAGACAAGACUAACAAGUUGGAGU	CTGTGATGAATCTAGACAAGACTAACAAGTTGGAGTTGAAGGATAATGTAACAAACCGCTCTCGGAAGAAGAGTATCTAACCGTTTTATATGAAAACATGTCCGGCTCGGATTATTAGCATGTCGGGCTCATATAG	56196	56219	+ [Positive strand]	15	1.29222	931.808	0.01	0.00138679	0.944172	0.01	0.00130937	0.944172	9.86389	-0.0828781	-0.0828781	24	136	56183	56318	(((((.(((..(<-<<<<-<-<<<<--<<<<-<<<<....(((((............((((((....).)))))........(((((.....))))).))))).)))).)))).))))).))))))..))))))))	1	-35.9
lus-miR-N338	gi|344017105|gb|AFSQ01012511.1| Linum usitatissimum scaffold403_19	AACCGUCGAGAUCACAAACUGAAA	ATTTTTAGTTTGCGATTTCAACGGTTCACAATTATTCGAATAATAAATTTCTATTTCACATTTTATTTTTGATCTCATATATTATCTCAATTTGTAAACTAATTAGTCTCTTTAATTCATATATACCAATTGATACAAAAAAAAACAATTCATTAACATCGCACAATCCTATCTAACAAATTCTATCCCACTTCCACATCAAAATTGAGATAATATATGAGATTAAAAATTAAATGTGAAATAGAAATTTATTATTCGAATAATTGTGAACCGTCGAGATCACAAACTGAAAAT	3404	3427	+ [Positive strand]	15	1.29222	1.03534	9	1.24811	0.629448	6	0.785619	0.629448	0.0501078	-0.667841	-0.667841	24	294	3135	3428	((((((((((((.((((((.(((((((((((((((((((((((((((((((((((((((((((.(((((((((((((((((((((((((((((.......((((((.....))))))..........(((((.............)))))...................................................))))))))))))))))))))))))))))).)))))))))))))))))))))))))))))))))))))>>>>>>->>>>>>->>>>>>>>>>))	11	-118.32
lus-miR-N339	gi|344027175|gb|AFSQ01002441.1| Linum usitatissimum scaffold44_42	ACAACAGCCUGUAAUCGCGGAUGU	TCGATGGATATATCCACGACAACGGCCGCACTCACAAAGAGAGTTGTCACGGATAAACCCATCTACGACAACAGCCTGTAATCGCGGATGTATCCGTGA	50621	50644	+ [Positive strand]	15	1.29222	931.808	0.01	0.00138679	0.944172	0.01	0.00130937	0.944172	9.86389	-0.0828781	-0.0828781	24	99	50553	50651	((.((((((((((((.(((..(((((....(((.....))).((((((..((((......))))..)>>>>>->>>->>-->>>->>>>>>))))))))	1	-38.7
lus-miR-N340	gi|344008883|gb|AFSQ01020733.1| Linum usitatissimum scaffold795_2	AGCACACUUGUCUGAUCUCC	GCACACTTGTCTGATCTCCCCCAGTTTTCAACTTTCTTTTTCAACTTTCAGTTTTTGTTTGTTTAGTAATCTGTTTGCTGTTACTACGGGTTGAAGTGTATCAAATACACAACTTGTAGCGTTTTGAAAAAAACATGCATCAGATCTGACTCAAGCGACCCATGAATTGGACTGGTCCGAGTCTGACAGGCTGATTGT	19598	19617	- [Negative strand]	14	1.20607	869.687	0.01	0.00138679	0.944172	0.01	0.00130937	0.944172	9.76435	-0.0828781	-0.0828781	20	198	19418	19615	<<<<<<<<<<<-<<-<<<-.(((((((...................((((....(((((((.((((..(((((..(((.....((((((((((..((((.....)))).)))))))))).(((((....)))))..))).)))))))))..)))))))....))))..)))))))...))))).)))))).))..)))	2	-53
lus-miR-N341	gi|344012854|gb|AFSQ01016762.1| Linum usitatissimum scaffold582_24	GACUUUGAAGUGAGAGAGUUGGCU	AGTGTTCGACTTTGAAGTGAGAGAGTTGGCTTGTTGGCTGGCTTCAATGCTTAATAGTTGGTTGCT	49950	49973	- [Negative strand]	14	1.20607	869.687	0.01	0.00138679	0.944172	0.01	0.00130937	0.944172	9.76435	-0.0828781	-0.0828781	24	66	49914	49979	((((..(<<<<---<<<<<---<<<<--<<<....)))..))))...)))))...)))))..))))	1	-21
lus-miR-N342	gi|344017253|gb|AFSQ01012363.1| Linum usitatissimum scaffold374_83	AACGAGUGAAGUUUGAGUUGAGCU	CGTGGGTTTGAACGAGTGAAGTTTGAGTTGAGCTCGTGTTTGGCTCGTAAATGGTAGTTAACGAGTCAGACTTGAGCTCATCACAAGCCAAAAGTTTCTAGCTCATG	770	793	- [Negative strand]	14	1.20607	869.687	0.01	0.00138679	0.944172	0.01	0.00130937	0.944172	9.76435	-0.0828781	-0.0828781	24	107	696	802	((((((((.(<<<---<<--<<<<<-<-<<<<<<((.(((((((((((.(((....))).))))))))))).)))))))).).)))))))...))))..))))))))	2	-46.6
lus-miR-N343	gi|344018420|gb|AFSQ01011196.1| Linum usitatissimum scaffold336_26	AUCCGGUACCCGCUCUGUAACUCA	CCGGTACCCGCTCTGTAACTCATTCAGTACTGGTATTCCCCGCTTCGATCGAATCGAATAGGGACGTATACCCATGGGTACGAATAATATTTTCAATACGTTTGGTGAGCTATAAATGAGTGTGACCGG	60197	60220	+ [Positive strand]	14	1.20607	0.869687	10	1.38679	0.000944172	0.01	0.00130937	0.000944172	-0.201431	-10.0487	-10.0487	24	129	60198	60326	<<<<<-<-<<<<<<<<<-<<<<((..(((.(((.....(((..((((((...))))))..))).(((..(((....))))))..........))).)))....)))))).))))...))))).))))))	1	-37.6
lus-miR-N344	gi|344026221|gb|AFSQ01003395.1| Linum usitatissimum scaffold97_24	AUCCGAUGACGACUCCGACAGUCU	GACCGTTCGTTGTTGTCGTCGGGGGTTTTCAAATCGACTCCAAGATTGATTGATCCGATGACGACTCCGACAGTC	1034	1057	- [Negative strand]	14	1.20607	869.687	0.01	0.00138679	0.944172	0.01	0.00130937	0.944172	9.76435	-0.0828781	-0.0828781	24	75	1034	1108	(((.((.((..((((((((((((.....((((.((........))))))...->>>>>>>>>>>>-->>>>->>>	2	-28.4
lus-miR-N345	gi|344006330|gb|AFSQ01023286.1| Linum usitatissimum scaffold910_9	AGCCAUUAAUUCAGGUGAGACUGA	GACATCAAAGTAAATTTGTTAATGTCTAGGCTTGAAAGAGGACAGTCATGTTACAAGGTTTGTCTATATGAAGAATTCCTTAGACGGGTACCACATTTAATGATATTGTCGTCAAGTATATTTTTGGGCTGTCAGCCATTAATTCAGGTGAGACTGATGATGTC	2141	2164	+ [Positive strand]	13	1.11992	807.567	0.01	0.00138679	849.755	9	1.17843	849.755	9.65744	9.7309	9.7309	24	164	2007	2170	(((((((.(((..(((((((((((.((.((((..(((((.(((((((((.......((((((((((...((.....))..)))))))..))).......)))))..)))).))........)))..))))...>>->>>>>>-->>>>>--->>>--)))))))	1	-43.24
lus-miR-N346	gi|344012751|gb|AFSQ01016865.1| Linum usitatissimum scaffold585_40	GACAGUUUGGCCGAGCGGUCUA	GTGACCACTATGTTACTACTCTGCTGAACTGTCTGCCATTTTTGTGTCAACTAAAACTCAGTATCCATTTTTTACTATAGGTACAATAGTGACCACAAGCCCATACTGACAGTTTGACAGTTTGGCCGAGCGGTCTAACATTTTTATCAC	12900	12921	+ [Positive strand]	13	1.11992	807.567	0.01	0.00138679	0.944172	0.01	0.00130937	0.944172	9.65744	-0.0828781	-0.0828781	22	150	12784	12933	((((.....(((((((..(((.((..(((((((.(.(((....))).).....(((((((((((.......(((((((.......)))))))..........)))))))..))))>>>>>>>-->>->>>-->>-->)))).....))))	2	-38.63
lus-miR-N347	gi|344026966|gb|AFSQ01002650.1| Linum usitatissimum scaffold87_26	CUAGUUCAUAUGUCAUCGUUGAGC	AGCATCGATATTTGATATATAGGCTTGTTTTGGGCGGTCCGGGTAGGGGTTAATAAACACGGAGGAATATTCCTTCTCACTACGTACGTTTTAAAGTTTTAACCCTTTTTTTATTATTCTACCCTAGTTCATATGTCATCGTTGAGCT	18024	18047	- [Negative strand]	13	1.11992	807.567	0.01	0.00138679	849.755	9	1.17843	849.755	9.65744	9.7309	9.7309	24	148	18022	18169	(((.(((((...((((((((..(((......(((..(....((((((((((((..(((..((((((....)))))).....((....))......))))))))))).....))))...)..))>->>>-->>>>>>>>-->>>>>>>)	1	-38.4
lus-miR-N348	gi|344028561|gb|AFSQ01001055.1| Linum usitatissimum scaffold29_19	AUCGGAUGCAUGUUGAAAGAGACU	GATTTTTTATTTCATTTGTCTATTATTTGAAGGGTTTTAACATAGTGAAAATTTTGGTTTTTAGCCATTCCCAATATGCATGTCAAATATTAGCCAATTTGAAATTTTTTAATTTTCATATCAAAATTAATCAATTTTTAAAAGGGTTAATCTATGAAAATGAGCAATTTTAACTTGAAAATTTCAAAAATTTTAAATCGGATGCATGTTGAAAGAGACTAAAAATTCAAATTTTACTATGATAATCCGTACATAATGACCAAATGAAATTAAAAATT	8348	8371	- [Negative strand]	13	1.11992	0.807567	10	1.38679	1.03859	11	1.4403	1.03859	-0.308346	0.0546254	0.0546254	24	278	8289	8566	(((((((.((((((((((..((((((.....(((((....((((((((((.(((..((((((((.(.((..((((((((((............((.(((((((((((((.((((((((....((((((..(((.((((((..(((.....))).)))))))))..))))))....))))))))..)))))))))))>>->>>>>>>>>>>>-->>->->>))))))..)))))))))))))..)))))....))))))..)))))))))).)))))))	1	-71
lus-miR-N349	gi|344028724|gb|AFSQ01000892.1| Linum usitatissimum scaffold20_20	UACGGAAUAGAGCACAAUUGGAGC	TTGTTCGTGCTTCATTCTTGTGTGGTTTCGTGTTTTGGCCTTATGTGCCTATACCCGTTCACTTGGACCATTGTGGTCCATTTGATGTGTTTCTTTGTAGTATTTGTTATCCACATGTACTCTAGAGATAGAAGGTCTGGTTATGATTCTTTGGCTACGGAATAGAGCACAATTGGAGCTCGGACAG	5058	5081	- [Negative strand]	13	1.11992	807.567	0.01	0.00138679	849.755	9	1.17843	849.755	9.65744	9.7309	9.7309	24	187	5049	5235	(((((((.((((((...((((((.((((((((((..((..(((((.(((...(((...(((..((((((.....))))))..)))......((((((.(((((.(((.....))).))))).)))))).....)))..))))))))..))..)))->>>>>>>--->>>>>>->>>>>>.)))))))	3	-65.1
lus-miR-N350	gi|344002308|gb|AFSQ01027308.1| Linum usitatissimum scaffold1386_1	AGGACUAGUUAGUUGAGUUGGGGG	TGAACTCACTATCTAGACTATCACCCAAAAGATACGTTGTCTAACGGATACGTTCTCCCAACAATCCACAATTTACACAATATGTTGTCTGACGGATATGTTCTCCGAGAAATCCACGATTTACACGATATGTTGTTTGAGGGATACATTCTCGTAGACATCCACCATTTTCACGATTTGGGCGGTAGGACTAGTTAGTTGAGTTGG	4141	4164	- [Negative strand]	12	1.03378	0.745446	10	1.38679	1.22742	13	1.70218	1.22742	-0.423823	0.295633	0.295633	24	207	4143	4349	(.(((((((((.((((.(((((.((((((.....(((((((((.((((...((..((((.............(((.((((((((((((....((((.......))))..(((((...)))))..)))))))))))).))))))).))..)).))))))))............))).)))))).)))>>-->>>>->>>->>>>>>->	4	-55.61
lus-miR-N351	gi|344003363|gb|AFSQ01026253.1| Linum usitatissimum scaffold1229_2	AGAAUACGGUGUGUCCUCUGGAAC	TTAGAGAAGAATACGGTGTGTCCTCTGGAACACAGCGTGTTCTTCAGGGATACGACCGCGTCTTTTTCTCTGG	16038	16061	+ [Positive strand]	12	1.03378	745.446	0.01	0.00138679	0.944172	0.01	0.00130937	0.944172	9.54196	-0.0828781	-0.0828781	24	73	16030	16102	(((((((<<<<--<<<<<<<<<<<--<<<<<((...)))))))...))))))).))))....)))))))))))	1	-32.3
lus-miR-N352	gi|344005569|gb|AFSQ01024047.1| Linum usitatissimum scaffold1034_22	UAACAAGUCAGACUCGAAUAGACU	AACTCGTTGAAAGTTTGTAATGACCCAAAGTTCGAGTTGAGTTCGAGTTTTACTCGTCAAAAGTAGTTAACAAGTCAGACTCGAATAGACTCGAATTCGTGACAAAATCAAATTTTCTCGCTCGAGTT	17853	17876	+ [Positive strand]	12	1.03378	745.446	0.01	0.00138679	0.944172	0.01	0.00130937	0.944172	9.54196	-0.0828781	-0.0828781	24	128	17785	17912	((((((..(((((((((...........((((((((((..((((((((((.(((.((.((......)>->>->>>->>>>>>>>>>->>>>))))))...........))))))))).....))))))	3	-40.65
lus-miR-N353	gi|344011004|gb|AFSQ01018612.1| Linum usitatissimum scaffold678_27	AUAUUGUACGAGAAUGUAAGACCC	GATATTGTACGAGAATGTAAGACCCTTTGTTTATCTGAACCGATTTTATGATTAACTTTGTGAGGAAGGATAGTAACAAGGTTGCGGACGTGCTTGTACAACAATC	6773	6796	+ [Positive strand]	12	1.03378	0.745446	10	1.38679	0.000944172	0.01	0.00130937	0.000944172	-0.423823	-10.0487	-10.0487	24	106	6771	6876	(<<-<<<<<<<<<-<<<<--<---<((((((...(((..((..(((((..(......)..)))))..)).))).)))))))...)..)))).)))))))))..)))	1	-27.4
lus-miR-N354	gi|344016482|gb|AFSQ01013134.1| Linum usitatissimum scaffold427_34	AUGAGUAUUCAAUGAGUCGGGAGU	TTTGATATTCCCGACTTATTCAATATTCTCAGTTTTAGAATTTGATTTTAGCAGTTTATTATGAGATTAAATTTCAGCCGTTCGGTATTTTTAAAGCCAGGAATTTAATTAAATCAAATCTCAGAAATTAAAAATATCGAATGGTTGAGATTTAATCTCATAATGAACGGTTGAGACCAAATTCTAAAAGTATGAGTATTCAATGAGTCGGGAGTATCGAA	12701	12724	+ [Positive strand]	12	1.03378	0.621205	12	1.66414	1.18022	15	1.96405	1.18022	-0.686858	0.23905	0.23905	24	221	12509	12729	((((((((((((((((((((.(((((((..(.((((((((((((.(((((((.(((((((((((((((((((((((((((((((((((((((((.....(..((((.........))))..).....))))))))))))))))))))))))))))))))))))))))).))))))).)))))))))))).)-->>>>>>>->>>>>>>>>>>>>>))))))	1	-109.9
lus-miR-N355	gi|344028732|gb|AFSQ01000884.1| Linum usitatissimum scaffold20_12	AUCUGUCAACAGGUGCUGACGCCU	TTGGGTATTGAATCGACATCTGTCAACAGGTGCTGACGCCTGCATCCAACCGCTAGAAAGTGAATTTCGCAAATCTAACGGCTAGGAAAATGGGACAAAATGAGTTCGCCACTTTTCTTTAATTTATTTTTTTTAACGGGGTCATTTTTCTAACCGTTAGATCTACAAAATCCATTTTCAATCGTTGGATGCATGTGTCAGCTCCTCCTGACATATGCCAATTTAGCACCCAA	10155	10178	- [Negative strand]	12	1.03378	0.931808	8	1.10943	0.00118022	0.01	0.00130937	0.00118022	-0.101895	-9.72673	-9.72673	24	233	9962	10194	((((((.((((((.(.(<<-<<<<<--<<<-<<<<<<<<-<(((((((((.....(((((((.((((.(...(((((((((.(((((((((((..(((((((((((..............))))))))))........)..))))))))))).)))))))))...).)))).)))))))....)))))))))).)))))))).)))..))))).))).).)))))).))))))	1	-90.24
lus-miR-N356	gi|344000769|gb|AFSQ01028847.1| Linum usitatissimum scaffold1683_2	ACCUAAUACUCUAGACUCUAAAUC	TTTGACTACAATTTAAGGTTTAGCGTCTAGAGTATTAGGTTTTCAATTTGGATTTTAATAATAATTTAGACCGTAAACCTTAAACCATAACCGGACCAAGCACTGAAACCCAAAAATTAAAATCCAAATTAAAAACCTAATACTCTAGACTCTAAATCTTAAACCGTAATCGAA	5651	5674	+ [Positive strand]	11	0.947628	683.326	0.01	0.00138679	0.944172	0.01	0.00130937	0.944172	9.41643	-0.0828781	-0.0828781	24	174	5516	5689	(((((.(((..((((((((((((.(((((((((((((((((((.(((((((((((((((...........(((..................)))..((.....))..........))))))))))))))).)))>>>>>>>>>>>>>>>>->>>>>>>)))))..))).)))))	5	-63.67
lus-miR-N357	gi|344001650|gb|AFSQ01027966.1| Linum usitatissimum scaffold1517_4	CAUUGAUGAGUCAAACUUGAGCAC	AGTTCGAGTTAAATTTTTTTGGTTTGAGTTGAGCTCGAGCCTATTCGAGTTTGACTTGTGAGCTACCATTGATGAGTCAAACTTGAGCACAACTCGAACT	3175	3198	- [Negative strand]	11	0.947628	683.326	0.01	0.00138679	0.944172	0.01	0.00130937	0.944172	9.41643	-0.0828781	-0.0828781	24	100	3164	3263	((((((((((..........((((((((.....))))))))..(((((((((((((..(.((....-->>->-->>>>>>>>>>>>>---))))))))))	1	-43.5
lus-miR-N358	gi|344006352|gb|AFSQ01023264.1| Linum usitatissimum scaffold968_16	AUGGAACGACUGCCCAUUUGCACC	CCATCTCTACGGGGTGGAGATGGAACGACTGCCCATTTGCACCCCACGGAGATGGAACAGCTGCCCATCTACACCTCATAGAGATGG	1130	1153	- [Negative strand]	11	0.947628	683.326	0.01	0.00138679	755.338	8	1.04749	755.338	9.41643	9.56098	9.56098	24	87	1085	1171	(((((((((.((((((.((<<<<--<<-<<<-<<<<<<-<---....).))))))..))).)).)))))).)))))).)))))))))	1	-41.7
lus-miR-N359	gi|344006803|gb|AFSQ01022813.1| Linum usitatissimum scaffold917_18	GAGAUGAACAUAGAUUGAUAGGUC	TCTCGTCTGATCATCTTGATTGAATCATCGTCATTGATTTGTGGGTCTGAGATGAACATAGATTGATAGGTCGGTTAGGAGGAGCTCTAGATTATATGTTAGCTCGAGAGAGGAACGAATTGTTTAGACTTTTTAGATCATTTATCGTTGTGGCATTTCATCGAACACTTTCAGTGCGTTTTGATTGGGTGTAGATTAGATGGAGA	7925	7948	+ [Positive strand]	11	0.947628	683.326	0.01	0.00138679	0.944172	0.01	0.00130937	0.944172	9.41643	-0.0828781	-0.0828781	24	206	7876	8081	((((((((((((..((..((..((....((.((((((...(((..(((<<<<<<--<<<<<---<<<<<<<-((((..((((((.(((((((.((.((((..(((....))).)))).)).))))))))))))).))))))))))).))))).)))))))..)).)))..)))))))).))..))..))....)))))))).))))	4	-66.3
lus-miR-N360	gi|344010048|gb|AFSQ01019568.1| Linum usitatissimum scaffold736_17	AUUUGACCGAGACAGACCGAAUUC	GAATGCGGTCTGGTTTGGCCACTCCTGTGGTTGCAATCACAGATTTGGGTTGTTTTTGGCAGGGTCACCAACCAAATTCAGTTCGATTTGACCGAGACAGACCGAATTC	28784	28807	+ [Positive strand]	11	0.947628	683.326	0.01	0.00138679	0.944172	0.01	0.00130937	0.944172	9.41643	-0.0828781	-0.0828781	24	109	28698	28806	((((.(((((((.(((((.((...(((((((....)))))))..(((..(((..(((((..((....))..)))))..)))..))>-->>->>>>>->>>>>>>->>>>	1	-43.1
lus-miR-N361	gi|344011662|gb|AFSQ01017954.1| Linum usitatissimum scaffold651_4	AUACCUAGACCCGUUCACUUGGAC	TATACCTAGACCCGTTCACTTGGACCGCTTCGATCCATTTGATGTGTTTCATTGTAGTATTTTTTATCTATAGGTACAGTAGAGACAGTGGTCTAGCTATG	6300	6323	+ [Positive strand]	11	0.947628	683.326	0.01	0.00138679	0.944172	0.01	0.00130937	0.944172	9.41643	-0.0828781	-0.0828781	24	101	6298	6398	(<<<-<<<<<<<---<<<--<<<<-((...)).))))..)))..((((((((((((.(..............).)))))).))))))..))))))).))))	3	-27.24
lus-miR-N362	gi|344023307|gb|AFSQ01006309.1| Linum usitatissimum scaffold47_31	AUUUCGGACGGGGCCGGGCAAACC	CGGGTTTTACCCGGACCCGTCCAGTCAAACCCATTAAAAAACCCATTTGATTCGGATTTCGGACGGGGCCGGGCAAACCCG	3873	3896	+ [Positive strand]	11	0.947628	683.326	0.01	0.00138679	0.944172	0.01	0.00130937	0.944172	9.41643	-0.0828781	-0.0828781	24	81	3817	3897	(((((((..(((((.(((((((((((......((((((.......))))))...)>>>-->>>>>>>->>>>>->>>>>))	8	-35.7
lus-miR-N363	gi|344024705|gb|AFSQ01004911.1| Linum usitatissimum scaffold137_17	AUGACCGGAGACCUCAAUGGAAGG	TAACCGATTGGACACCATGTAATTTGACAAACATTTCAAACAGACCCCCTGTCAAGGTCGCCATCCATTTCTCTGTTATATTGAATGACGTGGCATGCCAAATAGGCTTCTTGCACACATGGACAACTAACTGTTTGGGCTATGTGCTGAATGACAATCGTCAGCGGCTAAACGGAGCATCAAGAGTGCATCAACACCTGCTGACGATTTTCCATCCAGCACCCAACGCACATATTCAACTATCCAGGTGTGCAAGAAAACCTATTTGACGTGCCACATCATTCAATATAATGAAAAAATGACCGGAGACCTCAATGGAAGGCGTATTTGAAATGTTTGTCAAAATACAAGGTTTTTAATCGGTTA	757	780	+ [Positive strand]	11	0.947628	683.326	0.01	0.00138679	566.503	6	0.785619	566.503	9.41643	9.14594	9.14594	24	366	458	823	((((((((((((.(((.((((.((((((((((((((((((..(.((..((((..(((((.((...(((((.(..((((((((((((((.((((((((.((((((((.(((((((((((.((((........(((.((.(....((((((.(((..((((((((((((.......((((((.....)))).)).....))))))))))))...))).))))))....).)).)))........)))).)))))))))))..)))))))).)))))))).))))))))))))))..).))>>>--->>->>>>>-->>>>-->>)...)))))))))))))))))).)))).))).))))))))))))	1	-164.49
lus-miR-N364	gi|343998548|gb|AFSQ01031068.1| Linum usitatissimum scaffold2854_1	UCGAGAUAUCGCGAUAUUGGACGA	GTCGTTTGGTATGAGATATCTCGAATATCATGATATTCGAGATATCGCGATATTGGACGAT	268	291	+ [Positive strand]	10	0.86148	621.205	0.01	0.00138679	0.944172	0.01	0.00130937	0.944172	9.27893	-0.0828781	-0.0828781	24	61	231	291	((((((..(((((.((((((((((((((....))))>>>>>>>>>>->->>>>-->>>>>)	2	-31.9
lus-miR-N365	gi|343999310|gb|AFSQ01030306.1| Linum usitatissimum scaffold2249_11	GUUUAAUGUAGCUAAACUCACCCG	CACATATTATGCGTTATATTCAAAAATTGGAAGGTTTGGAGTTTGGCCGAAATTCTTCGGGCGAGTGAATTTAGCTACATTAAACAGTTTCGAAGAGGAATTCGAAATTTTTGTCAGACTCAAAACCTTCCAATTTTTGGATATGATGCATAATATATATTTTAATGGTGGTTGAGATAGGTTTCCTATAAAAAAAATTGAATGGTTTGAAGTCTGTCGAAATTCAGGTGCTCCTATTCGGAACTAGTCAATGTAAACAATTTCATCCGTTTTAGCCATCATTTTCGAAGATTAATAACCGAAACCTATCCCAATCATCATTTAACCACATAGTATGCCTCATATTAAAAAATTGGAAGGTTTTGAGTCCGACAAAAATTTCGAATTCCTCTTCGGAAC…	163	186	- [Negative strand]	10	0.86148	621.205	0.01	0.00138679	755.338	8	1.04749	755.338	9.27893	9.56098	9.56098	24	485	101	585	(((.(((((((((((((((((((((((((((((((((.((((((((((((((((..(((((((.((((.((((((((((((((((((((((((((((((((((((((((((((((.((((((((((((((((((((((.(((((((.(((((.(((.......(((((((((((.((((((((((..................((((...(((((.((((((....((((...(((..((((...(((...((....)))))...))))...))).))))..)))))))))))...)))))))))))))).))))))))))).......))).))))).))))))).)))))))))))))))))))))).)))))))))))))))))))))))))))))…	2	-268.9
lus-miR-N366	gi|344007758|gb|AFSQ01021858.1| Linum usitatissimum scaffold872_25	ACCCUAGGAUGCGUCGCACGUUGU	GCGACGCACCGACGCGTCTTAGGGGAGATCCAACGGCTATATTCTAACGATCATGTAACAACCGTTACAATATACTCGTTGGATCAACCCTAGGATGCGTCGCACGTTGT	6669	6692	- [Negative strand]	10	0.86148	621.205	0.01	0.00138679	0.944172	0.01	0.00130937	0.944172	9.27893	-0.0828781	-0.0828781	24	110	6668	6777	((((((...(((((((((((((((..(((((((((..((((((.(((((.............))))).))))))..))))))))).->>>>>>>>>>>>>>>-->>>>>>	1	-60.22
lus-miR-N367	gi|344008584|gb|AFSQ01021032.1| Linum usitatissimum scaffold745_61	AUGAGAUUGAGCCUUGGGCGAGCC	GGGAGGCTAGGCCTACTTGACTGTGCATCAGTGTGAATGACCAATCCCCTGGGATAGACCAGTTGCGGATGATGAGATTGAGCCTTGGGCGAGCCTCCT	296	319	- [Negative strand]	10	0.86148	621.205	0.01	0.00138679	0.944172	0.01	0.00130937	0.944172	9.27893	-0.0828781	-0.0828781	24	99	291	389	((((((((..(((((((..(.(...(((((.((..(.((..(.((((....)))).)..)).)..))..))>>>->->-->>--->>>>>->>>>))))	1	-38
lus-miR-N368	gi|344010999|gb|AFSQ01018617.1| Linum usitatissimum scaffold678_32	AUUAGAUCGACCCUAAGAUGCGCC	TTTATATATGGCTGAAAAATAACCATTAGATCGACCCTAAGATGCGCCGCGCGTGGTAGGGCCTCTCTAATGACTATATTCTAACGGCCGTTGTAGG	2443	2466	+ [Positive strand]	10	0.86148	621.205	0.01	0.00138679	0.944172	0.01	0.00130937	0.944172	9.27893	-0.0828781	-0.0828781	24	97	2418	2514	((((((.(((((((...((((..(<<<<<<--<-<<<<<--<<<<<--.)))))..))))).)..)))))))....))))....)))))))))))))	1	-30.8
lus-miR-N369	gi|344012334|gb|AFSQ01017282.1| Linum usitatissimum scaffold587_64	AGACAGUUUUGUAGUUUAUCCGAC	CAGTTTTGTAGTTTATCCGACGACAACATCACTCATGTGATGCCCGTCGAAAGAATTCAAAATTG	4896	4919	+ [Positive strand]	10	0.86148	621.205	0.01	0.00138679	0.944172	0.01	0.00130937	0.944172	9.27893	-0.0828781	-0.0828781	24	65	4898	4962	<<<<<<<<-<<<<<---<<<<(....((((((....))))))..)))))...)))))))))))))	1	-21.7
lus-miR-N370	gi|344015161|gb|AFSQ01014455.1| Linum usitatissimum scaffold493_12	GAGAUAUCGCGAUAUUAGAUGAGA	TTCGTTTGGTACACGATATCTCGAATATCACGATATTCGAGATATCGCGATATTAGATGAG	4464	4487	+ [Positive strand]	10	0.86148	621.205	0.01	0.00138679	0.944172	0.01	0.00130937	0.944172	9.27893	-0.0828781	-0.0828781	24	61	4425	4485	((((((((((((.(((((((((((((((....))))))>>>>>>>>>->->>>>>>>>>>>	3	-30.6
lus-miR-N371	gi|344019755|gb|AFSQ01009861.1| Linum usitatissimum scaffold292_29	ACCCUUGGUUUGAGAACUGCUAGC	AGTGGGGCAGTTCTTCATGCGCAAGGGACTCCGTACCCGGGCATGACAGTACCCTTGGTTTGAGAACTGCTAGCACT	38961	38984	- [Negative strand]	10	0.86148	621.205	0.01	0.00138679	0.944172	0.01	0.00130937	0.944172	9.27893	-0.0828781	-0.0828781	24	77	38957	39033	((((.(((((((((.((.((.((((((((((((....))).......)))->>>>>>>>->>>>>>>>>>>-->)))	1	-33.21
lus-miR-N372	gi|344020159|gb|AFSQ01009457.1| Linum usitatissimum scaffold294_9	CCGAAAUAUGUGUCCGAUCGGACC	GCCAGTCCTAGCGACCGGTCGGCCGGCTTTTTGGACTAGCCGAAATATGTGTCCGATCGGACCTAATGCTGGC	2257	2280	+ [Positive strand]	10	0.86148	621.205	0.01	0.00138679	0.944172	0.01	0.00130937	0.944172	9.27893	-0.0828781	-0.0828781	24	73	2217	2289	((((((..(((.(.(((((((((((...((((((.....>>>>>>-->>->->>>>>>>>->>))..))))))	1	-32
lus-miR-N373	gi|344020172|gb|AFSQ01009444.1| Linum usitatissimum scaffold304_5	AUCACUAUCAGUCACUCAAUAGAC	TGGATCACTATCAGTCACTCAATAGACATTATATGTTTGGATGGTTATATGAGGCGAGCTCGGAATAATGAGCCGTATATGATGTACACTAGGGTAGGGTGCATAGAGGTTCA	4651	4674	+ [Positive strand]	10	0.86148	621.205	0.01	0.00138679	0.944172	0.01	0.00130937	0.944172	9.27893	-0.0828781	-0.0828781	24	113	4647	4759	(((<<<-<<<<<<-<<<<<<--<<<<<((...)))))))..(((((((((.(.(((.(((((......))))))))...).))))).)))))))).)).)).)))).))))))	1	-32.7
lus-miR-N374	gi|344021423|gb|AFSQ01008193.1| Linum usitatissimum scaffold218_41	AGUUAGAGUUGUGCUUGAGAGGGC	GAATGAAGTTAGAGTTGTGCTTGAGAGGGCTTGTCGACTTGTCGAATCAAAGTTGAATATCAAGGATTCTTAAGATAGTTTAATTTTTATTT	29010	29033	- [Negative strand]	10	0.86148	621.205	0.01	0.00138679	0.944172	0.01	0.00130937	0.944172	9.27893	-0.0828781	-0.0828781	24	92	28947	29038	((((((<<<<<<<-<<<<-<<<<<<<<--<((((((((((.........)))))))....))))..))))))))))))))))).))))))))	1	-23.7
lus-miR-N375	gi|344025264|gb|AFSQ01004352.1| Linum usitatissimum scaffold98_58	AUGGACUACACGAAAUAAAAGACG	TTTAATGTTATATAATTAGTATTTTACTTTGTACAGTTTATGTTTTATCATAAATAAATTATTATATTTTTAATTAAGATTATAAATTTATTTTGTACAATTCGTTTTTACTAATATAGTCTAATTTTATTTCGGGAAGTAAAAACGGACTGTACGGAGTAAAAATAGACCGTGTTAGTAAAAACATACTGCACGAGGTAAATTTTTTTATCAAGGGTATTTTAATCTTTTTATGGACTACACGAAATAAAAGACGGACGGTATATAACATTGAA	4580	4603	+ [Positive strand]	10	0.86148	0.443718	14	1.9415	0.944172	14	1.83311	0.944172	-1.17228	-0.0828781	-0.0828781	24	275	4347	4621	((((((((((((((....((.(((((.(((((..((((..........((((((...((((..((((((((...(((((....(((((((((((((.((....(((((((((((((..(((((.((((((((((...(((........)))...)))))))))).)))))..)))))))))))))....)).))))))))))))))))))..))))))))..))))...)))>>>>>>>-->>>>>->>>>>->>-.....))))))))))))))	1	-73.2
lus-miR-N376	gi|344003009|gb|AFSQ01026607.1| Linum usitatissimum scaffold1246_34	ACGGGUUGGACUGAGUUCUGAACC	GGATGAGGAAAGTGATGAGAAGGTCGTACTCGTACCAGAAGCCGTTGCGGTTGGCTAGGACCTCGAGACGTTCGGCCGGGTCGAGGGAGTGGTATTGCGGTGGGAGAGGGAACTGCGACGGCCGGATGGGTTAGTACGGCTGCATGACCGGCAACGGGTTGGACTGAGTTCTGAACCTTCTGGATCGATGGTCTCACTCC	6680	6703	- [Negative strand]	9	0.775332	559.085	0.01	0.00138679	0.944172	0.01	0.00130937	0.944172	9.12692	-0.0828781	-0.0828781	24	200	6656	6855	((((((((....((((.(((((((((.((((((.((((...((((((((((((((.....((((((..((......))..)))))).(((.((((((((((.(..(((....)).)..).)))).......)))))).))))).))))).)))>>>>->>>>>>->>>>-->>->>>)))).).)))....))))).)))	1	-78.11
lus-miR-N377	gi|344003420|gb|AFSQ01026196.1| Linum usitatissimum scaffold1213_11	ACAACUCCGAGGGGCAAGAGAACC	GTTTTCTTCCCAAATCAGACGTTGTAAGTTGTTCCAACCTCCCCGTCATGTTTTGGTCCATCTCTAAACGTCATATGACACCTGAAATGTACCAAAAACATACCAAACAGCATAACACAACTCCGAGGGGCAAGAGAAC	3712	3735	+ [Positive strand]	9	0.775332	559.085	0.01	0.00138679	0.944172	0.01	0.00130937	0.944172	9.12692	-0.0828781	-0.0828781	24	139	3595	3733	(((((((((((...((.((.(((((..((((...))))......(..((((((((((.(((.((.....(((....)))....)).))).))).)))))))..)............>>>>>>>->>->>>->>>>>>>>	1	-35.3
lus-miR-N378	gi|344004974|gb|AFSQ01024642.1| Linum usitatissimum scaffold1082_14	AUUUCCGGACCGAUAUAUGUGGAC	AAATCTAAGCTCGGTGATGTTGGGCAGTCGAGTGCACAGTTTCATATTTCCGGACCGATATATGTGGACCCCGATCTACACTATGGTGGGAGGGAAATGACGGCTGATGAGATTTTTGCTAGTTTTAACGAGTGGTTTGTCATCGGGCAGAGGTTT	5936	5959	- [Negative strand]	9	0.775332	559.085	0.01	0.00138679	755.338	8	1.04749	755.338	9.12692	9.56098	9.56098	24	156	5848	6003	((((((..((((((((((...((.((.(((......(((((((((-<<<<<---<<<-<<<<<<<<<<-.....)))))).)))).)))..))))))))).))))).(((((((......))))))).))).)).)).))))))))))..))))))	7	-50.7
lus-miR-N379	gi|344006214|gb|AFSQ01023402.1| Linum usitatissimum scaffold982_7	AGAGAAUAGAUUGAGGUCAACUUG	ACAGGAGAGAATAGATTGAGGTCAACTTGTTTTTATAAGGACCTGCGATCTATATAGTTTTGCTTGT	5981	6004	- [Negative strand]	9	0.775332	559.085	0.01	0.00138679	0.944172	0.01	0.00130937	0.944172	9.12692	-0.0828781	-0.0828781	24	67	5942	6008	(((((--<<<<<<<<<<<<<<<<--<<<<(....)))))))))).))))))))....)))..)))))	1	-21.2
lus-miR-N380	gi|344007692|gb|AFSQ01021924.1| Linum usitatissimum scaffold864_37	AACCCCUGUAAAUAAUGAUCAAAU	CATTTGGTTATTACTTGAAGGGTTTAATATGATGAAACCTCATTTTTTAGTCATCCCCAACATGCATGTTAAATATGAACTTATAAAAATTGACCATTTTTACAAGTAAATTTCAAAATTTTCAAATCGATTAATATTGGACATGCATGTTGGAAGTAGCTAAAACCTCAAATTTCATCACGATAACCCCTGTAAATAATGATCAAATG	1097	1120	+ [Positive strand]	9	0.775332	559.085	0.01	0.00138679	0.944172	0.01	0.00130937	0.944172	9.12692	-0.0828781	-0.0828781	24	209	912	1120	(((((((((((((.(((.((((.(((.(.((((((((.......((((((..((..((((((((((((((.(((((..((((.(((((((.....))))))).))))..............((.....))...))))).))))))))))))))..))..)))))).......)))))))).).)>>->>>>->>>->>>>>>>>>>>>)	4	-62.94
lus-miR-N381	gi|344013694|gb|AFSQ01015922.1| Linum usitatissimum scaffold543_17	ACGUGACACUUGUUGACUGAGAUU	GGGCAGTTGTGATGAATTAACACGTCCAGTTGGGCGTTTTGCTGACGTGACACTTGTTGACTGAGATTTCTCTATTAATTACTAATTAGATAGGTTTTAAAATTAATAAAATTTTAAAACCTATCTAATTAGTAATTAATAGAGAAATCCCAGTCAACAAGTGTCATGTTAACAAAATGTCTAACTGGACGTGTTAATTCATCACAACTGCCT	22598	22621	+ [Positive strand]	9	0.775332	559.085	0.01	0.00138679	0.944172	0.01	0.00130937	0.944172	9.12692	-0.0828781	-0.0828781	24	213	22553	22765	(((((((((((((((((((((((((((((((((((((((((.((<<<<<<<<<<<<<<<<<<<-<<<<((((((((((((((((((((((((((((((((((((.....)))))))))))))))))))))))))))))))))))))))).))))))))))))))))))))).)))))))))))))))))))))))))))))))))))))))))	5	-160.9
lus-miR-N382	gi|344014649|gb|AFSQ01014967.1| Linum usitatissimum scaffold501_15	AUAACGGUCAGCAAAUAAUUCUGC	TTAATGGATCAAATTTCTGAATTTTGACGGGTTTAATAAATTTATTTTTTTATTAATTTTCTCATCTAAATTTTATTTAGTATGTTGATTGTCTATATTCCATAAACTTGTCCGTTTTAGTTGTGAATTATTTTTTGATTAAGAATTTCACTAACCTTAAAACAATTTTTTTGGTTAATTCAAAATGATTAAAAACCTAAAATTGAAAATTAAAAACTAATCAAACTTTAAATCATTTTGAGTTTACCTAATTTTTTTGTTCAGTGAAATAACGGTCAGCAAATAATTCTGCCGCATAGATGAATAAGCTTATGTAGTGTGTACAACCAGCAAACTAAACAAAATTTGGATGGAAAAATCATGGAATGGTGTGTTTGTTAAGACCGTCAAAACTCAGAA…	14930	14953	+ [Positive strand]	9	0.775332	559.085	0.01	0.00138679	0.944172	0.01	0.00130937	0.944172	9.12692	-0.0828781	-0.0828781	24	414	14661	15074	(((((.((((((((((((((.(((((((((.((((((((((.(((..((((((.(.(((((.((((((((((((.((((((.(((((.((((.((((((.(((((.(((((.(((((..((.(((((((((((.((((((....((((((((.....(((((.((((.....(((.((((((((((((((.(((................................))).)))))))))))))).))).)))).)))))...))))))>>--->>>>>>->>>>>>>>>->>.))..))))).))))).))))).)))))).)))).))))).)))))).))))))))))))))))).).))))))..))).)))))))))).))))))))).)))).)…	1	-129.85
lus-miR-N383	gi|344015373|gb|AFSQ01014243.1| Linum usitatissimum scaffold473_11	AACGAGUCAGGCUCGAGCUCGAGA	TCGAGTTGAGCTCGAGTTTGGCTTGTTCAGGGTAGTTAACGAGTCAGGCTCGAGCTCGAGACGA	26794	26817	- [Negative strand]	9	0.775332	559.085	0.01	0.00138679	0.944172	0.01	0.00130937	0.944172	9.12692	-0.0828781	-0.0828781	24	64	26790	26853	(((..((((((((((((((((((((((..........>>>>>>>>>>>>>>>>>>>>>>--)))	2	-36
lus-miR-N384	gi|344018222|gb|AFSQ01011394.1| Linum usitatissimum scaffold363_13	UCGAGAUAUCGCGAUAUUGGAUGU	CCGCCTTAGTTCGGATAATTTGATATGTGATGTTTTGAATATAATGATATTCGAGATATCGCGATATTGGATGTTATTGATATTGGTGG	45369	45392	+ [Positive strand]	9	0.775332	559.085	0.01	0.00138679	0.944172	0.01	0.00130937	0.944172	9.12692	-0.0828781	-0.0828781	24	89	45318	45406	(((((.....((((...(((..((((((((((((((((((((....))))>>>>>>>>>>>>->>>>-->>>--..))))....)))))	1	-32.9
lus-miR-N385	gi|344019665|gb|AFSQ01009951.1| Linum usitatissimum scaffold301_13	AUUUAUGAGAGCCUGUUAUGAGCG	GTGGCTCAGATGGTAGAGCGTCGCTTAACATGCAAGAGGTATGGGAATCGTTACCCCGCATCTCCATCTTTTATTTATATTTATGAGAGCCTGTTATGAGCGCTCTGACCGTAAGCCAC	23199	23222	+ [Positive strand]	9	0.775332	559.085	0.01	0.00138679	0.944172	0.01	0.00130937	0.944172	9.12692	-0.0828781	-0.0828781	24	119	23120	23238	((((((...((((((((((((....(((((.((..(((((.((((.........)))).)))))..((((.((.....--->>->>>>>>->>>>>--->>>)))).))))).))))))	1	-43.8
lus-miR-N386	gi|344000012|gb|AFSQ01029604.1| Linum usitatissimum scaffold1937_2	GUAGAAUCUGAAGAAUGUGUCUU	GGAACCAGTACACACTGAGATTCTACAACTAAGCATCATGGCAACAATGAGTGGGTCCTCGATAGGCGCTCTTGGCGATGATGCTAGGTAGAATCTGAAGAATGTGTCTTGATCC	5493	5515	+ [Positive strand]	8	0.689184	496.964	0.01	0.00138679	0.944172	0.01	0.00130937	0.944172	8.957	-0.0828781	-0.0828781	23	115	5405	5519	(((.(.((.(((((((.(((((((((..(((.(((((((.((..(((.(((((...(((....))))))))))))).))))))))))>>>>>>>>>-->>-->>>>>>>-).)))	1	-42.8
lus-miR-N387	gi|344001741|gb|AFSQ01027875.1| Linum usitatissimum scaffold1479_4	UUUCCAACUGCCUUCAAGACUCGU	ACATGCAAGTAGTCTGCAGGAAGTGACGAATCTTGAGCTCGAGCTGATTCTTGGAAAGTCGATCCATCAATATCTGAGGAATTGGTCAATCAAGCTCGATGAGGCTCTTTGGGCCTTTCCAACTGCCTTCAAGACTCGTATCGATCGACACTTCACCTTGTTGACTATTGTATTGT	315	338	- [Negative strand]	8	0.689184	496.964	0.01	0.00138679	0.944172	0.01	0.00130937	0.944172	8.957	-0.0828781	-0.0828781	24	176	277	452	((((((((.(((((.(((.((((((((((.((((((..((((((((((...(((..(((...(((.(((.....)))))))))..)))))).)))))))..((((...(((((..-->>>>>-->>>>>>>>>>->>>>.........))))))....))).)))))))))).)))	2	-54.5
lus-miR-N388	gi|344002840|gb|AFSQ01026776.1| Linum usitatissimum scaffold1185_13	AUGCGUAGACCCGUUCACUUGGAC	TTGTTTGTGCTTCAATCCCGTGTGATTTTGCGTTTTGGCATTATATGCGTAGACCCGTTCACTTGGACCGTTTCGGTTCATTTGATGTGTTCCTTTGTAATATTTGTTATCCACATGTACTTTAGAGACAGGTGGTCTGGCTATGAGGCAGTGGACGCGGAATAGAACATGGTTGGAGCTCGAACGG	1019	1042	- [Negative strand]	8	0.689184	0.709949	7	0.970751	1.34882	10	1.30937	1.34882	-0.494213	0.431695	0.431695	24	187	899	1085	(((((((.(((((((..((((((.(((((((((((..((.((((<-<<-<<<<<<<--<<<--<<<<<((...)))))))..)))..(((..((..(((.(((.((.....)).))))))...))..))).).))))))))))))).))...)))))))))))...))))))))))))).)))))))	1	-68.7
lus-miR-N389	gi|344004918|gb|AFSQ01024698.1| Linum usitatissimum scaffold1083_22	UUCACAGCGGAACUAAUUGAACGC	CGTTCAATCAGCTTTGCAGGGAAGCGTGAACAAGCAACCTAATAAAAATAAAAAATCGTTGAGACCACCCAAATATGTCGAACAATGTAGAAGAAGATTAGGTTGCTTGTTCGCGCTTCACAGCGGAACTAATTGAACG	21353	21376	- [Negative strand]	8	0.689184	496.964	0.01	0.00138679	0.944172	0.01	0.00130937	0.944172	8.957	-0.0828781	-0.0828781	24	139	21353	21491	((((((((.((.(((((...(((((((((((((((((((((((.............(((((.(((...........)))...))))).........))))))))))))))))))))>>>--->>>>>->>->>>>>>>>	1	-58.75
lus-miR-N390	gi|344005099|gb|AFSQ01024517.1| Linum usitatissimum scaffold1076_11	AGAGUGAAGGUCGUUACGUAAGCC	GTAAGAGTGAAGGTCGTTACGTAAGCCTTACGTAACGACGGTTATTCCTTACGTACGTAACATGCAAAATTAAGCATGTTACGTAAGTCTTACGTAACGACAATTATATCTTAC	746	769	- [Negative strand]	8	0.689184	496.964	0.01	0.00138679	0.944172	0.01	0.00130937	0.944172	8.957	-0.0828781	-0.0828781	24	114	658	771	(((<<<<<<<--<<<<<<<<<<<<<-<(((((((((((((...........))).))).((((((........)))))))))))))).)))))))))))))..)))).))))))	1	-47.9
lus-miR-N391	gi|344006408|gb|AFSQ01023208.1| Linum usitatissimum scaffold967_3	UCACCGGAAGCAACAAUGAAU	TACAACCTGATTTATCTCATTGTTGTTTTCGGTGTGCTTGATTCACTTTCTGTAATGAAAAGCTGCCTTTAGACATTTCTTTTTCTATAATGAAAAAAGAAAAAAGACAGCTTTAAACTATAGAAAATGTATCCGGCTCACCGGAAGCAACAATGAATAGATCAGGTTGTA	132978	132998	- [Negative strand]	8	0.689184	496.964	0.01	0.00138679	0.944172	0.01	0.00130937	0.944172	8.957	-0.0828781	-0.0828781	21	171	132964	133134	(((((((((((((((.((((((((((((((((((.(((.(((.((.((((((((.(..(((((((.((((.....((((((((((......).))))))))))))).)))))))..).)))))))).)).))).)))->>>>>>>>>>>>>>>>>>>>)))))))))))))	1	-80.4
lus-miR-N392	gi|344009307|gb|AFSQ01020309.1| Linum usitatissimum scaffold758_28	AACCGUUGGAAGCUAACUGAACUG	GGCTGTGATATGGTGCCTGTAATGCGTGGCGCGGTCCACCTGGTTTCCAACAGTATTTTCTAACGATCGGTAAACGGACTCCGCCATATAGTTAGCGTGGCGTCGTTCACCAACCGTCCAACGTGGCGCTATTTACTGATTGTTAGAAAGTAACCGTTGGAAGCTAACTGAACTGCGCCACACAGACGTAGTACAGGTTGCGCC	21402	21425	- [Negative strand]	8	0.689184	496.964	0.01	0.00138679	0.944172	0.01	0.00130937	0.944172	8.957	-0.0828781	-0.0828781	24	204	21372	21575	(((.(..((...((((......((.((((((((((.((..(((((((((((..(((((((((((((((((((((.((((..((((((.........))))))..))))......((((......))))...))))))))))))))))))))>--->>>>>>>>>>>-->>->>>>)))))).))......))))..))..))))	1	-93.2
lus-miR-N393	gi|344009525|gb|AFSQ01020091.1| Linum usitatissimum scaffold773_1	AAUUCAACUACUCGUAAGGUGUAC	ATGAATTCAACTACTCGTAAGGTGTACGTAACAACGACATAACGAGCCTGTAAAATTCAT	1582	1605	+ [Positive strand]	8	0.689184	496.964	0.01	0.00138679	0.944172	0.01	0.00130937	0.944172	8.957	-0.0828781	-0.0828781	24	60	1578	1637	(((<<<<--<<--<<<<<---<<<<-<((....))))))).)))))...))..)))))))	2	-16.2
lus-miR-N394	gi|344009589|gb|AFSQ01020027.1| Linum usitatissimum scaffold740_15	CAUCGGGUGGAUACUAUCAAACC	GCAAGAGGGTAGGAATTTAGTATATTGTGAATGGGTATTGATTTATATATTTATAATTAAACAACACAATATATATTGGATACCCATCGGGTGGATACTATCAAACCCGTCTTCGC	1451	1473	+ [Positive strand]	8	0.689184	496.964	0.01	0.00138679	0.944172	0.01	0.00130937	0.944172	8.957	-0.0828781	-0.0828781	23	116	1366	1481	((((((((((..((...((((((..(.(((.((((((((.(..((((((((................)))))))).).))))))>>>>>->--->>>>>>>>-->>>).)))).))	4	-32.49
lus-miR-N395	gi|344010324|gb|AFSQ01019292.1| Linum usitatissimum scaffold670_37	UCGAACUGUUGACGCUUUGGGACC	AGTGTCAAGTCGAACTGTTGACGCTTTGGGACCTGTTAGGGGATTGCTCTGTTTCGTCGACATTATGGGCAAATTTTGTGTAATGGTTTACAATGTCAGCACTAGACAAGCTGTGACACCATGGATCAGATCGAGCATGAGACGAAAGAAGCATCTCTTCGACCGACCGGCATGTCAATTCGGATTTGATCTTGACACT	6655	6678	+ [Positive strand]	8	0.689184	496.964	0.01	0.00138679	0.944172	0.01	0.00130937	0.944172	8.957	-0.0828781	-0.0828781	24	199	6645	6843	(((((((((<<<<<<<<<<<<<<--<<<<---<.((((((((((.(((.(.(((((((..(((.....((....((((....((((((((((.((((.......))))...))))).)))))....))))....))))).))))))).))))))))))).))).).))))..))))))..))).))))).)))))))))	1	-63.6
lus-miR-N396	gi|344010478|gb|AFSQ01019138.1| Linum usitatissimum scaffold720_14	AGUUUCGUUUGUGAGGACUGCACC	GAGGTGTTTGTTGTTGCAAAGACCCGCGATCCATATTAGTTTCGTTTGTGAGGACTGCACCTC	11265	11288	+ [Positive strand]	8	0.689184	496.964	0.01	0.00138679	660.921	7	0.916556	660.921	8.957	9.36833	9.36833	24	63	11227	11289	(((((((..(((.(..(((......((((..(.....->-->>>>>>>-->->>>->>>>>))	1	-21.6
lus-miR-N397	gi|344010684|gb|AFSQ01018932.1| Linum usitatissimum scaffold700_48	AAUGCUCCUCUGAUCCUAAGCACC	ATGAATGTCGTGGTGACTTTGGTGCCTAAGAACGGCAAAGCAATATGAGAATAATGCTCCTCTGATCCTAAGCACCAAAGTCTCCACCAAATTCAT	17807	17830	- [Negative strand]	8	0.689184	496.964	0.01	0.00138679	0.944172	0.01	0.00130937	0.944172	8.957	-0.0828781	-0.0828781	24	96	17786	17881	((((((...((((.(((((((((((.((.((.(((...((((.(((....))>->>>>--->>>->>->>->>>>>)))))).))))...))))))	1	-40.3
lus-miR-N398	gi|344011066|gb|AFSQ01018550.1| Linum usitatissimum scaffold672_44	AACGGAGAAACAGAGAACUAUAGC	GAGCGAACGGAGAAACAGAGAACTATAGCATGAGCACATAAGGCGATTATAGGTATATTTGACGGGTTGTGTTTTCATGATGTGCATGCGTAGTGACCCTGAGGTCCTCCGATTTATGGGCTGGTGCTCTAGGTCCTCCAATTTCTCCTAAAATTGCTC	1412	1435	+ [Positive strand]	8	0.689184	496.964	0.01	0.00138679	0.944172	0.01	0.00130937	0.944172	8.957	-0.0828781	-0.0828781	24	159	1406	1564	(((((<--<<<<<<<--<<<--<<<-<<<((.(((.((((((.((....((.(((....((.((.((..((....))..)).))))))).))..((((....))))...)).)))))).))).))))).)))...)))...))))))).....))))))	1	-50.1
lus-miR-N399	gi|344011705|gb|AFSQ01017911.1| Linum usitatissimum scaffold646_52	GAAGGACUUAACAUGGUGAAACC	TAACTTCATTTGCCTATTATTTGAAGGACTTAACATGGTGAAACCCCAATTTTTAGCCATTTCCAACATGCATGTCAAGTATTAGCCAATTTAAAATTTTTTAATTTTTATATCAAAATTGGTCAATTTCGGTGTGCTATATTAAGGAAAATTGACCATTTTCACACACACAAATAAAAAAATTTAAATCAACTAATAGTTGATATACATGTTGGATATGACTAAAAAATCAAGTTTCACTATGATAACCCTGTAAATAATGGTCCAATGAAATTA	693	715	+ [Positive strand]	8	0.689184	496.964	0.01	0.00138679	0.944172	0.01	0.00130937	0.944172	8.957	-0.0828781	-0.0828781	23	276	670	945	(((.((((((.(.(((((((((<-<<<--<<<-<<<<<<<<<<<-....(((((((.(((.(((((((((.(((((((.((((((...(((((((.(((((((............(((.(((((((((((..((........))..).)))))))))).)))............))))))).)))))))...)))))).))))))).))))))))).))).))))))).....))))))))))).))).))).)))))))))).).)))))).)))	7	-85.25
lus-miR-N400	gi|344012179|gb|AFSQ01017437.1| Linum usitatissimum scaffold632_11	AGAGGACAGACCGAAGAAGGGACC	TTTTATTTTTGGTCTTTATCACTTCTTACGGTGAAGTAACAACGATAGTAAGAAGCAGGAGAGGACAGACCGAAGAAGGGA	22717	22740	+ [Positive strand]	8	0.689184	496.964	0.01	0.00138679	0.944172	0.01	0.00130937	0.944172	8.957	-0.0828781	-0.0828781	24	81	22657	22737	(((..((((((((((((.((.((((((((......((....))....))))))))...)>--->>->>>>>>>>>>-->>>	1	-21.1
lus-miR-N401	gi|344013231|gb|AFSQ01016385.1| Linum usitatissimum scaffold581_1	AUUUGACUAUUAUAUGAAGGGCCU	TGGAAATGGATCATTTTGACATGAAAATTTCAAAATTTTCATATCTGCTAATATTTGACATGCATGTTGGTGATGACTAAAAATTCATATTTTATTATGATATCTCTGTAAATAATGGTCAAAATGAGGTTAAAAATAAATTTTATTCGGTGTTACGTTAAGTATTGAACAAAATATTTTGTAAACTTCATTTGACTATTATATGAAGGGCCTAACATGGTGAAACCTCTATTTTTGTCATTCCCAACATGTATGTCAAATATTAGAGCATTTGAAAATTTGAAAATTTTCATGTCAAAATGGTCGATTTCCA	8695	8718	- [Negative strand]	8	0.689184	496.964	0.01	0.00138679	0.944172	0.01	0.00130937	0.944172	8.957	-0.0828781	-0.0828781	24	313	8594	8906	(((((((.((((((((((((((((((((((..(((((((((.((((.(((((((((((((((((((((((..(((((.((((((.....((((((((((.((.((((.((.((((((((((((.(((((((.((((((..((((.(((((((((......))))))))).))))))))))...))))))>>>>>>>>>>>>>->>->>>>-->).)))))))))).....)))))))))))..))))))))))))))))))))))))).)).)))))))))..)))))))))))))))))))))).)))))))	2	-131.1
lus-miR-N402	gi|344013958|gb|AFSQ01015658.1| Linum usitatissimum scaffold534_1	AGUGGAUAUUGAAGAUGAUACAGA	AGAGCTCTCGATCGTTCACGATGTTTGTAAATTGGTGTTTTTATTATGACTTATAATAAGTGGATATTGAAGATGATACAGAGGTTCT	14813	14836	- [Negative strand]	8	0.689184	496.964	0.01	0.00138679	0.944172	0.01	0.00130937	0.944172	8.957	-0.0828781	-0.0828781	24	88	14806	14893	(((((.(((.((((((..(((((((..(..((((..(((........)))...)))).->-->>>>>>>-->>>>>>--->>))))))	1	-23.5
lus-miR-N403	gi|344016235|gb|AFSQ01013381.1| Linum usitatissimum scaffold445_20	GGAAAUGACUAAAACUCUAAGUUU	TTTTTAACTTCATTTGGTCATTATTTATAAGAGTTACTTTAGTAAAATTTGATTTTTAGCCATTTTCAACATGTAGGTCAAATATGAGCCTTCAATTTTAATATCAAAATTTTGCAATTTCTATGGATATAACACATGGAAATTGACACATTTTGTATGAGAATTTTTAAATTTTTAAATTGACTAATATTTGACATACATGTTGGAAATGACTAAAACTCTAAGTTTCACCATGTTAATCCATCCAAATAATAAGCAAATGAAGTTAAAAA	10979	11002	- [Negative strand]	8	0.689184	496.964	0.01	0.00138679	0.944172	0.01	0.00130937	0.944172	8.957	-0.0828781	-0.0828781	24	272	10934	11205	((((((((((((((((.(.(((((((....((...((....((.((((((((.((((((.(((((((((((((((.(((((((((.((...((((((.......((((((....(((((((((((.........)))))))))))....))))))..((((((((....)))))))))))))))).))))))))).))))))))>>>>>>>->>>>>>->>->>>>>>.))...))...)).....))))))).).))))))))))))))))	1	-81.6
lus-miR-N404	gi|344021048|gb|AFSQ01008568.1| Linum usitatissimum scaffold263_20	AGUGUAAUCCAGGUAUCGUCUAGC	TGCTACTTGGCATTCAATGCCAAGCCTTAAAGAAACTAATGGAATTCAAGGAGGTTCTAAGTTAGGGAGTGTAATCCAGGTATCGTCTAGCTTAAAGATGAAAAAAGAAAGAGTGCTCTTGAGAGGCACCCCTTGCGTATCCCTTCTTAGAATAGAGAATAAAAACCGAAGGATTATTGGCTTGTGTGTCTTGTGGTA	2014	2037	+ [Positive strand]	8	0.689184	496.964	0.01	0.00138679	0.944172	0.01	0.00130937	0.944172	8.957	-0.0828781	-0.0828781	24	198	1946	2143	((((((..(((((.(((.(((((.((((...............(((((((((((......((.((((-<<<<--<<-<<<<<<--<<<--<((...........)))..))))))).)).))...)))))))).)).....))))))).))))...............))))....)))))))).)))))..))))))	1	-57.51
lus-miR-N405	gi|344021301|gb|AFSQ01008315.1| Linum usitatissimum scaffold260_8	AUCGAAGUUGUGCGAACCUCAACU	ACATTACTTATCGAAGTTGTGCGAACCTCAACTCTTATGAGCTTCTGTTTGAGGGTGCATGTTAGTGAATAATATAAATATCAATCAACATCCTCTCTCAACAACTCGAGAGTTATGT	17309	17332	- [Negative strand]	8	0.689184	496.964	0.01	0.00138679	0.944172	0.01	0.00130937	0.944172	8.957	-0.0828781	-0.0828781	24	118	17223	17340	((((.((((-<<<<-<<<<<--<<<-<<<<---....)))).)))....((((((.(.(((((..(((............)))...))))).).))))))))))))))))))).))))	2	-29.6
lus-miR-N406	gi|344021390|gb|AFSQ01008226.1| Linum usitatissimum scaffold231_14	AUCAACUAUUCGAACCCGAACCCG	GGGTATGGGTACGACATGACATTTACTACCCGAAATGTTATATATGTTGGGGATTTCCTGAACTCGAAATTACAACGGGTGGGGATCAGATATCAACTATTCGAACCCGAACCC	1632	1655	- [Negative strand]	8	0.689184	496.964	0.01	0.00138679	0.944172	0.01	0.00130937	0.944172	8.957	-0.0828781	-0.0828781	24	114	1632	1745	((((.(((((.(((.(((((((((........)))))))))....(((((.(((..((...(((((.........)))))))..)))....->>>>>--->>>->>>>>->>>>	7	-37.3
lus-miR-N407	gi|344024085|gb|AFSQ01005531.1| Linum usitatissimum scaffold145_1	AGCCGGAUUGGACGAUUUUUUGAU	GGTTTGATGGTTCGATTGGGGTCTGATTGTTTTCAAAACCGGGTTGTTTTAATTATTAAATAAATATATATAGTTAAGCCGGATTGGACGATTTTTTGATTGAGCCGGATCAAACC	60781	60804	- [Negative strand]	8	0.689184	496.964	0.01	0.00138679	0.944172	0.01	0.00130937	0.944172	8.957	-0.0828781	-0.0828781	24	116	60764	60879	((((((((((((((((..(((...((((((((......((((.(((.......((((.....))))........))>->>>>--->>>>>>>>>>>-->>))))))..))))))))	1	-33.76
lus-miR-N408	gi|344024232|gb|AFSQ01005384.1| Linum usitatissimum scaffold162_37	AGCAUAUCGAGUCGAACUUACACU	TTAGCATATCGAGTCGAACTTACACTTAACTCATTTAAAATTAAACTGAATCACGAACGATTTTTTTTCAGGCCAAACACAGAGTTACTTGTAATCGGCTTGGCTTGTTAA	824	847	+ [Positive strand]	8	0.689184	496.964	0.01	0.00138679	0.944172	0.01	0.00130937	0.944172	8.957	-0.0828781	-0.0828781	24	111	821	931	((<<<<--<<<<<<<<<--<<<<<--((((((..........(((..(((((......)))))..)))..(......)...))))))..))))))))))))))..))))))	1	-28.1
lus-miR-N409	gi|344024612|gb|AFSQ01005004.1| Linum usitatissimum scaffold131_28	GCGAGAUACAAUGGAUGAAGACAC	CAAAGAAGCAGAGTACAGTCTCTAGATCATCCTCTGAAGTAGAGTACAGAGCACTTGCACAAATTTGTTGCGAGATACAATGGATGAAGACACTGCTGCTTGATTTG	7326	7349	+ [Positive strand]	8	0.689184	496.964	0.01	0.00138679	660.921	7	0.916556	660.921	8.957	9.36833	9.36833	24	107	7256	7362	((((.((((((....((((.(((...((((((..((..(((...)))......((((((((....)).)>>>>>--->>-->>>>>>>>>->>))))))))..))))	1	-29.3
lus-miR-N410	gi|344025050|gb|AFSQ01004566.1| Linum usitatissimum scaffold119_70	UGACCACUUGUAAGCGUUGACAUG	GGTACATTTGACCACTTGTAAGCGTTGACATGCTATCAAAAAAGCAAGAATCTCTTCACACACCGAGTGCTTTTTTTGGATAGCTTTGGAAGAACCTTCTCTGCGTCCCCTTCAATGTGAACGTGTCAAACGTCATACCGAATGTACC	5093	5116	- [Negative strand]	8	0.689184	496.964	0.01	0.00138679	660.921	7	0.916556	660.921	8.957	9.36833	9.36833	24	148	4976	5123	((((((((<<<<---<<<---<<<<<-<<<<<(((((.((((((((.....(((..........)))))))))))...))))))...((((((......)))...)))......)))).)))))..)))..)))).....))))))))	1	-39.8
lus-miR-N411	gi|344025067|gb|AFSQ01004549.1| Linum usitatissimum scaffold119_52	AGGAGAUUAUGGUCGUGACUGACA	GGAGATTATGGTCGTGACTGACAGCTGATGGTCACGCCTCTGACTGACAGCTGACCACGATCGTGGTGAATCTGGCAACCACGCTTGTGACCTACTGTTGGTCACGCCAGTGATCATCC	1036	1059	+ [Positive strand]	8	0.689184	0.23665	21	2.91225	0.76433	17	2.22592	0.76433	-2.07918	-0.387733	-0.387733	24	119	1036	1154	<<<<<<<<<<<-<<<<<<--<<<((((.((((((......)))))).))))....(((((.((((((..........)))))).)))))......)))..))))))))).))))).)))	1	-51.6
lus-miR-N412	gi|344026897|gb|AFSQ01002719.1| Linum usitatissimum scaffold86_50	AAGAACUAGUAAAGUAUUGGACCU	TTTGGTCCAAGTCTGCGTAAGAACTAGTAAAGTATTGGACCTGATTAATCTGTATTAATTTGGGTCGGTTAGGAGTTAACACATTTTGCTTGAGGCCATTGTTAATTAGTGGTTTGGACTACGATTAATCGGGCCGGATCCTACAAGGTCACACGCTTATAGTATGGACCAGA	2115	2138	+ [Positive strand]	8	0.689184	496.964	0.01	0.00138679	0.944172	0.01	0.00130937	0.944172	8.957	-0.0828781	-0.0828781	24	173	2096	2268	(((((((((.((..((((--<<-<<-<<<--<<-<<<<-<<<((((((((.((.(((((((..(.....)..))))))).)).......((.(((((((((.....))))))))).))....)))))))))))))))))..))).)).))..))))..))....)))))))))	1	-52
lus-miR-N413	gi|344026915|gb|AFSQ01002701.1| Linum usitatissimum scaffold86_27	CACCCGCCGUCGUCAUUUAAC	AGCAACTACAACACACCCGCCGTCGTCATTTAACGACGCCGGCCACGCAAGAACGTCGGCCGGCGCTGCTGAATGCCGACAGCGGCTTTGTTGTAGTCGCT	4717	4737	- [Negative strand]	8	0.689184	496.964	0.01	0.00138679	0.944172	0.01	0.00130937	0.944172	8.957	-0.0828781	-0.0828781	21	101	4649	4749	(((.(((((((((---<<<<-<<<<-<<<<<<-<(.(((((((((((......))).)))))))).)).)))))).)))).))))...))))))))).)))	1	-57.3
lus-miR-N414	gi|343997437|gb|AFSQ01032179.1| Linum usitatissimum scaffold3833_1	UUUUGACCCGACUCCGAAUCUACC	ACGAAACCTATGTGAATCACCATTATAAAACATAATACGCGTTATATAAAAAAATTGGATGGTTTAGAGTCCGGCCGGAATTTTAAAAACCTCTTCAGAGGTCTTTAATGTAGCTCAAATCATTCTTCTGATGAATTTTGACCCGACTCCGAATCTACCAATTTTTGGATATGATGAATAATATGTGGTTTAATGATGATTGGGATTGGTTTCGT	393	416	- [Negative strand]	7	0.603036	0.72474	6	0.832072	0.944172	6	0.785619	0.944172	-0.464465	-0.0828781	-0.0828781	24	215	336	550	((((((((.((.(.(((((.(((((....(((((.((..((((((((..(((((((((..((((..(((((.((.((((((((((((.(((((....))))).)))))..........((((......)))).))>>>>>->>->>>>>-->>>>-->>)))))))..))))))))..)).)))))....))))).))))).).)).))))))))	1	-73.6
lus-miR-N415	gi|343999956|gb|AFSQ01029660.1| Linum usitatissimum scaffold1910_3	UGGCUGAGAAUUGGAGAGACUAGG	AGTCTTTTAGATTCTTTGGCTGAGAATTGGAGAGACTAGGAGTCCTTGTCTCTCCAATTTCCAACCAAAGAATCCACCAGACT	6126	6149	- [Negative strand]	7	0.603036	434.844	0.01	0.00138679	0.944172	0.01	0.00130937	0.944172	8.76435	-0.0828781	-0.0828781	24	83	6082	6164	(((((....(((((((<<<-<<--<<<<<<<<<<<<-<<<...))).))))))))))))..)).))))))))))....)))))	1	-43.9
lus-miR-N416	gi|344000705|gb|AFSQ01028911.1| Linum usitatissimum scaffold1740_7	AGAGUAAACGUCGCUAUGUAAGGA	GTAAGTCTTACATAACGGCAGTTGTTCCTTACGTAACATGCAAAATTTAGCCTGTTATGTAAGAGTAAACGTCGCTATGTAAGGATTACGTAACGACAGTTGTTCCTTACGTAACATGCAAAATTTAGCCCATTACATAAGAGTAAATGTCGTTACGTTAGTCTTACGTAACGACAGTTGTTCCTTACGTAACAAAGAAAATTTAGCATGTTATGTAAGACTAGATGTCGTTACGTAAGGCTTAC	3953	3976	- [Negative strand]	7	0.603036	434.844	0.01	0.00138679	0.944172	0.01	0.00130937	0.944172	8.76435	-0.0828781	-0.0828781	24	245	3792	4036	(((((((((((.((((((((...((..((((((((((((((.((((((....(((((((((<<-<--<<<<<<<-<<<<<<<<<-..(((((((((((.((((((.(((.((((...((........))...)))).))))))))).)))))))))))...))))))))).)))).)))...))))))))))))....)))))).))))))))))))))))....)))))))).)))))))))))	1	-103.2
lus-miR-N417	gi|344001694|gb|AFSQ01027922.1| Linum usitatissimum scaffold1500_1	AAUACCAGAUCUGGAAUGAGCGCC	GCGACTCAGTCAGACCGGTAACCTTAATTTTCTTGTTCGATTTCTAACAATTTTAAGACGTTGTGTTGCTGCTATTGTTATCGAACAGAATACCAGATCTGGAATGAGCGC	1584	1607	- [Negative strand]	7	0.603036	434.844	0.01	0.00138679	0.944172	0.01	0.00130937	0.944172	8.76435	-0.0828781	-0.0828781	24	111	1584	1694	(((.((((.((((((.((((.........((((.((((((....(((((((....((.((......))))...)))))))))))))))>>>>>>->->>>>>-->>>>>>>	1	-30.3
lus-miR-N418	gi|344001756|gb|AFSQ01027860.1| Linum usitatissimum scaffold1480_1	AAGAACCAUAGAUUAUUCGUUAGC	GCATTGATTTGTGTGTCCAAGAAGAACATAGATTGATAGGTCGCTTAGGAAGAACCATAGATTATTCGTTAGCTCGAGAGAGGAGCGAATTGTTTAGGCTTTTTGCACCATTTATCGTTGTGGCATTTCGTCGAACACTTTTAATGC	2258	2281	+ [Positive strand]	7	0.603036	434.844	0.01	0.00138679	0.944172	0.01	0.00130937	0.944172	8.76435	-0.0828781	-0.0828781	24	147	2208	2354	(((((((...((((.((...((((..(((((...(((((((.(..((((<<<--<<-<<<<<-<<<<<<<--<((....))).))))))).))))))))))))))..).))))))).)))))...))))...))))))..)))))))	3	-42.2
lus-miR-N419	gi|344004018|gb|AFSQ01025598.1| Linum usitatissimum scaffold1174_35	CAAGAACCGUUACAUCACAAUGAC	GGCGTGTAAGTCATGTGTAGTGTGCACGGATGGGGGGTTATCGGGAATCGAAACGGAGGCCTTTCAATCTTTTCATGTTCTGATATCATGTCAAGAACCGTTACATCACAATGACTCGCATACC	2970	2993	+ [Positive strand]	7	0.603036	434.844	0.01	0.00138679	0.944172	0.01	0.00130937	0.944172	8.76435	-0.0828781	-0.0828781	24	124	2878	3001	((..((..((((((.(((.(((((.((((.((..((((..(((..........)))..))))..)).((((..((((.........)))).->>>>->>>>>>>>>->>>>>>>>)..))..))	1	-43.2
lus-miR-N420	gi|344004881|gb|AFSQ01024735.1| Linum usitatissimum scaffold1108_13	UCCGGUCCGAUUGCCACGUCGGCG	TCTCCGGTCCGATTGCCACGTCGGCGGTAGCAATTGCTTTGACCGTGACGATGCTATGATTGGACCCAGA	1193	1216	+ [Positive strand]	7	0.603036	0.48316	9	1.24811	0.00104908	0.01	0.00130937	0.00104908	-1.04943	-9.89666	-9.89666	24	70	1190	1259	((<--<<<<<<<<<<<--<<<<<-<<(((((....)))...)))))))))..))...))))))))).)))	4	-27.6
lus-miR-N421	gi|344005158|gb|AFSQ01024458.1| Linum usitatissimum scaffold1085_10	AAUAACUCGAGUGACUGGGAUGGA	TTCCACCTGTCAAATCAAGTTTTATCGTGTTCATAAACAAAGATAAAGCCTTGAATCTCAAGCATAATTGTTGATGAATAATATAATAACTCGAGTGACTGGGATGGAA	6511	6534	- [Negative strand]	7	0.603036	434.844	0.01	0.00138679	0.944172	0.01	0.00130937	0.944172	8.76435	-0.0828781	-0.0828781	24	109	6509	6617	((((((((((((..((.((((((((..(((((((.(((((..((...((.(((.....)))))))..))))).)))))))..))>>->>>>->>->>>>->>>->>>>)	1	-28.1
lus-miR-N422	gi|344006440|gb|AFSQ01023176.1| Linum usitatissimum scaffold949_13	AACUCGAGUAUGUGGAUUGUAAGC	GGTATGCTTGACTCTATAAGCTCGCAAACTGGTTTAAGTTCCAACTCGAGTATGTGGATTGTAAGCGGACTCC	17495	17518	+ [Positive strand]	7	0.603036	434.844	0.01	0.00138679	0.944172	0.01	0.00130937	0.944172	8.76435	-0.0828781	-0.0828781	24	73	17452	17524	((..((((((..((((((.(((((.....(((........))>--->>>>>->>>>>>--->>>>>)....))	1	-21.3
lus-miR-N423	gi|344007346|gb|AFSQ01022270.1| Linum usitatissimum scaffold896_8	AUGUCAUAUUGUAUCCAUACCCGA	TTCGGGTTCGGATAGTTAATATACTTTACCCATTAGTTGTAGTTTCGGGTTGGGATAATACCCTTCGTAAATAACCTTTGAGGTAGTAAATGTCATATTGTATCCATACCCGAA	39918	39941	+ [Positive strand]	7	0.603036	434.844	0.01	0.00138679	0.944172	0.01	0.00130937	0.944172	8.76435	-0.0828781	-0.0828781	24	114	39828	39941	(((((((..(((((..(((((((((((((((.((((..((.(((((((...(((......))).))).)))).))..))))))..))))>->>->>>>>>>>>>>-->>>>>>)	2	-32.1
lus-miR-N424	gi|344007737|gb|AFSQ01021879.1| Linum usitatissimum scaffold865_9	AGGAGAGAUAGAAAUCUGGUCGCC	TGGTTTGTGTTAGGAGAGATAGAAATCTGGTCGCCATGAGGTTGGTAATTGATTTTTTTTCTTAGCATTACCA	4344	4367	+ [Positive strand]	7	0.603036	434.844	0.01	0.00138679	0.944172	0.01	0.00130937	0.944172	8.76435	-0.0828781	-0.0828781	24	73	4332	4404	((((..(((((<<<<<<<<---<<<<<-<<<--<<(......)))..))))))))))))))))))))).))))	1	-24.5
lus-miR-N425	gi|344011954|gb|AFSQ01017662.1| Linum usitatissimum scaffold637_19	AUCAUUAGUGAGUAGGACUGGCCC	TTGATCATTAGTGAGTAGGACTGGCCCGACCCGGTTAAACCGGATTTTGGGTTACCTGGTGACTTAAGATGCAA	26708	26731	+ [Positive strand]	7	0.603036	434.844	0.01	0.00138679	0.944172	0.01	0.00130937	0.944172	8.76435	-0.0828781	-0.0828781	24	74	26704	26777	(((<<<---<<<-<-<<<<--<<<<<<((.((((.....))))...)))))))))))).).)))...))).)))	1	-26.1
lus-miR-N426	gi|344013176|gb|AFSQ01016440.1| Linum usitatissimum scaffold595_1	ACUAGAAAUCCAAGUUUGACCAUG	AGGGATTAATATGATGCAATTTGGATTTTTAGTCATTTCTAACATACATGTTTAATATTAGCTTATTTGAAAAAATTTAATTTTCATGTCAAAATTATCAATTTTCATGGGTTATAACACACCGAAATTGAAAATTTTGACATGAAAATTTTCAAATTTTCAAATCGACTAATATTTGACATGCTTGTTATAAATGACTAGAAATCCAAGTTTGACCATGATAACCCT	40701	40724	+ [Positive strand]	7	0.603036	434.844	0.01	0.00138679	0.944172	0.01	0.00130937	0.944172	8.76435	-0.0828781	-0.0828781	24	228	40504	40731	((((.(((.((((...((((((((((((((((((((((.(((((..((((((.((((((((...(((((((((.....((((((((((((((((((.((((((((..((.((....)).))..)))))))).))))))))))))))))))......)))))))))...)))))))).))))))..))))).)))))>>>>>>>>>>>>>>->>>-->>>>.)))))))	1	-89
lus-miR-N427	gi|344013631|gb|AFSQ01015985.1| Linum usitatissimum scaffold535_3	AGACUUAUGAAAGGACACAAUAGU	CGTTGTATCAAAAGTAATTGTATCGTCTTTTTTATTATCGAATTTAACTATCGTGTTTTTCGTCAGTCTTTGTCTATAAAGTCGTCAAATTTAATGATGTTACACTTTCACATTAGCTCTAACCAAATCAATAATGACCCGTAATTCAATCTTGATAAACAGAACCAACTCTGATTTCTCCCAACTTTAAACTCCAATTCGTAGTTGAAAAGTCGCGAAATTTAATTAGAATGAAAAGCCACAAGTTGCTGGAAAAATCAAGGGTTTAACCGGTTCGGTTTACCAAGTTGCAACTACGGGTCATTGGTCTGGTCAGAGCTGGCGTGAAGTGCCACATCAACAAATTTAATATTCGTTTAGAAGGAGACTTATGAAAGGACACAATAGTTAAATTTCGAA…	54574	54597	+ [Positive strand]	7	0.603036	434.844	0.01	0.00138679	0.944172	0.01	0.00130937	0.944172	8.76435	-0.0828781	-0.0828781	24	435	54209	54643	(((((((((.(((((((((((((((((((((((.((.((((((((((((((.(((((((((((.((((((..((((.......((.((((((..((((((..(((((.(((.((((((((.((((.((((...((((((((((.(((((.((((.(((((.((((((((((((((((.(((((((((..........(((((..((....))..))))).........(..(....)..)..))))))..))).))))).)))))).....))))).))))).))))))).)).)))))))))))))).)))).)))))))).))))))))..))))))..)))))).)).......))))..)>>>>>->>>>>>->>>>>->>>>>)))).))))).…	1	-169.24
lus-miR-N428	gi|344013793|gb|AFSQ01015823.1| Linum usitatissimum scaffold545_47	CGUUAGAAUAUAGCCGUUGGAGGA	CATTGTAGGATACGCGGCGTGTGGCAGAGATCCTCCAATGGCTATATTTTAACGGTCGTTGGAGGGCTATATTCTAACGACCGTTAGAATATAGCCGTTGGAGGATCTTTGCCACGTGCCGCACATCCTAGGATG	2537	2560	- [Negative strand]	7	0.603036	434.844	0.01	0.00138679	0.944172	0.01	0.00130937	0.944172	8.76435	-0.0828781	-0.0828781	24	135	2506	2640	((((.((((((..(((((((((((((((((((((((((((((((((((((((((((((((((((.......))))))))))>>>>>>>>>>>>>>>>>>>>>>>>)))))))))))))))))..)))))).))))	2	-104.3
lus-miR-N429	gi|344014647|gb|AFSQ01014969.1| Linum usitatissimum scaffold501_17	AGUUCGUGAAUGAGUGCUCCAACC	AGTTTTGGTCCATCAATGGTTGGAGCGCTCATTTACAAAATGGATTATTTTTTGTCATAAAAAAGAATTTAGTTCGTGAATGAGTGCTCCAACCATTTACTGGTCAAAATT	25660	25683	- [Negative strand]	7	0.603036	434.844	0.01	0.00138679	0.944172	0.01	0.00130937	0.944172	8.76435	-0.0828781	-0.0828781	24	111	25642	25752	((((((((.(((..((((((((((((((((((((((.((.((((((.((((((......)))))))))))>->>->>>>>>>>>>>>>>>>>>>)))...)))))))))))	1	-49.6
lus-miR-N430	gi|344014661|gb|AFSQ01014955.1| Linum usitatissimum scaffold524_18	ACUUCGGAGUACUCACUAAAGCCU	GAAGGTGGTGGTACTGAAGGCTTCCCTGAATATTCATTCATGGATTTGACTTCGGAGTACTCACTAAAGCCTTT	416	439	+ [Positive strand]	7	0.603036	434.844	0.01	0.00138679	0.944172	0.01	0.00130937	0.944172	8.76435	-0.0828781	-0.0828781	24	74	367	440	(((((((((((((((((((...(((.(((((....))))).)))....->>>>-->>>>>->>>>--->>>>))	1	-24.8
lus-miR-N431	gi|344015255|gb|AFSQ01014361.1| Linum usitatissimum scaffold487_3	UUAACAUUGAGUCUCUGGUGGCCC	ATCTGGTGGTCCGAAATGTTAACATTGAGTCTCTGGTGGCCCAATTGATAACAGTGGGTCTCTAGTGGCCCAATTAGCTAAGCTTTAGATCTTTAGTGGTCCAAAGTTGTATGCCGAGATTCTAGAT	20533	20556	+ [Positive strand]	7	0.603036	434.844	0.01	0.00138679	0.944172	0.01	0.00130937	0.944172	8.76435	-0.0828781	-0.0828781	24	127	20514	20640	((((((.((((((....(<<<--<<<<-<<<-<<<<-<<<<<(.(((....))))))))).)))).))).))))))))..((((((.((((......)))).))))))......)).))))))))))	1	-41.1
lus-miR-N432	gi|344015569|gb|AFSQ01014047.1| Linum usitatissimum scaffold476_16	AUAUAGAUUCCCGGCUGCAUCUCG	CTCCCAAGATAATCACTAGAAGGATAGAAAAACTCGAAAACACTATGCAGAAAACAGAGACTATCTCGTTGTGTATTGCGTGATCTGCCGTTGGACCTATATATAGATTCCCGGCTGCATCTCGTCCCTGCTGTTTCGTGTTTAGTTCCACTCCTTTAGTTGATGGAATTGCGGAG	22074	22097	- [Negative strand]	7	0.603036	434.844	0.01	0.00138679	0.944172	0.01	0.00130937	0.944172	8.76435	-0.0828781	-0.0828781	24	176	22021	22196	(((((((....(((((((((.(((..(((((((.(((((.((....((((..(((.(((.....)))))).......(((.((((.((((..(((.(((.--->>>-->>>>>>>->->>>->>)..))))))))))).))))..)))...)))))))).))))....))).))))	1	-47.3
lus-miR-N433	gi|344016545|gb|AFSQ01013071.1| Linum usitatissimum scaffold415_26	AUGUCGACCCACUUUGACGAGCCU	AGTAGTGCATGTCGACCCACTTTGACGAGCCTCTTCTCGAGGCATTTGTTCAGAGGTCGAAGCCCGATACT	11635	11658	+ [Positive strand]	7	0.603036	434.844	0.01	0.00138679	0.944172	0.01	0.00130937	0.944172	8.76435	-0.0828781	-0.0828781	24	71	11626	11696	((((..((---<<<<<<---<<<<<<<<<<<<(.....)))))..))).))))))))))).))....))))	3	-23.8
lus-miR-N434	gi|344016613|gb|AFSQ01013003.1| Linum usitatissimum scaffold444_3	ACGGAACCGUCAUCCGACCGGCUC	GGAGCCCGGAACGATGGCGGCTCCTTCCACCAGCGTAGCCTAAACGGACGATGGTTCTATCTGGAATGCGGCGGCGGACGGAACCGTCATCCGACCGGCTCC	24034	24057	+ [Positive strand]	7	0.603036	434.844	0.01	0.00138679	0.944172	0.01	0.00130937	0.944172	8.76435	-0.0828781	-0.0828781	24	102	23956	24057	((((((.((...((((((((.(((.(((.((.((((..((.....((((....)))).....)).))))...)).))>->>>->>>>>>>>--->>>>>>>)	1	-47.3
lus-miR-N435	gi|344016782|gb|AFSQ01012834.1| Linum usitatissimum scaffold401_26	AUGCAGACACCUCCUGACACCCGA	CAGACACCTCCTGACACCCGACCCCACACCTTCTTGGCTCAGGTGTGGGGTAGGGTTCGGATTGATGTCTG	3706	3729	- [Negative strand]	7	0.603036	434.844	0.01	0.00138679	0.944172	0.01	0.00130937	0.944172	8.76435	-0.0828781	-0.0828781	24	71	3655	3725	<<<<<<-<--<<<<-<<<<-<((((((((((.........))))))))))).))))))))...).))))))	1	-38.7
lus-miR-N436	gi|344017126|gb|AFSQ01012490.1| Linum usitatissimum scaffold404_34	ACGGUGCACGAUAUGAACCAGGCC	CGGTGCACGATATGAACCAGGCCCTAACCCTATTGGGCCTGGACGCAGACTTAACTGAATTGGAATCCACCATCAAGGCTCATATCAAGCCCG	63939	63962	+ [Positive strand]	7	0.603036	434.844	0.01	0.00138679	0.944172	0.01	0.00130937	0.944172	8.76435	-0.0828781	-0.0828781	24	93	63939	64031	<<<-<<--<<<<<<<-<<<<<<<(..........))))))))............((....(((......)))...))..)))))))..)))))	1	-33.3
lus-miR-N437	gi|344017504|gb|AFSQ01012112.1| Linum usitatissimum scaffold394_12	GCCUAGACCCGUUUAUUUGGACCG	GTTCGAGCTTCATTCTCGTGTGATTTCATGTTTTGGCATTATGTGCCTAGACCCGTTTATTTGGACCGTTTCGTTCCATTTGATGTGTTTCTTTGTAGCATTTGTTGTCCACAAGTACTCTAGAGATAGGTGGTCTGGTTATGAAGCTATGGACGTGAAGTAGAGAACGGTTGGAGCTTGAAC	1792	1815	+ [Positive strand]	7	0.603036	434.844	0.01	0.00138679	0.944172	0.01	0.00130937	0.944172	8.76435	-0.0828781	-0.0828781	24	183	1747	1929	(((((((((((((((((.....(((((((((((((((.(((((.<<<-<<<<<<--<<<--<<<<-<<...)).))))..)))......((((((.((.((((((.....)))))).)).))))))...).))))))))))))).)))).))))))))))).)))))....))))))))))))	4	-63.7
lus-miR-N438	gi|344018701|gb|AFSQ01010915.1| Linum usitatissimum scaffold339_18	ACGCAAUCGACGGACUACUGUCAU	TTTTTTGTTTGTACAGTTGACACTATCTGGATTGTTGAACGCAATCGACGGACTACTGTCATGCTGCGGGGACGAGAGG	2711	2734	+ [Positive strand]	7	0.603036	434.844	0.01	0.00138679	0.944172	0.01	0.00130937	0.944172	8.76435	-0.0828781	-0.0828781	24	79	2672	2750	((((((((((.(.(((((((((.((((((((((((...-->>>>>>-->>>>->>->>>>>-)))).).))))))))))	1	-24.8
lus-miR-N439	gi|344019144|gb|AFSQ01010472.1| Linum usitatissimum scaffold337_33	ACCAUUCUGAACACGCAUGUCAAA	ATTTTCATAGGTTAACCTCTTTGGAAATTGATAAGTTTGACATGAAAATTGAAAATTTTCGAATTGGATAATAATTGACATGCATGTTGGAAATGGTTAAAAAATCAAGTTTCATTATGATAACTCCTATAAATATTGATCAAACGTAGTTAAAAATCAATTTTACTCGGTGTTATTTTAATATGTTGAAATTTAACTTCATTTGACTATTATTTGAAAGGCTTAACATGGTGAAACCTCATTTTTTAAACCATTCTGAACACGCATGTCAAATATTAGTCAATTTGAAAATTTTCATGTCAAAATTGATCAATTTCAAAAGGAGTTAACCTATGAAAAT	18326	18349	+ [Positive strand]	7	0.603036	434.844	0.01	0.00138679	0.944172	0.01	0.00130937	0.944172	8.76435	-0.0828781	-0.0828781	24	340	18076	18415	((((((((((((((((..((((.(((((((((...(((((((((((((((.......(((((((((..(((((.(((((((((.((((.(.((((((((((((((...(((((((((((.(((..(((.((((((.((.(((((.(.(((((((..(((((........((((((...)))))))))))..))))))).).))))).)).))))))..))).))).)))))))))))...))))))).)>>>>>>->->>>>->>>>>>>>>-)))))..))))))))))))))))))))))))....))))))))).))))..))))))))))))))))	1	-124.61
lus-miR-N440	gi|344019389|gb|AFSQ01010227.1| Linum usitatissimum scaffold315_13	CAUUGGAUCUGAGAAGUUUAGGA	TTGACATTGGATCTGAGAAGTTTAGGATGATTAGAATCCCCAAATTCGTACATTTCAGGTCCGTTAACGTCAG	2853	2875	- [Negative strand]	7	0.603036	434.844	0.01	0.00138679	0.944172	0.01	0.00130937	0.944172	8.76435	-0.0828781	-0.0828781	23	73	2806	2878	((((<--<<<<<<<<<<<-<<---<<<(...............))))..)).))))))))))).....)))))	3	-20.26
lus-miR-N441	gi|344020170|gb|AFSQ01009446.1| Linum usitatissimum scaffold304_7	AGGAGAUUAGACAUUGUUGAAAGA	GGGATGGAGGAGATTAGACATTGTTGAAAGATTGAATTGCTAAAATTACTGATGTGGCGATAAAGTGCATATTAGAAATTGTTAATCAATTTATGGATGTACATGATCTTACTATCTATCCC	5586	5609	+ [Positive strand]	7	0.603036	434.844	0.01	0.00138679	0.944172	0.01	0.00130937	0.944172	8.76435	-0.0828781	-0.0828781	24	122	5578	5699	(((((((<-<<<<<<<-<<<<<--<<<<-<<((((........((((.((((((((((......)).)))))))).)))).))))))..))))..)))))...)))))))....))))))))	1	-36
lus-miR-N442	gi|344020450|gb|AFSQ01009166.1| Linum usitatissimum scaffold285_3	AGCCAUGAUGAAAGGGACGAACCC	TATAGTGAGCCATGATGAAAGGGACGAACCCGATATGAAAGAACCCGAGAGGGCACAAGGCAAATCATTTAAACACTATAATTACAGGTAGCGAATCATTAGGTTCCCCACATCCAGGGATCTCACTGTA	21159	21182	+ [Positive strand]	7	0.603036	434.844	0.01	0.00138679	1038.59	11	1.4403	1038.59	8.76435	10.0204	10.0204	24	130	21151	21280	(((((((<<<<--<<<<---<<<--<<<<<-(((.((......(((....))).......)).))).......(.((((........)))).)........)))))))).))))...))..)))))))))	1	-35.72
lus-miR-N443	gi|344020951|gb|AFSQ01008665.1| Linum usitatissimum scaffold266_53	UUGGUACCGUCGUCAUUGAAUGGC	CAGTGTACACCGTCGCCATTGAATCACAACGTACACATTGGTACCGTCGTCATTGAATGGCGACGGTGTGCATTGTATTGTCGCCGTTCAATGACGATAGTATTGTATACACTATTGCCATTTAATGACGACGGTAGCATACACCGTTGGCATTCATTGGCGACGGCGGCACTG	2309	2332	- [Negative strand]	7	0.603036	434.844	0.01	0.00138679	0.944172	0.01	0.00130937	0.944172	8.76435	-0.0828781	-0.0828781	24	174	2195	2368	((((((.(.(((((((((.(((((..(((((......-<<-<<<<<<<<<<<<<<<<<<<<((..(((((.((.(((((((((.(((...))).))))))))).)).)))))..)))))))))))))))))))))).)).....)))))..))))).))))))))).)))))))	1	-97
lus-miR-N444	gi|344021024|gb|AFSQ01008592.1| Linum usitatissimum scaffold258_20	GAAUUGGACAUAUCUAUCAAACCU	GGTTTGAATTAGACATATCTATCAAACCTAGACATAGTCCACATAACATGATCCTTCTTCCAAGATTTGTTTAGTGAGAATAATGTCTGTTTGAATTGGACATATCTATCAAACC	662	685	- [Negative strand]	7	0.603036	434.844	0.01	0.00138679	0.944172	0.01	0.00130937	0.944172	8.76435	-0.0828781	-0.0828781	24	115	662	776	(((((((..((((.((.((((((((((..((((((..(((((..((((.((((..........))))))))..))).))...))))))))))>>-->>>>->>->>>>>>>>>>>	5	-31
lus-miR-N445	gi|344021421|gb|AFSQ01008195.1| Linum usitatissimum scaffold218_43	UUGGCAGGUAGAAAGUUGGAUAGA	TCATACTGTACAGAGATCGAGGTTTGGTTTGGCAGGTAGAAAGTTGGATAGATATTTAAGCATTTTTTTGCCGGATGGAAAAGTTAGATCTTTACGCTATGA	8163	8186	+ [Positive strand]	7	0.603036	434.844	0.01	0.00138679	0.944172	0.01	0.00130937	0.944172	8.76435	-0.0828781	-0.0828781	24	102	8134	8235	(((((.((((..((((((....(((.((<<<<<<<<-<<<<-<<<<<<<---.)))).))).)))))))))))))).)))......)))))))))).)))))	1	-27.5
lus-miR-N446	gi|344021742|gb|AFSQ01007874.1| Linum usitatissimum scaffold232_66	GAGAAUAAGUGGAGAUAGAUGGAC	ATGATCAAACTTAAAAGTCTATTGGCTACTCCTTGTTACTTCATACTAGAATTATGCGCGCGATGCTGCGGAAAGTTTTAGAGAATAAGTGGAGATAGATGGACTTTTTCATTGGTTAT	17006	17029	- [Negative strand]	7	0.603036	434.844	0.01	0.00138679	0.944172	0.01	0.00130937	0.944172	8.76435	-0.0828781	-0.0828781	24	119	16990	17108	((((((((....(((((((((((..((.(..((((((.((.....((((((((.(.(((((...)).))).).)))))))>>>>>>>>>-->>>--->>>>>>>))))...))))))))	6	-33.9
lus-miR-N447	gi|344022682|gb|AFSQ01006934.1| Linum usitatissimum scaffold202_30	CAACUGUCGUUACGUAAGCCUUGG	TACGTAACATGCTTATTTTTGCATGTTACGTTAGGAACAACAGTCGTTACGTAAGCCTTACATAACGACATTTACTCTTACCTAACATGCTAATTTTTGCCTGTTACGTAAGGAACAACTGTCGTTACGTAAGCCTTGGGTAACGGCCTTTACTCTTACGTAACAGATAAAAATAAGCATGTTACGTA	13907	13930	+ [Positive strand]	7	0.603036	434.844	0.01	0.00138679	0.944172	0.01	0.00130937	0.944172	8.76435	-0.0828781	-0.0828781	24	188	13791	13978	(((((((((((((((((((((..((((((((.((((..((..((((((((.((((.(((((.((((((((.((..((((((.(((((.((........)).))))).))))))..->>->>>>>>>>->>>>>->>>>-))))))))..))..))))))))))))..)))))))))))))))))))))	1	-86.1
lus-miR-N448	gi|344022809|gb|AFSQ01006807.1| Linum usitatissimum scaffold198_23	ACAGAGCUCCCUAUAAAUUGGCCC	AACAGAGCTCCCTATAAATTGGCCCTCCATGCTCTTTTATATCTCTCGGGTTGTGTTGAGACCGATCTCATAACCCGGGCTGGTGCTTAGTT	77193	77216	- [Negative strand]	7	0.603036	434.844	0.01	0.00138679	0.944172	0.01	0.00130937	0.944172	8.76435	-0.0828781	-0.0828781	24	92	77125	77216	(<<-<<<<-<<-<<<<<<--<<<--.....)))..))))))...(((((((((((..((......)).)))))))))))..)).)))).)))	1	-30.3
lus-miR-N449	gi|344023023|gb|AFSQ01006593.1| Linum usitatissimum scaffold197_6	AAUGGCCGGACAGCGGAACCAUCC	CGATCAAAATGGCCGGACAGCGGAACCATCCGTCGCAGATGGAAGGGTTTCTGTCTGGCCTACAATGTCG	6867	6890	- [Negative strand]	7	0.603036	434.844	0.01	0.00138679	0.944172	0.01	0.00130937	0.944172	8.76435	-0.0828781	-0.0828781	24	70	6827	6896	((((...---<<<<<<<<<<--<<<<<-<<<(((...))))))..)))))))))))))))......))))	1	-33
lus-miR-N450	gi|344023134|gb|AFSQ01006482.1| Linum usitatissimum scaffold179_28	AACACCGUGAUUAUGCAAGAC	CGGTAAGTCGAGCCTCTGCGTAACCAAGACCTGGACTGAGATCGCCAAATTCCTGGACCCACAATCAATGATGCAGCTAGCAGAAACTTCCCCGTGTTTCAACACCGTGATTATGCAAGACTTCTTGTGGAGGTTGCCTTGCTTGAGTGTCTTAAACGTTCCAGCTCCTCCGGATCCAATGAGATTCAGATGGTTTGATCTCTATATTTCAGCAATCAATAAATCTCTAACTATTCTATAATTCCTCTGCACCTAATGGTTTCCACTCATTCATCATATATTAATAATGGTTGATGTTCTTATAGGTGAAAACCGTGCTTATACATTTCGTGAGATGGAGACACATATTGGTGAATTACCTTCTCTTTGAAATTGTGTTTGAAATTTTTTTGTCAAACA…	45539	45559	- [Negative strand]	7	0.603036	434.844	0.01	0.00138679	0.944172	0.01	0.00130937	0.944172	8.76435	-0.0828781	-0.0828781	21	936	44723	45658	((((..((((((((..((((.........(((((((((((((.(((((((((((((((((((((((((((((((((((((((((((((((((((((.(((<<<<<<<<<<<<<<<<<<<<<(((((((((((((((.(((((((((((((((((((((((.(((((((((.((((((((((.(((((.((((((((((((((((((((((.(((((((.((((((((((((((((((((((((((((((((((((((((((((((((((((((((((((.(((((.(((..((.((((((((((((((.(((((((((((((.(((((((((((((((((((((((((((((((((((((...((((((((((((((((((.(((((((((((((((((…	2	-675.36
lus-miR-N451	gi|344024947|gb|AFSQ01004669.1| Linum usitatissimum scaffold128_44	AAUAAAUUGACAACCGACUCUGCC	TAGGAGTGGAGTCGGTTTAATTTGGCTCAATGAACCATTACTCTTCAATTGAATTTTAATAAATTGACAACCGACTCTGCCTCTA	5166	5189	- [Negative strand]	7	0.603036	434.844	0.01	0.00138679	0.944172	0.01	0.00130937	0.944172	8.76435	-0.0828781	-0.0828781	24	85	5161	5245	(((..(..((((((((((((((((..((((((((.........))).))))).....-->>>>>>>>-->>>>>>>>-->-.)))	1	-25.8
lus-miR-N452	gi|344025690|gb|AFSQ01003926.1| Linum usitatissimum scaffold121_24	AGGAGAAUCAUACAAAUCUGGAUG	GTTGGGAGTAACGGATGTGAGAAGAGTATTAACACACGATGGTAAGTAAATATATAATATTAGGATTTACGTGGTTCTTCTTCAATGTAGGGAGTATTTTTATGATCGCAACGACAACTACAAGTACTTTTTCATTATAAACAAGTGTTCATAACTATCGCCGCTGTTGTGGATGTACTCTCTACATTAAAGGAGAATCATACAAATCTGGATGTTATTTATTTACCGTCGTGTGTTTGGTATTCGTCTCACATCCGCTGCGCCCCAAT	1888	1911	+ [Positive strand]	7	0.603036	434.844	0.01	0.00138679	0.944172	0.01	0.00130937	0.944172	8.76435	-0.0828781	-0.0828781	24	269	1697	1965	((((((.(((.(((((((((((.(((((((((((((((((((((((((((((....(((((.((((((..((((((((((((.((((((((((((((.((((..((.((..(((..((.....)).........((((.(((....))).))))...)))..)).))..)))).)))))))))))))).)>>>>>>>>>>>-->>>>>>->>>>))))))))))))))))))))).))))))))).))))))))))).)))..))))))	1	-121
lus-miR-N453	gi|344026344|gb|AFSQ01003272.1| Linum usitatissimum scaffold100_35	CUUUAACAGCUACUCUCUGACGGC	TACAACGCGTGGCACGTTGTAGGTAGCCTTTAACAGCTACTCTCTGACGGCCGTTACAAAGTAGCCGTTGGAGTCTACCTACAATGCGCCGCGAGTTGTA	2390	2413	+ [Positive strand]	7	0.603036	434.844	0.01	0.00138679	0.944172	0.01	0.00130937	0.944172	8.76435	-0.0828781	-0.0828781	24	100	2362	2461	((((((.((((((.((((((((((((.<<<<<<<-<<<<<<-<-<<<<---.)))).).)))))).))))))).)))))))))))).)))))).))))))	1	-57.8
lus-miR-N454	gi|344027592|gb|AFSQ01002024.1| Linum usitatissimum scaffold71_12	AACGGACCGACCAUAUGUAAUGGC	TGCGCCATAATATGTAGGGCTGGAAGTCGGTTAATGGTCAGAAAAATGATTTGAAAATTAAAATTGATTAACCGGTTTAACGGACCGACCATATGTAATGGCCA	1638	1661	+ [Positive strand]	7	0.603036	434.844	0.01	0.00138679	0.944172	0.01	0.00130937	0.944172	8.76435	-0.0828781	-0.0828781	24	104	1559	1662	((.(((((.((((((.((..(((.(((((((((((..(((((.......)))))..))))..)))))))..(((....-->>>->>>->>>>>>>>->>>>>))	1	-28.7
lus-miR-N455	gi|344028610|gb|AFSQ01001006.1| Linum usitatissimum scaffold28_6	AGGCUUGAGAAUGUAUCUGACGAU	CTTACGATGATATCAGAAACAACTTTAGGTTGCTTGAGAGGCTTGAGAATGTATCTGACGATTCTGGTGAG	59663	59686	+ [Positive strand]	7	0.603036	434.844	0.01	0.00138679	660.921	7	0.916556	660.921	8.76435	9.36833	9.36833	24	71	59624	59694	(((((.(.(((.(((((.(((..(((((((..(....)-->>>>>>>-->>>->>>>>-->>).).)))))	1	-18.7
lus-miR-N456	gi|343999094|gb|AFSQ01030522.1| Linum usitatissimum scaffold2346_4	ACUUGUUUCGGCCGACAUUAGGGC	GGCCGGTCACTTGTTTCGGCCGACATTAGGGCCCGACCGGACAACCGTTTCGTCCGGCATTAGGGCCCGGCCGGCCACCTGTTTCGGTCGGGACCTAATGTCGGACGAAATGGTTGTCCGGCCGGACCCTAATGCCGGCCAAAACGAGTGAAAAGTC	13233	13256	- [Negative strand]	6	0.516888	372.723	0.01	0.00138679	0.944172	0.01	0.00130937	0.944172	8.54196	-0.0828781	-0.0828781	24	157	13107	13263	(((...((<<<<<<<<-<<<<<-<<<<<<<<-(((.((((((((((((((((((((((((((((.(((((((((.........))))))))).)))))))))))))))))))))))))))).))).)))))))).))))).))))))))))...)))	1	-118
lus-miR-N457	gi|344000135|gb|AFSQ01029481.1| Linum usitatissimum scaffold1801_20	AAUGAGCGAAGUUCAAGUUGAGCU	TAGGGGGTTTCAATGAGCGAAGTTCAAGTTGAGCTCTGTTTGGCTCGTCAAGACTAGTTAATGAGCTAGGATCGAATAAGCTCGAGCTCGACACAAGCTAAAAGTTTCTAGCTCGAGCTCGAGCTTGAACTCGTCGAAAAAGTAACGAGCCAAGCTCGAGACAATTAAGTTGGGCTCGGCTCAGTTAGTGAATATCCCTTA	11120	11143	+ [Positive strand]	6	0.516888	372.723	0.01	0.00138679	0.944172	0.01	0.00130937	0.944172	8.54196	-0.0828781	-0.0828781	24	201	11108	11308	(((((((((((<-<<<<<--<<<<<<<-<<<<-<<(.(((((((((((.....((((((....))))))..((((.(((((((((((((((.....((((........)))))))))))))))))))......)))).......)))))))))))..)))....)))).)))))))..))))).....)))).))))))))	3	-89.3
lus-miR-N458	gi|344002040|gb|AFSQ01027576.1| Linum usitatissimum scaffold1360_38	AUCUCUCUGAAUCGACACCUCAUG	TGAAAATCTCTCTGAATCGACACCTCATGTCAAATGTTAATTTTATATGTGTCGGTTTAAGATTTCA	1999	2022	- [Negative strand]	6	0.516888	372.723	0.01	0.00138679	0.944172	0.01	0.00130937	0.944172	8.54196	-0.0828781	-0.0828781	24	67	1960	2026	(((((-<<<---<<<<<<<<<<<---<<<(.((((....)))).)))))))))))))))))))))))	1	-17.7
lus-miR-N459	gi|344003223|gb|AFSQ01026393.1| Linum usitatissimum scaffold1265_2	AACGCCGGACCCAACCAGAACUCC	TTGATTATCCTGTTGACAGGGTTGTGATGGGTCGCTATTGTTGGACGATACTGCGACTTTCACCGGCGAGAAGAACGCCGGACCCAACCAGAACTCCGTTAGAGGGTTCAA	3568	3591	+ [Positive strand]	6	0.516888	372.723	0.01	0.00138679	0.944172	0.01	0.00130937	0.944172	8.54196	-0.0828781	-0.0828781	24	111	3494	3604	((((..(((((.(((((.(((((.((.(((((((((((((.....)))))..))))).....((((((.....-->>>>>>-->>>-->>->>>>>-))))))))))))))	1	-40.3
lus-miR-N460	gi|344003315|gb|AFSQ01026301.1| Linum usitatissimum scaffold1234_8	AUCGGACUCUGGCGAUUAGAUCGC	CTTCGCTTTGACTGCTAGTCCTCGTTAAGCCGGCGATAGATCGGACTCTGGCGATTAGATCGCAGTCGACAGGGAAG	11158	11181	+ [Positive strand]	6	0.516888	372.723	0.01	0.00138679	0.944172	0.01	0.00130937	0.944172	8.54196	-0.0828781	-0.0828781	24	77	11118	11194	((((.((((((((((..(((.(((((((((((((....)->>>>->>->>>>>>--->>>->>)))))).)).))))	1	-28.4
lus-miR-N461	gi|344003982|gb|AFSQ01025634.1| Linum usitatissimum scaffold1178_25	GAAAUCAUCAUGGAUCUGUCGUGA	CTTGATTTGTGTTGGGACTAATTCCTCGATGATGTGTGTTTGAAATCATCATGGATCTGTCGTGAGCTGAAGTGACAATTAAATTGTGAATGGATAATGTATGAATTTAAACATATAACATTTAAGGTAGAGTTATCTAATCAATATAAGACAAG	1599	1622	+ [Positive strand]	6	0.516888	372.723	0.01	0.00138679	0.944172	0.01	0.00130937	0.944172	8.54196	-0.0828781	-0.0828781	24	155	1557	1711	((((.((((((((((((((....(((.((((.(((((((((<<<-<<<<<<<--<<<<<<<<--<..(((........)))..)..)).)))))).))).)))).)))))))))))).))))..)))...))))......)))))))))).))))	1	-40.9
lus-miR-N462	gi|344004137|gb|AFSQ01025479.1| Linum usitatissimum scaffold1175_4	ACCGGAUCAACUCACAUACGAGAU	TTATTTAAAATGTGGGATGCTTTGGTCATTCCACGACCACAAGTTCGAGTTGTGGCGTGAAGGAACATAACAACCGGATCAACTCACATACGAGATGA	7270	7293	+ [Positive strand]	6	0.516888	372.723	0.01	0.00138679	755.338	8	1.04749	755.338	8.54196	9.56098	9.56098	24	98	7197	7294	((((((...(((((((.((.((((((.....((((.((((((.......))))))))))..(........).>>>>>>->>->>>>>>>--->>>>))	1	-28.5
lus-miR-N463	gi|344004279|gb|AFSQ01025337.1| Linum usitatissimum scaffold1141_6	GAGAUUUGAAAUCACUUUGUGGAC	GGGAGATTTGAAATCACTTTGTGGACTCGGAAAGAATTTCGTAGGTGATTTCAAATCACCT	21268	21291	- [Negative strand]	6	0.516888	372.723	0.01	0.00138679	0.944172	0.01	0.00130937	0.944172	8.54196	-0.0828781	-0.0828781	24	61	21232	21292	((<-<<<<<<<<<<<<<<<---<<<-((.....)).)))...))))))))))))))).)))	1	-23
lus-miR-N464	gi|344007441|gb|AFSQ01022175.1| Linum usitatissimum scaffold810_58	AGUCACCGGACCACGACUCAACGG	TCTTGTCGGAAAAGTCACCGGACCACGACTCAACGGAAAAGTAACCGTCCGATGACCGGAGATTCGCTGGAAAATCATCGGCCGGTAACTGGGGTCTCGCCGGGAAGTTGCTGGCCGGTCACGTCGACGATGA	15464	15487	- [Negative strand]	6	0.516888	372.723	0.01	0.00138679	0.944172	0.01	0.00130937	0.944172	8.54196	-0.0828781	-0.0828781	24	133	15366	15498	(((((((((...-<<-<<<<<-<<<<<<<<---<<<...(((.((((.(((((((((((.......))))....))))))).)))).))).........)))...))))).)))))))).)).))))))).))	1	-53.5
lus-miR-N465	gi|344008050|gb|AFSQ01021566.1| Linum usitatissimum scaffold838_8	AGAGAAAUAGAAGCCAUUGUCGGC	CGGCCGGCGGCTGATCTTTCCTTCGCCGTTTAAAAGATCTAGTTTTGCCAACGCTCAAGAGAGAAATAGAAGCCATTGTCGGCCG	32276	32299	+ [Positive strand]	6	0.516888	372.723	0.01	0.00138679	0.944172	0.01	0.00130937	0.944172	8.54196	-0.0828781	-0.0828781	24	85	32216	32300	((((((((((((.((.(((((((...((((...(((((...)))))...))))...)))->>>>->>--->>>>--->>>>>>))	1	-27.2
lus-miR-N466	gi|344008268|gb|AFSQ01021348.1| Linum usitatissimum scaffold837_1	AUAUCUGAAUGCUGGAUAGCUGGU	CATCGGTCCGTCCGGTTTGTTTGGACTAAGATTTTTCTTTGTAAAAGTTCATAAAGTAAGAGATCATATATCTGAATGCTGGATAGCTGGTG	40650	40673	+ [Positive strand]	6	0.516888	372.723	0.01	0.00138679	0.944172	0.01	0.00130937	0.944172	8.54196	-0.0828781	-0.0828781	24	92	40582	40673	(((((((..(((((((..(((..((....(((((((((((((........))))))..)))))))..--->>-->>>>>>>>>>->>>>>>)	1	-26.7
lus-miR-N467	gi|344009422|gb|AFSQ01020194.1| Linum usitatissimum scaffold766_23	AGCCCGAUUGUCCUGAUUCAUCUG	CGGCCTGTCAGGGAATCAGGATGTTCGCTTATTTGCATTGTCGTTTTTTAGCCCGATTGTCCTGATTCATCTGCTGTCCG	588	611	+ [Positive strand]	6	0.516888	372.723	0.01	0.00138679	0.944172	0.01	0.00130937	0.944172	8.54196	-0.0828781	-0.0828781	24	80	538	617	(((.(.(.((((((((((((((..(((((.....((......)).....>>>-->>-->>>>>>>>>>->>>>).).)))	1	-25.9
lus-miR-N468	gi|344009438|gb|AFSQ01020178.1| Linum usitatissimum scaffold766_6	AGGAAUAAGAUUGCUCAUGAGCUU	GAGTTCGGAGCTTTAGTGTTTATGTCCTGTTGTATTTTGCGATATAGAATTGATTTCAACTTTTGCTTTGTTAGAAGGGAAAGGAATAAGATTGCTCATGAGCTT	21210	21233	+ [Positive strand]	6	0.516888	372.723	0.01	0.00138679	849.755	9	1.17843	849.755	8.54196	9.7309	9.7309	24	105	21128	21232	(((((((((((..(..(((((...((((.....((...((((....(((.....))).....))))...)).....)))).-->>>>>-->-->>>>->>>>>>>	1	-26.6
lus-miR-N469	gi|344009687|gb|AFSQ01019929.1| Linum usitatissimum scaffold770_6	AUACAGACCGUUGGAUCAAGUGUC	TCCGCCTCGGTGGACACTTTTAATCTGACGTTCGGTGATGGATTCGCCGGATCCAACAGTTGGATGTGTCCAACTTTTTCATTTTTTTATTTTTTTCTTTACACTATATTTTTTCTATTTGGTTTTTGGTTTTTTGGTTTTTGGGTTTTATGTTTTTTATTTTTGATTTTCGATTTTGGGATTGGTTTAGAGTAAGACAATCATGTTCATGTTTGGTTGAGTTTTAATTTTAAATATTGGGTCAAATTCAAAATTTAAAATCCAAAACTCAATCAAAACCAACTCGAATCAGAAAAATATGGTGTAGGAAAAAAATAAAAAGAAATAAATTAGAAACATTCAATCGTTAGATTCGGCCGGATTCAATACAGACCGTTGGATCAAGTGTCCGCCGCCGCG…	862	885	+ [Positive strand]	6	0.516888	372.723	0.01	0.00138679	944.172	10	1.30937	944.172	8.54196	9.88291	9.88291	24	401	496	896	(((((..((((((((((((...(((..(((.((.(((.(((((((((((((((.(((.(((((((((.((.....(((...((((((((((((((((((.((((((((((((((..((((((...(((((((((((..((((((((((((.(((((.....((((((((.(((((....)))))((((((((((((((..(((...(((....))).)))))))).)))))))))...))))))))...))))).))))))))))))..)))..)))))))).))))))..))))))))))))))))))))))))))))))))...)))...)).))))))))).))).))))))).))))))))->>>->>->>>-->>>->>>>>>>)))))..)))…	1	-147.5
lus-miR-N470	gi|344010520|gb|AFSQ01019096.1| Linum usitatissimum scaffold708_26	UCCAACGACUAUAUUAGAACGUCU	GCGCATTGTAGAACAGATCCAACGACTATATTAGAACGTCTGTTACATGATTGGTTGAATTTAACCGTTGGAAGCACCCTAGAATGCGC	12014	12037	+ [Positive strand]	6	0.516888	372.723	0.01	0.00138679	0.944172	0.01	0.00130937	0.944172	8.54196	-0.0828781	-0.0828781	24	89	11996	12084	(((((((.(((......<<<<<<<--<<-<<<--<<<<<<-.......)))..))).))).))..)))))))......))).)))))))	1	-24.8
lus-miR-N471	gi|344010538|gb|AFSQ01019078.1| Linum usitatissimum scaffold708_6	AUUCCAUCCAACUUUUCACAUGCC	GGCTTGGTTTGGCCGATGGAAAGTTGGATGAATTGTTGAGCATTTTCCCAACCGGACCAGAAAGTTAGATTTCGATAAAGTGATTTTGTTGATCAAACTATCCCGTTGTCATCTAGATTCCATCCAACTTTTCACATGCCAAACGAAGCC	2772	2795	- [Negative strand]	6	0.516888	372.723	0.01	0.00138679	0.944172	0.01	0.00130937	0.944172	8.54196	-0.0828781	-0.0828781	24	150	2761	2910	(((((.(((((((...((((((((((((((((((..(((.((...(((.....)))...((.((((.((..(((((((((...))))))))))).)))).))....)))))....)>>>->>>>>>>>>>>>>>--->>>)))).)))))	2	-53
lus-miR-N472	gi|344010766|gb|AFSQ01018850.1| Linum usitatissimum scaffold692_51	GGUGAAAGUUGGAUGAAAUUUAGC	ATTTGGTAGGTGAAAGTTGGATGAAATTTAGCCGAAGTTAGCTCATAAATTAGATTGTCGGGATTCACTTTTCTTATTTAGCTTAAAAATGGTTCAAAATTACATTCAACTTTTCACCTATTAAGT	8448	8471	- [Negative strand]	6	0.516888	372.723	0.01	0.00138679	0.944172	0.01	0.00130937	0.944172	8.54196	-0.0828781	-0.0828781	24	126	8353	8478	((((((((<<<<<<<<<<<<<<<-<<<<<<<<((.....((((...((((.(((..((........))...))).))))))))......)))))..))))).)))))))).)))))))))))))))	1	-37
lus-miR-N473	gi|344011129|gb|AFSQ01018487.1| Linum usitatissimum scaffold667_23	AUCCUUCCGCCGCUGUAGGCCAGA	GGATGGACGGCAGATCCTTCCGCCGCTGTAGGCCAGACGAACGCCTATTCTGTATGGGCTGCAGTGGCGAACGGATCCGCTGTCCGTCC	64	87	+ [Positive strand]	6	0.516888	372.723	0.01	0.00138679	0.944172	0.01	0.00130937	0.944172	8.54196	-0.0828781	-0.0828781	24	89	50	138	(((((((((((.(<<<<---<<<<<<<<<<<-<<<-<((((......))).)).))).)))))))))))...))))).)))))))))))	1	-57.5
lus-miR-N474	gi|344012353|gb|AFSQ01017263.1| Linum usitatissimum scaffold587_44	GAUAUUAAUCCGGAAGAAAGAAUC	TCTTAATTAATATTTTTTCATTTCAAATTTTCTCTTTCATATTAATATCGACAAATATAAACTTTGACAAGTTATGTTAATTATTCCTATATCTGTTTAGTTTGGTATATTTAGTGGGGTTTGCGAAATATATTACTGAATATACCAAACTAAACAGATATAAAAATAGTGAACATGACTTGTCAGAGTTTATATTGGTCGATATTAATCCGGAAGAAAGAATCTAAAACATCATATAGAAAAATATTAATTAAGA	2854	2877	- [Negative strand]	6	0.516888	372.723	0.01	0.00138679	0.944172	0.01	0.00130937	0.944172	8.54196	-0.0828781	-0.0828781	24	256	2821	3076	(((((((((((((((((..((.....(((((.((((((..((((((((((((.(((((((((((((((((((((((((.((((((..((((((((((((((((((((((((((((((.(((.....)))...))))))))))))))))))))))))))))))..)))))).))))))))))))))))))))))))).)))>>>>>>>>>-->>>>>>->>>>>-...........))..)))))))))))))))))	1	-114.03
lus-miR-N475	gi|344012546|gb|AFSQ01017070.1| Linum usitatissimum scaffold624_13	ACCGGUUGUGACUGCUGAUGAGGU	GACCTCACTTGTTTTGACAATGTCTCAATGTGGCTGACTGATCCCCTACGATGGACCGGTTGTGACTGCTGATGAGGTC	4729	4752	- [Negative strand]	6	0.516888	372.723	0.01	0.00138679	755.338	8	1.04749	755.338	8.54196	9.56098	9.56098	24	79	4727	4805	(((((((...((..(.((((((((.((.(((((..((....))..))))).)))>>-->>>>>->-->>--->>>>>>)	1	-24
Note: In "Abundance" columns (8, 11, 14), zero values were replaced with 0,01 for proper calculation of the fold changevalues.
