# Supplementary material for: Identification, Expression Analysis, and Target Prediction of Flax Genotroph MicroRNAs Under Normal and Nutrient Stress Conditions
Source: Front Plant Sci. 2016 Apr 6;7:399. doi: 10.3389/fpls.2016.00399 (PMC4821855; doi:10.3389/fpls.2016.00399)
Supplement: S5 Table — Predicted targets of flax novel potential miRNAs in L. usitatissimum Unigene Library. [file Table5.XLSX]

## Sheet: S4_Table
S5 Table. Predicted targets of flax novel potential miRNAs in L. usitatissimum Unigene Library.
miRNA_Acc.	Target_Acc.	Expectation	UPE	miRNA_start	miRNA_end	Target_start	Target_end	miRNA_aligned_fragment	Target_aligned_fragment	Inhibition	Target_Desc.
lus-miR-N1	genolin_c15864	3	14.161	1	21	21	41	AGUAGGCAACGUUCUGGCUCC	GGGUCGAGAACGUUGUCUACU	Cleavage	811 nt highly similar to |A7NYA8|A7NYA8|RecName: Full=Ubiquitin-activating enzyme E1; |Vitis vinifera (Grape) |AA|1089
lus-miR-N1	genolin_c15003	3	19.438	1	20	70	89	AGUAGGCAACGUUCUGGCUC	GAGCUCGAGCGUUGUCUGCU	Cleavage	604 nt highly similar to |Q0JI62|Q0JI62|SubName: Full=Os01g0822200 protein; |Oryza sativa subsp japonica (Rice) |AA|542
lus-miR-N3	genolin_c32845	1.5	23.271	1	20	206	225	UUGAAUCAGCAGCUCCAUCG	CGGUGGAGCUGCAGAUUCAA	Cleavage	322 nt
lus-miR-N3	genolin_c26486	2.5	18.242	1	20	295	314	UUGAAUCAGCAGCUCCAUCG	CAAUGGAGCUUCUGAUUCAG	Translation	400 nt similar to |Q8GT28|Q8GT28|SubName: Full=P27KIP1-related-protein 2; |Solanum lycopersicum (Tomato) (Lycopersicon esculentum) |AA|185
lus-miR-N3	genolin_c34247	3	15.532	1	20	843	862	UUGAAUCAGCAGCUCCAUCG	UGAUGGAGCUAUAGAUUCAA	Translation	888 nt highly similar to |Q9SGI0|Q9SGI0|SubName: Full=T13O15.1 protein; |Arabidopsis thaliana (Mouse-ear cress) |AA|1020
lus-miR-N4	genolin_c16081	3	17.323	1	21	603	623	CACGGAAAUUGACAAUUUUGA	UCAAAAUUGUCGAUUUCGGUA	Cleavage	1296 nt highly similar to |B2ZAU2|B2ZAU2|SubName: Full=Putative G-protein B; |Gossypium arboreum (Tree cotton) |AA|355
lus-miR-N4	genolin_c31050	2	23.671	1	20	245	264	CACGGAAAUUGACAAUUUUG	AAAAAUGGUCAAUUUCCGUG	Cleavage	527 nt similar to |AF310960|AF310960|Linum usitatissimum cv. 'Abyssinian' resistance-like protein P2-A (p2-A), P2 rust resistance protein, and germin-like protein genes, complete cds. |Linum usitatissimum (flax) |linear|14139
lus-miR-N5	genolin_c39439	3	16.346	1	20	55	74	AUUCCGUCUGGGUGGUCUGA	CCAGACUACCCAGAUGGAAG	Cleavage	240 nt highly similar to |Q9SMY9|Q9SMY9|SubName: Full=Myosin-like protein; |Arabidopsis thaliana (Mouse-ear cress) |AA|1374
lus-miR-N5	genolin_c16078	3	18.243	1	20	216	235	AUUCCGUCUGGGUGGUCUGA	UGAGACCACCCAGAUGGAGA	Cleavage	671 nt highly similar to |A2Q3P6|A2Q3P6|SubName: Full=Solute carrier family 35 member B3, related; |Medicago truncatula (Barrel medic) |AA|360
lus-miR-N5	genolin_c43038	3	18.364	1	20	87	106	AUUCCGUCUGGGUGGUCUGA	UCCGAUGAUCCAGACGGAAU	Cleavage	261 nt similar to |Q2V506|Q2V506|SubName: Full=UDP-glucose pyrophosphorylase; |Populus tremula x Populus tremuloides |AA|469
lus-miR-N7	genolin_c31050	2	12.099	1	24	312	335	AUACAUGUCAAAUAUUAGUCGAUU	AAUCGGCUAAUAUUUGACAUGCAU	Cleavage	527 nt similar to |AF310960|AF310960|Linum usitatissimum cv. 'Abyssinian' resistance-like protein P2-A (p2-A), P2 rust resistance protein, and germin-like protein genes, complete cds. |Linum usitatissimum (flax) |linear|14139
lus-miR-N7	genolin_c31930	2	10.663	1	24	88	111	AUACAUGUCAAAUAUUAGUCGAUU	GAUCGGCUAAUAUUUGACAUGCAU	Cleavage	274 nt
lus-miR-N9	genolin_c19620	3	22.486	1	20	84	103	AACCGGUCGUCCCAAUUGGA	UCCACUUGCGGCGAUCGGUU	Cleavage	522 nt highly similar to |Q6T2Z5|Q6T2Z5|SubName: Full=WD-repeat cell cycle regulatory protein; |Glycine max (Soybean) |AA|483
lus-miR-N12	genolin_c29520	2	18.389	1	20	461	480	AAUGGAGAGUUCGGAAAGAA	GUCUUUUCGAACUUUCCAUU	Cleavage	485 nt
lus-miR-N12	genolin_c15173	3	13.723	1	21	110	130	AAUGGAGAGUUCGGAAAGAAG	CUUCUUUCUGUGUUUUCCAUU	Translation	556 nt highly similar to |BT000206|BT000206|Arabidopsis thaliana putative protein kinase (At3g01490) mRNA, complete cds. |Arabidopsis thaliana (thale cress) |linear|1455
lus-miR-N12	genolin_c40794	3	7.492	1	21	68	88	AAUGGAGAGUUCGGAAAGAAG	CUUUUCUCUAAACUCUCCAUU	Cleavage	235 nt
lus-miR-N14	genolin_c18415	2	7.56	1	20	64	83	UUUUAGGAAGAGAAUGAACA	UGUUUAUUCUCUUCCUAUAA	Cleavage	498 nt
lus-miR-N14	genolin_c13698	2.5	17.093	1	21	435	455	UUUUAGGAAGAGAAUGAACAC	GUGGUUAUUCUCUUCUUGAAA	Cleavage	480 nt
lus-miR-N14	genolin_c12130	3	6.345	1	20	423	442	UUUUAGGAAGAGAAUGAACA	UGUUUAAUUUCUUUUUAAAA	Cleavage	1833 nt
lus-miR-N14	genolin_c14240	3	18.386	1	20	593	612	UUUUAGGAAGAGAAUGAACA	UGUUCCUCCUCUUCCUAAAC	Cleavage	748 nt highly similar to |A2Q361|A2Q361|SubName: Full=RNA-binding region RNP-1 (RNA recognition motif); Pyridoxal-dependent decarboxylase; |Medicago truncatula (Barrel medic) |AA|660
lus-miR-N14	genolin_c13572	3	15.482	1	20	502	521	UUUUAGGAAGAGAAUGAACA	UGUGCAUUUUUUACCUAAAA	Cleavage	556 nt highly similar to |Q2HVC5|Q2HVC5|SubName: Full=Cupin, RmlC-type; |Medicago truncatula (Barrel medic) |AA|283
lus-miR-N15	genolin_c12830	1.5	11.932	1	21	432	452	AACGGGGGAUGCAAAUGGAGC	GCUCCAUUUGCAUCCCGCGUU	Cleavage	484 nt
lus-miR-N15	genolin_c42538	3	22.201	1	21	137	157	AACGGGGGAUGCAAAUGGAGC	GCACCAUUUGCCUCCUUCGUU	Translation	225 nt
lus-miR-N15	genolin_c13508	3	20.084	1	20	318	337	AACGGGGGAUGCAAAUGGAG	CUCCAUUUGCCUUCUUUGUU	Translation	1031 nt highly similar to |O80638|O80638|SubName: Full=Nodulin-like protein (At2g39510); |Arabidopsis thaliana (Mouse-ear cress) |AA|374
lus-miR-N15	genolin_c20033	2.5	14.206	1	20	457	476	AACGGGGGAUGCAAAUGGAG	CUCCUUGUGCAUUCCCCGUU	Cleavage	656 nt highly similar to |A8DD65|A8DD65|SubName: Full=RelA/SpoT-like protein; |Ipomoea nil (Japanese morning glory) (Pharbitis nil) |AA|727
lus-miR-N15	genolin_c41668	3	18.651	1	20	138	157	AACGGGGGAUGCAAAUGGAG	CUCCAAUUGCUUCUCUCGUU	Translation	237 nt
lus-miR-N16	genolin_c38660	3	9.429	1	23	338	360	UUGGAUGAGAAUGAGAAAGUUAG	UUAACUUUCUCAUACUCCUCCGA	Translation	374 nt
lus-miR-N16	genolin_c18650	2.5	13.348	1	21	89	109	UUGGAUGAGAAUGAGAAAGUU	AACUUUCUCAUUACCAUCUAA	Translation	349 nt
lus-miR-N16	genolin_c30594	3	19.493	1	21	367	387	UUGGAUGAGAAUGAGAAAGUU	GAUUUUUUCAUUGUCAUUCAG	Translation	445 nt similar to |D17789|D17789|Oryza sativa Japonica Group mRNA for homologue of Tat binding protein, complete cds. |Oryza sativa Japonica Group |linear|1609
lus-miR-N16	genolin_c41272	3	13.592	1	21	189	209	UUGGAUGAGAAUGAGAAAGUU	AACUCUCUCAUGCUUAUCUAA	Translation	232 nt
lus-miR-N16	genolin_c18270	3	5.812	1	20	257	276	UUGGAUGAGAAUGAGAAAGU	UCUUUCUCUUUCUUAUCUAA	Cleavage	389 nt
lus-miR-N17	genolin_c41495	3	13.735	1	24	25	48	AAAUUGAAAAUUUUCAAAUCGGCU	AGUUGAUUUGAAAAUUUAAAAUUU	Cleavage	290 nt
lus-miR-N17	genolin_c31068	2.5	21.586	1	22	131	153	AAAUUGAAAA-UUUUCAAAUCGG	UCGAUUUGGAAAGUUUUCAAUUU	Translation	313 nt highly similar to |Q851X9|Q851X9|SubName: Full=Putative AFG1-like ATPase; |Oryza sativa subsp japonica (Rice) |AA|740
lus-miR-N17	genolin_c34322	2	8.477	1	20	131	150	AAAUUGAAAAUUUUCAAAUC	GAUUUGAAGCUUUUUAAUUU	Translation	433 nt
lus-miR-N17	genolin_c29409	2.5	12.656	1	24	195	218	AAAUUGAAAAUUUUCAAAUCGGCU	AGAGGCUUUGGAAGUUUUUAAUUU	Cleavage	363 nt
lus-miR-N17	genolin_c25205	3	10.023	1	22	748	769	AAAUUGAAAAUUUUCAAAUCGG	UUGAUUUGUAAAUCUUUAGUUU	Translation	816 nt
lus-miR-N17	genolin_c12233	3	13.168	1	20	731	750	AAAUUGAAAAUUUUCAAAUC	GAUUUGAAUAUUUUCGAGUU	Cleavage	871 nt highly similar to |B3IX27|B3IX27|SubName: Full=Transcription factor Homeobox; |Lotus japonicus |AA|284
lus-miR-N18	genolin_c22762	3	23.083	1	23	300	322	AUUAGCAUUGUCACUGUCAGCAC	GGGGUGACAGUGACGGUGUUAGU	Cleavage	447 nt highly similar to |CU225671|CU225671|Populus EST from leave. |Populus tremula x Populus alba |linear|488
lus-miR-N18	genolin_c14791	3	15.47	1	24	384	407	AUUAGCAUUGUCACUGUCAGCACC	GCUAUUGAUGGUGACAAUGCUUAU	Cleavage	501 nt highly similar to |Q9SY60|Q9SY60|SubName: Full=F14N23.6; |Arabidopsis thaliana (Mouse-ear cress) |AA|769
lus-miR-N18	genolin_c12671	2.5	14.733	1	21	633	653	AUUAGCAUUGUCACUGUCAGC	GAUGCCAGUGACAAUGCUGAU	Cleavage	666 nt
lus-miR-N18	genolin_c35537	3	15.049	1	24	17	40	AUUAGCAUUGUCACUGUCAGCACC	GGAACUGACAGUGCUGAUGCUGGU	Translation	264 nt
lus-miR-N18	genolin_c13183	3	18.082	1	20	321	340	AUUAGCAUUGUCACUGUCAG	CUGACAGUGAUGAUUCUGAU	Cleavage	1088 nt highly similar to |Q6YNS0|Q6YNS0|SubName: Full=Putative translation-initiation factor 3 subunit; |Prunus avium (Cherry) |AA|934
lus-miR-N19	genolin_c15892	3	15.648	1	22	1153	1174	AAAUAUAGUGAACUAGAUCAGG	UUUGAUCUAGUUUGUUACAUUU	Cleavage	1218 nt highly similar to |P49351|P49351|RecName: Full=Farnesyl pyrophosphate synthetase 1; Short=FPP synthetase 1; Short=FPS 1; AltName: Full=Farnesyl diphosphate synthetase 1; Includes: RecName: Full=Dimethylallyltranstransferase; EC=2.5.1.1; Includes: RecName:
lus-miR-N19	genolin_c36528	3	24.785	1	20	14	33	AAAUAUAGUGAACUAGAUCA	UGAUUUUGUUUGCUGUAUUU	Cleavage	546 nt highly similar to |Q69P89|Q69P89|SubName: Full=Membrane protein PTM1-like (Os09g0439700 protein); |Oryza sativa subsp japonica (Rice) |AA|532
lus-miR-N20	genolin_c14806	3	7.939	1	22	184	205	UAUACGGAUCAUACAAAUGUGU	GUACAUGUGAAUAAUCCGUAUA	Translation	371 nt highly similar to |Q94FS6|Q94FS6|SubName: Full=Putative pectin methylesterase LuPME1; EC=3.1.1.11; |Linum usitatissimum (Flax) (Linseed) |AA|551
lus-miR-N21	genolin_c27282	2.5	12.572	1	20	122	141	AAGCUAAGUUUCAUCAUAAU	GUUAUGAUGAAAUUUGGCUG	Cleavage	355 nt similar to |Q9LTR9|Q9LTR9|RecName: Full=Glycylpeptide N-tetradecanoyltransferase 1; EC=2.3.1.97; AltName: Full=Peptide N-myristoyltransferase 1; AltName: Full=Myristoyl-CoA:protein N-myristoyltransferase 1; Short=NMT 1; Short=Type I N-myristoyltransferase
lus-miR-N21	genolin_c18919	3	11.451	1	24	54	77	AAGCUAAGUUUCAUCAUAAUGACC	GUUAAUUAUGGUGAAGCUUUGUUU	Cleavage	484 nt
lus-miR-N23	genolin_c12303	2.5	12.496	1	20	12	31	UUCCAACUGGUAGUCGUACG	UGUACGAUUAACAGUUGGGA	Translation	312 nt
lus-miR-N24	genolin_c37284	1.5	18.1	1	24	94	117	AUAUGGGCUGAACUCGGGUUAACC	GGUUAACUCGAGUUCAUCCCAUAU	Cleavage	277 nt
lus-miR-N30	genolin_c26040	2	13.74	1	24	37	60	AAAUCGGCUAAUAUUUCACAUGCA	UACAUGCCAAAUAUUAGCCGAUUU	Cleavage	257 nt
lus-miR-N30	genolin_c41495	3	8.529	1	21	13	33	AAAUCGGCUAAUAUUUCACAU	AUAUUAAAUAUUAGUUGAUUU	Cleavage	290 nt
lus-miR-N30	genolin_c37031	3	19.016	1	20	309	328	AAAUCGGCUAAUAUUUCACA	GGUGAACUGUUGGCCGAUUU	Cleavage	552 nt
lus-miR-N31	genolin_c19516	2.5	11.137	1	22	475	496	GAGUCUUUGGAUACGGAAUAGA	UAUAUUUUGUAUUCAAAGAUUU	Cleavage	649 nt
lus-miR-N33	genolin_c25806	3	21.506	1	23	106	128	UGAGAACCGGCUGUCAGAUGGAC	GUGCAGUUGACAGCUGGUUCUCU	Cleavage	258 nt
lus-miR-N33	genolin_c21743	2.5	13.375	1	22	104	125	UGAGAACCGGCUGUCAGAUGGA	UGCACCUGAUAGUCGGUUCUUA	Cleavage	255 nt
lus-miR-N33	genolin_c25432	3	24.562	1	23	249	271	UGAGAACCGGCUGUCAGAUGGAC	GCCAAUGUGGCAGCUGGUUCUCA	Cleavage	1104 nt similar to |Q9C5S1|Q9C5S1|SubName: Full=MAP kinase phosphatase; |Arabidopsis thaliana (Mouse-ear cress) |AA|784
lus-miR-N33	genolin_c28259	2.5	13.072	1	20	46	65	UGAGAACCGGCUGUCAGAUG	CAUCUAGCAGCAGGUUCUCA	Translation	243 nt similar to |A0MNL0|A0MNL0|SubName: Full=CBL-interacting protein kinase 24; |Populus trichocarpa (Western balsam poplar) (Populus balsamifera subsp trichocarpa) |AA|457
lus-miR-N34	genolin_c14443	3	19.653	1	23	360	382	ACAGGUAUUUGGCAGGUGGACAU	AUAUUCAUCUGUCAAAUGUUUGU	Cleavage	426 nt
lus-miR-N34	genolin_c12378	3	6.487	1	20	273	292	ACAGGUAUUUGGCAGGUGGA	UCCAUCUGUCAAAUAUCUAU	Cleavage	392 nt highly similar to |Q9SRH6|Q9SRH6|SubName: Full=T22N4.8 protein (At3g01290) (Hypersensitive-induced response protein) (T4P13.3 protein); |Arabidopsis thaliana (Mouse-ear cress) |AA|285
lus-miR-N34	genolin_c30598	3	10.641	1	20	35	54	ACAGGUAUUUGGCAGGUGGA	UUCGCCUCCUGAAUACCUGU	Cleavage	702 nt
lus-miR-N35	genolin_c43540	0	22.066	1	24	127	150	GGUGAUUUGACGUAUCUCUGAUCC	GGAUCAGAGAUACGUCAAAUCACC	Cleavage	203 nt
lus-miR-N35	genolin_c35566	3	13.3	1	20	175	194	GGUGAUUUGACGUAUCUCUG	CGAAGGUACGUCAAAUUAUC	Cleavage	469 nt
lus-miR-N37	genolin_c34869	2.5	15.933	1	20	193	212	AACAAUUCCGGAUCUGAACC	GGCUUAGAUCCGCAAUUGUU	Cleavage	345 nt highly similar to |Q8S4R4|Q8S4R4|RecName: Full=Carotenoid isomerase, chloroplastic; Short=CrtISO; EC=5.-.-.-; AltName: Full=Protein tangerine; Flags: Precursor; |Solanum lycopersicum (Tomato) (Lycopersicon esculentum) |AA|615
lus-miR-N43	genolin_c16222	3	20.166	1	21	284	304	AUGCCUAGAUCCGUUCACUUG	CAAGUGAACGGAUUUGGAUAU	Cleavage	423 nt
lus-miR-N45	genolin_c26483	3	16.102	1	21	13	33	ACAAUGUAGCCUUUGGAGUCA	UGUCUACAAAGGCUACAUUGA	Cleavage	246 nt highly similar to |Q9LFD4|Q9LFD4|SubName: Full=Protein kinase-like protein; |Arabidopsis thaliana (Mouse-ear cress) |AA|410
lus-miR-N45	genolin_c24612	3	16.155	1	21	498	518	ACAAUGUAGCCUUUGGAGUCA	UCACUUCAUAGGUUACAUUGU	Cleavage	654 nt highly similar to |Q6NKQ6|Q6NKQ6|SubName: Full=At3g16220; |Arabidopsis thaliana (Mouse-ear cress) |AA|257
lus-miR-N46	genolin_c33803	3	18.31	1	21	121	141	UUAUGGAGUAAGAACAUCAGG	UCUGAUGUUCUUAUUCUACAG	Cleavage	316 nt
lus-miR-N47	genolin_c32415	3	13.859	1	20	271	290	AUUUAUUGAGAGACGGUAGA	UUUGCCGUCUGUGAAUAAAU	Translation	297 nt similar to |Q10LP4|Q10LP4|SubName: Full=Sucrose synthase 2, putative, expressed; |Oryza sativa subsp japonica (Rice) |AA|642
lus-miR-N48	genolin_c16771	3	14.499	1	23	776	798	AGAGAUGUGAGACAAUGAGAGUG	UAUUUUCAAUGUCUUGCAUCUUU	Cleavage	919 nt highly similar to |B3VBE9|B3VBE9|SubName: Full=Cation-chloride cotransporter-like protein; |Lotus tenuis |AA|988
lus-miR-N48	genolin_c34798	2.5	13.419	1	24	243	266	AGAGAUGUGAGACAAUGAGAGUGU	GCAAUCUCAUUGCCUUCCAUCUCU	Cleavage	388 nt
lus-miR-N49	genolin_c15168	3	14.046	1	21	914	934	GAAAUUGUUAGAGCUUUGGAG	CUGUAAAGCUCUAAUGGUUUC	Cleavage	947 nt highly similar to |O80915|O80915|RecName: Full=PRA1 family protein B4; Short=AtPRA1.B4; |Arabidopsis thaliana (Mouse-ear cress) |AA|220
lus-miR-N49	genolin_c23719	3	15.16	1	20	106	125	GAAAUUGUUAGAGCUUUGGA	UCCAAAUCUCUGACAAUAUC	Cleavage	647 nt similar to |B2BXL4|B2BXL4|SubName: Full=Tn7 reverse transcriptase; |Arabidopsis lyrata subsp lyrata |AA|441
lus-miR-N50	genolin_c11488	3	12.75	1	20	410	429	AUUGUCACUGUUAUAACCGC	CCGGUUAUGACAGUGAUGGU	Cleavage	588 nt
lus-miR-N51	genolin_c11519	3	17.565	1	22	1131	1152	ACGAGGUCGUUUGUCAUGGAGG	CGUCCAUGACGAAUUGUCUCGU	Cleavage	1208 nt highly similar to |Q9LY24|Q9LY24|SubName: Full=Putative amidase; |Arabidopsis thaliana (Mouse-ear cress) |AA|657
lus-miR-N51	genolin_c38869	3	10.227	1	21	214	234	ACGAGGUCGUUUGUCAUGGAG	UUCCAUUACGACUGACCUCGU	Translation	251 nt
lus-miR-N53	genolin_c16475	1.5	20.906	1	23	12	34	AGCGGAUGAUGAAACCAUAAAAA	UUUUUAUGGUUUCAUCACCCGCU	Cleavage	304 nt
lus-miR-N55	genolin_c40541	2.5	19.305	1	21	24	44	CGCACAAUUGGUCAUCGCGCU	AGCGCGAUGACCAAUUGUGAA	Cleavage	264 nt similar to |Q9AVH2|Q9AVH2|SubName: Full=Putative senescence-associated protein; Flags: Fragment; |Pisum sativum (Garden pea) |AA|282
lus-miR-N62	genolin_c25580	3	22.034	1	24	198	221	ACCAAGUUGGAUGUAGUUAUCAGU	GCUCAUAGCUACAGCUUACUUGGU	Translation	484 nt highly similar to |Q94C29|Q94C29|SubName: Full=AT4g38540/F20M13_100; |Arabidopsis thaliana (Mouse-ear cress) |AA|145
lus-miR-N62	genolin_c37396	3	22.272	1	20	68	87	ACCAAGUUGGAUGUAGUUAU	AUGGCUAUAUUCAACUUGGA	Cleavage	245 nt
lus-miR-N66	genolin_c22307	2.5	15.821	1	24	51	74	UGCAUCGGAUGUCAUUAUAGUAGU	AUCACUAUAAUGACGUCUGAUGAA	Cleavage	669 nt highly similar to |Q8LF25|Q8LF25|SubName: Full=DNA-damage inducible protein DDI1-like; |Arabidopsis thaliana (Mouse-ear cress) |AA|414
lus-miR-N66	genolin_c24531	2	12.21	1	21	11	31	UGCAUCGGAUGUCAUUAUAGU	AUUAUAAUGAGAUUCGAUGCA	Translation	343 nt
lus-miR-N66	genolin_c18068	3	16.339	1	23	429	451	UGCAUCGGAUGUCAUUAUAGUAG	CCGUUAUGAUGACAUCUGAUGUU	Cleavage	792 nt highly similar to |CU233912|CU233912|Populus EST from severe drought-stressed opposite wood. |Populus tremula x Populus alba |linear|967
lus-miR-N66	genolin_c24135	3	22.382	1	22	390	411	UGCAUCGGAUGUCAUUAUAGUA	UCCCAUAGUUACAUCCGAUGUA	Cleavage	454 nt highly similar to |Q1RSH7|Q1RSH7|SubName: Full=General transcription factor IIH component, related; |Medicago truncatula (Barrel medic) |AA|370
lus-miR-N68	genolin_c32400	2.5	14.723	1	22	7	28	AAUGUAGAAUGAAAUUUGGAUG	CGUCCUAAUUUCAUUCCACAUU	Cleavage	385 nt
lus-miR-N68	genolin_c43366	2	7.141	1	20	12	31	AAUGUAGAAUGAAAUUUGGA	UCAGAAUUUCAUUUUACAUU	Cleavage	260 nt
lus-miR-N69	genolin_c12683	3	17.366	1	23	150	172	AUAUGGCCCGUACAACUCUAUGU	GCGUAGAGCUGUAUGGGCGAUAU	Cleavage	1197 nt highly similar to |Q2VEY1|Q2VEY1|SubName: Full=Putative phytoene synthase; |Daucus carota subsp sativus |AA|398
lus-miR-N70	genolin_c37514	2	20.988	1	24	33	56	UAACAAGUCAGACUCGAAUAGGCU	AGCCUAUUCGAGUCUGGCUUGCUA	Cleavage	264 nt
lus-miR-N70	genolin_c13468	3	19.36	1	21	530	549	UAACAAGUCAGACUCGAAUAG	CUCUUCGAGU-UGACUUGUUA	Translation	661 nt
lus-miR-N71	genolin_c23016	3	14.848	1	24	740	763	AUCGAGAAGUCGCUGACUGGUCAA	UUUUUCAGUAAGCAGCUUCUCGAU	Translation	795 nt
lus-miR-N72	genolin_c14550	3	12.284	1	24	40	63	AUAUCAUAUCAAUCGCAGUGGACC	GGUUUAUUUCGAUUGGUAUGAUGU	Cleavage	265 nt
lus-miR-N72	genolin_c20530	3	17.363	1	20	589	609	AUAUCAUAU-CAAUCGCAGUG	CACUGCCAUUGUAUAUGAUAU	Translation	791 nt
lus-miR-N75	genolin_c31675	3	20.756	1	24	1	24	ACCGCUGUUAAACCGUUUGGCAGG	UCUCCCAGGCGGAUUAUCAGCGGU	Cleavage	575 nt
lus-miR-N77	genolin_c41081	2	18.578	1	21	88	108	AAGAACUCUAGAUUACUCGUU	AGCGAGUGAUCUCGAGUUCUU	Translation	224 nt
lus-miR-N77	genolin_c39458	3	16.516	1	22	260	281	AAGAACUCUAGAUUACUCGUUA	UAAGGAGCGAUUUAGAGUUCUU	Cleavage	356 nt similar to |AM481679|AM481679|Vitis vinifera contig VV78X228884.37, whole genome shotgun sequence. |Vitis vinifera |linear|11948
lus-miR-N80	genolin_c29626	3	11.26	1	23	298	320	AUAUAAGUAGAAUCCACCCCGAG	UUCGGAGUGGUUUCUGCUUGUAU	Cleavage	728 nt highly similar to |Q940Y7|Q940Y7|SubName: Full=AT5g04480/T32M21_80; |Arabidopsis thaliana (Mouse-ear cress) |AA|1050
lus-miR-N81	genolin_c13043	3	14.749	1	20	31	50	AGCAUGUUAUGUAAGAGUAA	UUAAUCUUAGGUAAUAUGCU	Translation	413 nt
lus-miR-N84	genolin_c42906	3	13.479	1	21	74	93	ACAUUUGACUUAGUACUUGAC	GUCAAGUAC-AAAUCAAAUGU	Translation	399 nt highly similar to |DQ287986|DQ287986|Abutilon theophrasti 26S ribosomal RNA gene, partial sequence. |Abutilon theophrasti (China jute) |linear|691
lus-miR-N85	genolin_c17938	3	15.672	1	21	428	448	CUCUUGAGAAGUCACUGUUAU	AAAGCAGUGGGUUCUCAAGAG	Translation	1124 nt highly similar to |Q76H96|Q76H96|SubName: Full=AINTEGUMENTA-like protein; |Pinus thunbergii (Green pine) (Japanese black pine) |AA|606
lus-miR-N85	genolin_c25897	3	11.983	1	21	175	194	CUCUUGAGAAGUCACUGUUAU	AUAACA-UGUCUUCUCAAGAG	Cleavage	498 nt highly similar to |Q9LMQ3|Q9LMQ3|SubName: Full=F7H2.15 protein (At1g15810/F7H2_23); |Arabidopsis thaliana (Mouse-ear cress) |AA|419
lus-miR-N87	genolin_c27404	0.5	18.869	1	20	77	96	AUCUCCAUUUAGGACCUCGG	CUGAGGUCCUAAAUGGAGAU	Cleavage	552 nt highly similar to |Q9FGB1|Q9FGB1|SubName: Full=Protein kinase; |Arabidopsis thaliana (Mouse-ear cress) |AA|385
lus-miR-N87	genolin_c15173	0.5	21.713	1	20	353	372	AUCUCCAUUUAGGACCUCGG	CUGAGGUCCUAAAUGGAGAU	Cleavage	556 nt highly similar to |BT000206|BT000206|Arabidopsis thaliana putative protein kinase (At3g01490) mRNA, complete cds. |Arabidopsis thaliana (thale cress) |linear|1455
lus-miR-N87	genolin_c36582	3	17.714	1	20	53	72	AUCUCCAUUUAGGACCUCGG	CCAGGGUCCCAAAUGGAGGU	Translation	412 nt
lus-miR-N89	genolin_c21301	2	10.207	1	21	550	570	UUGUUGACAGAAGAUAGAGAG	CUCUCUAUCUUCUGUCAAAGA	Cleavage	629 nt highly similar to |Q5U8L4|Q5U8L4|SubName: Full=SBP transcription factor; |Gossypium hirsutum (Upland cotton) (Gossypium mexicanum) |AA|169
lus-miR-N89	genolin_c17429	1.5	12.9	1	21	171	191	UUGUUGACAGAAGAUAGAGAG	CUCUCUCUCUUCUGUCAACGA	Cleavage	493 nt
lus-miR-N89	genolin_c25769	3	14.145	1	21	614	634	UUGUUGACAGAAGAUAGAGAG	CUCUCUAUUCUCUGCCAACAA	Cleavage	833 nt highly similar to |Q9C540|Q9C540|SubName: Full=Cytochrome b-561, putative (At1g26100) (Cytochrome b-561D); |Arabidopsis thaliana (Mouse-ear cress) |AA|236
lus-miR-N89	genolin_c23550	2.5	16.085	1	20	101	120	UUGUUGACAGAAGAUAGAGA	UCUUUAUCGUGUGUCAACAA	Translation	536 nt
lus-miR-N90	genolin_c34988	2.5	18.901	1	20	193	212	AUUCGACUUGAUAGGCUCGC	GCGAGCCUGUUGAGUUGGAU	Cleavage	263 nt
lus-miR-N92	genolin_c29262	3	17.056	1	20	148	167	AACCUGUCGACUCUAACUUU	AAAGUUACGGUUGAUGGGUU	Cleavage	254 nt
lus-miR-N93	genolin_c42805	3	12.486	1	21	110	130	UGAGGAUGGAUGAGUGAAAUC	GAUUUCAUUUAUUCAUCAUCA	Cleavage	242 nt
lus-miR-N93	genolin_c40965	3	12.506	1	20	105	124	UGAGGAUGGAUGAGUGAAAU	GUUUUACUUAUCCGUUCUCG	Cleavage	225 nt
lus-miR-N93	genolin_c35901	3	3.639	1	20	267	286	UGAGGAUGGAUGAGUGAAAU	AUUUCCCUCAUCUAACCUCA	Cleavage	394 nt
lus-miR-N95	genolin_c16222	1.5	19.891	1	20	284	303	UGUCUAGAUCCGUUCACUUG	CAAGUGAACGGAUUUGGAUA	Cleavage	423 nt
lus-miR-N101	genolin_c18707	2.5	9.764	1	24	195	218	UAUCGGAAUUUGAAACGGAGACCU	AAGUCUCAGUUUCGAAUUYCGAUR	Cleavage	270 nt
lus-miR-N101	genolin_c35274	2.5	18.39	1	23	249	271	UAUCGGAAUUUGAAACGGAGACC	GCUUUCCGUUUUGAAUUCCGAUU	Cleavage	408 nt
lus-miR-N102	genolin_c32324	3	17.955	1	21	172	191	AAUCGGUCGUCCAAAUCGGAU	GUCCGAUUUGG-CGAUUGAUU	Translation	624 nt highly similar to |Q8L745|Q8L745|SubName: Full=AT5g42220/K5J14_2; |Arabidopsis thaliana (Mouse-ear cress) |AA|879
lus-miR-N103	genolin_c16078	3	18.308	1	22	216	237	AAUUUCCGUCCGGGUGGUCUGA	UGAGACCACCCAGAUGGAGAUG	Translation	671 nt highly similar to |A2Q3P6|A2Q3P6|SubName: Full=Solute carrier family 35 member B3, related; |Medicago truncatula (Barrel medic) |AA|360
lus-miR-N103	genolin_c35446	3	18.834	1	20	290	309	AAUUUCCGUCCGGGUGGUCU	AGACCAUCCUGGAGGAAAUU	Translation	400 nt highly similar to |Q0DIJ1|Q0DIJ1|SubName: Full=Os05g0386000 protein; |Oryza sativa subsp japonica (Rice) |AA|360
lus-miR-N104	genolin_c11498	2.5	11.331	1	20	573	592	ACCAAAUAUACUGAAGAAUU	AGCUCUUCAUUAUAUUUGGU	Translation	685 nt similar to |Q9SJW0|Q9SJW0|SubName: Full=Transfactor-like protein; |Arabidopsis thaliana (Mouse-ear cress) |AA|286
lus-miR-N105	genolin_c34650	2.5	3.675	1	21	55	75	AAGGCUUGUGAACUUGCUUGG	CCAAGCAAUUUCUCAAGCUUU	Translation	406 nt
lus-miR-N105	genolin_c40318	3	22.817	1	21	123	143	AAGGCUUGUGAACUUGCUUGG	CUGAGCAAUUGCACAAGCCUU	Translation	246 nt similar to |Q7Y0S0|Q7Y0S0|SubName: Full=Putative urease accessory protein D; |Arabidopsis thaliana (Mouse-ear cress) |AA|294
lus-miR-N106	genolin_c31436	2.5	17.555	1	23	322	344	UCUGUUAGCUGAUAAGUAAGGAC	GCUCUUUCUUGUCAGCUAACAGU	Cleavage	393 nt
lus-miR-N106	genolin_c19489	3	6.387	1	22	748	769	UCUGUUAGCUGAUAAGUAAGGA	UACUUACUUUUUAACUAAUAGA	Translation	772 nt highly similar to |DQ008698|DQ008698|Eupomatia bennettii small subunit ribosomal RNA gene, partial sequence; mitochondrial. |Eupomatia bennettii |linear|1954
lus-miR-N107	genolin_c34124	3	18.741	1	24	182	205	AUUGGACAUCGAUCGCUGCAAUGG	CAAAUGUCGCGUUUGAUGUCCAAU	Cleavage	562 nt highly similar to |Q1PFH7|Q1PFH7|RecName: Full=Pentatricopeptide repeat-containing protein At1g62350; |Arabidopsis thaliana (Mouse-ear cress) |AA|196
lus-miR-N108	genolin_c13313	1.5	18.559	1	20	65	84	AAUGUUCUAACGGAUUGGGU	GCCCAAUCCGUUAGAAUGUU	Cleavage	370 nt highly similar to |A7PEM9|A7PEM9|RecName: Full=Aspartate aminotransferase; EC=2.6.1.1; |Vitis vinifera (Grape) |AA|411
lus-miR-N109	genolin_c33831	3	13.706	1	22	223	244	AACUAGGGCGUCGUUUAGUAAC	GUUAGUAAAUGGCGCCUUGGUU	Cleavage	291 nt highly similar to |Q8L7G0|Q8L7G0|RecName: Full=Auxin response factor 1; |Arabidopsis thaliana (Mouse-ear cress) |AA|665
lus-miR-N109	genolin_c21644	2.5	12.704	1	20	429	448	AACUAGGGCGUCGUUUAGUA	UACCAAACGACCCCUUAGUU	Translation	633 nt
lus-miR-N110	genolin_c37917	0	21.354	1	23	73	95	CCGGUCCGAUUGCCACGUCGGCG	CGCCGACGUGGCAAUCGGACCGG	Cleavage	392 nt
lus-miR-N111	genolin_c13573	2.5	18.64	1	24	65	88	GAACGGUCGUCGCUGUUGAAUGAC	GGCAUUCAACAUCGACGACCCUUC	Cleavage	313 nt highly similar to |A0EM47|A0EM47|SubName: Full=11S globulin-like protein; |Actinidia chinensis (Kiwi) (Yangtao) |AA|462
lus-miR-N111	genolin_c31659	3	22.12	1	20	6	25	GAACGGUCGUCGCUGUUGAA	AUCAGUAGCGACGACCGUUA	Cleavage	276 nt highly similar to |O80693|O80693|SubName: Full=F8K4.6 protein; |Arabidopsis thaliana (Mouse-ear cress) |AA|1265
lus-miR-N113	genolin_c21369	3	13.183	1	24	348	371	AUUUCGGUUGAACCGAUUCGGUCU	ACAUCGAAUCACUUCGGCCGAAAU	Cleavage	732 nt highly similar to |Q0IXC8|Q0IXC8|SubName: Full=Os10g0447600 protein; Flags: Fragment; |Oryza sativa subsp japonica (Rice) |AA|1017
lus-miR-N114	genolin_c11393	2.5	20.7	1	21	712	732	AGGAACUAGUGAAGUGUUGGA	UUCAACUCUUCACUGGUUUCU	Cleavage	1122 nt highly similar to |Q9M310|Q9M310|RecName: Full=F-box/Kelch-repeat protein At3g61590; |Arabidopsis thaliana (Mouse-ear cress) |AA|411
lus-miR-N116	genolin_c22445	3	7.166	1	23	158	180	CCGUUAGAAAGUAACCGUUGGAG	CACCAACGAUUACUUUCAAGCGG	Cleavage	659 nt highly similar to |Q8RZQ8|Q8RZQ8|SubName: Full=Putative MtN3 (Os01g0881300 protein); |Oryza sativa subsp japonica (Rice) |AA|273
lus-miR-N116	genolin_c24978	2.5	21.177	1	22	291	313	CCGUUAGAAAGUAACC-GUUGGA	UCGAACUGGUUACUUUCUAAUGG	Cleavage	373 nt
lus-miR-N121	genolin_c20058	3	10.618	1	20	232	251	AUCCAUAUCUGGGCUGAACU	AGUUCAGUCCAGCUAGGGAU	Cleavage	422 nt highly similar to |Q9LNF9|Q9LNF9|SubName: Full=F21D18.22; |Arabidopsis thaliana (Mouse-ear cress) |AA|2684
lus-miR-N122	genolin_c17384	3	24.609	1	20	130	149	UACUGAGAUUACGUGGGCUG	CAGUUGACAUAAUCUCAGUA	Cleavage	285 nt
lus-miR-N123	genolin_c38140	3	20.049	1	24	231	254	AUACCAGAUAUACUGAAGAAUUCA	UGUAUUUCUCAGUUUAUUUGGUAU	Translation	254 nt similar to |Q2QNR8|Q2QNR8|SubName: Full=CTP synthase, putative, expressed; |Oryza sativa subsp japonica (Rice) |AA|546
lus-miR-N123	genolin_c37619	2.5	11.321	1	22	1	22	AUACCAGAUAUACUGAAGAAUU	GGUUUUUCAGUAAAUCUGGUAG	Translation	279 nt
lus-miR-N124	genolin_c18373	3	10.673	1	22	166	187	AGGAAUCAGAGAUUGUGUAAUU	GAAUACAAAACCUCUGAUUCCU	Cleavage	365 nt
lus-miR-N125	genolin_c14782	3	15.274	1	24	249	272	AGGAGAUAAAGGAAUAUGAUUGCC	GCCGAUCCUGGUCCUUUGUCUCCU	Cleavage	692 nt highly similar to |Q8RXN3|Q8RXN3|SubName: Full=Putative phosphate/phosphoenolpyruvate translocator protein; |Arabidopsis thaliana (Mouse-ear cress) |AA|408
lus-miR-N125	genolin_c42055	3	5.121	1	22	2	23	AGGAGAUAAAGGAAUAUGAUUG	CCAUUAUAUUCCUUCAUCUCUC	Cleavage	236 nt
lus-miR-N126	genolin_c11438	3	11.74	1	20	13	32	AGCCAACUCGAAUAUAUGAC	GUCGUGUAUUCGAUUUGGUU	Cleavage	356 nt
lus-miR-N126	genolin_c20388	2.5	7.224	1	20	464	483	AGCCAACUCGAAUAUAUGAC	GUUAUAUAUGUGAGUUGGUU	Translation	493 nt similar to |A9YTW7|A9YTW7|SubName: Full=Major intrinsic protein NIP6;1; |Lotus japonicus |AA|313
lus-miR-N126	genolin_c13872	3	11.247	1	19	313	332	AGCCAACUCGAA-UAUAUGA	UCAUAUAAUUUGAGUUGGUU	Cleavage	421 nt similar to |Q9M1Q2|Q9M1Q2|SubName: Full=Serine/threonine protein kinase-like protein (At3g62220); |Arabidopsis thaliana (Mouse-ear cress) |AA|361
lus-miR-N128	genolin_c28157	3	17.176	1	24	80	103	GUUCUUGGCAGAUACAUUGAUCGC	GCCUUCAGUGCAGCUGCCAAGAAU	Cleavage	240 nt highly similar to |Q0V811|Q0V811|SubName: Full=At2g45190; |Arabidopsis thaliana (Mouse-ear cress) |AA|229
lus-miR-N129	genolin_c23518	3	14.02	1	21	25	45	CUGAACAUUCCACUUAUCCAU	AUGUGUAAGUGGAAUGAUCAG	Cleavage	304 nt similar to |CU230726|CU230726|Populus EST from mild drought-stressed leaves. |Populus tremula x Populus alba |linear|141
lus-miR-N129	genolin_c15402	2.5	17.689	1	22	69	90	CUGAACAUUCCACUUAUCCAUC	GCUGAAUAAUUGGAGUGUUCAG	Cleavage	1098 nt highly similar to |Q9LK65|Q9LK65|SubName: Full=Similarity to hemolysin; |Arabidopsis thaliana (Mouse-ear cress) |AA|661
lus-miR-N129	genolin_c16387	3	19.357	1	20	389	408	CUGAACAUUCCACUUAUCCA	UGGAUAAGUUGGAUCUUCAG	Translation	836 nt
lus-miR-N132	genolin_c38132	0	14.524	1	24	118	141	ACAAUUCGGCCCAGUAUAUUGAAC	GUUCAAUAUACUGGGCCGAAUUGU	Cleavage	254 nt
lus-miR-N132	genolin_c26710	3	13.43	1	24	102	125	ACAAUUCGGCCCAGUAUAUUGAAC	GAUAAAUACGGUGGGUCGAAUUGU	Cleavage	427 nt
lus-miR-N133	genolin_c28823	1.5	24.35	1	24	198	221	UUAGGAUGCAAUGGUUCAUGACAU	AUGUCAUGAACCGUUCCAUCCUAA	Translation	410 nt
lus-miR-N133	genolin_c42245	2.5	24.913	1	21	175	195	UUAGGAUGCAAUGGUUCAUGA	UGAUGAACCAUUGCAUCCCAA	Cleavage	241 nt
lus-miR-N134	genolin_c40214	3	13.446	1	23	73	95	GGAUGAUUGGACACAUAUACAUG	UAAGUUUAUGUCUUCAAUCAUUC	Cleavage	247 nt highly similar to |A5HEI1|A5HEI1|SubName: Full=Sister chromatid cohesion 2; |Arabidopsis thaliana (Mouse-ear cress) |AA|1846
lus-miR-N134	genolin_c15551	3	14.399	1	23	846	868	GGAUGAUUGGACACAUAUACAUG	CGAGUAUAUAGGUCUAAUCAUCU	Cleavage	1207 nt highly similar to |Q8VXW6|Q8VXW6|SubName: Full=Putative n-calpain-1 large subunit; Flags: Fragment; |Arabidopsis thaliana (Mouse-ear cress) |AA|549
lus-miR-N134	genolin_c29173	3	20.775	1	20	357	376	GGAUGAUUGGACACAUAUAC	GUAUCUCUGUCCAAUUGUCC	Cleavage	648 nt similar to |Q10N42|Q10N42|SubName: Full=Expressed protein; |Oryza sativa subsp japonica (Rice) |AA|175
lus-miR-N137	genolin_c24744	3	13.182	1	21	227	247	AACUUUGGCCUUGACUGAGAG	CUCUCCCUCAAGCCCAAAGUU	Translation	462 nt highly similar to |B4XEW7|B4XEW7|SubName: Full=Terminal flower 1b; |Gossypium hirsutum (Upland cotton) (Gossypium mexicanum) |AA|172
lus-miR-N138	genolin_c37669	3	14.828	1	23	221	243	AGGAGAUCUCGGUAUGUUUGUAU	GUACAGACAUACCUUGAUCUUCU	Translation	265 nt
lus-miR-N138	genolin_c29517	3	10.757	1	21	2	22	AGGAGAUCUCGGUAUGUUUGU	GCAAAAAUGUUGGGAUCUCCU	Cleavage	242 nt
lus-miR-N140	genolin_c22608	3	15.07	1	23	201	223	AGGAUACAAACUGAACACUAGUC	GACUAGAGUUCAGUUAGUGUCUU	Cleavage	235 nt
lus-miR-N141	genolin_c37514	2	17.631	1	21	64	84	AGCUCGAGUUUGGUUCGUCAA	UUGACGAGGCAAAUUCGAGCU	Cleavage	264 nt
lus-miR-N141	genolin_c41028	3	15.873	1	20	124	143	AGCUCGAGUUUGGUUCGUCA	UGUUGAACCCAACUUGAGCU	Translation	196 nt
lus-miR-N142	genolin_c29753	2.5	14.403	1	24	358	381	AUCAAACAUGUGAGUUGACUGUCU	AGGAUGUCAACUCACGUGUUUGAC	Cleavage	383 nt
lus-miR-N143	genolin_c15287	3	16.211	1	20	373	392	AUUUCCUCUGAGGCAUUCGC	UUGGAUGUCUCAGAGGAAGU	Cleavage	661 nt highly similar to |EU307117|EU307117|Linum usitatissimum 26S ribosomal RNA gene, 26S-18S ribosomal RNA intergenic spacer, 18S ribosomal RNA gene, internal transcribed spacer 1, 5.8S ribosomal RNA gene, and internal transcribed spacer 2, complete sequence.
lus-miR-N144	genolin_c21301	2.5	10.991	1	21	549	569	UGUUGACAGAAGAUAGAGAGC	GCUCUCUAUCUUCUGUCAAAG	Cleavage	629 nt highly similar to |Q5U8L4|Q5U8L4|SubName: Full=SBP transcription factor; |Gossypium hirsutum (Upland cotton) (Gossypium mexicanum) |AA|169
lus-miR-N144	genolin_c17429	1.5	12.413	1	21	170	190	UGUUGACAGAAGAUAGAGAGC	GCUCUCUCUCUUCUGUCAACG	Cleavage	493 nt
lus-miR-N144	genolin_c25769	3	14.134	1	20	614	633	UGUUGACAGAAGAUAGAGAG	CUCUCUAUUCUCUGCCAACA	Translation	833 nt highly similar to |Q9C540|Q9C540|SubName: Full=Cytochrome b-561, putative (At1g26100) (Cytochrome b-561D); |Arabidopsis thaliana (Mouse-ear cress) |AA|236
lus-miR-N146	genolin_c24234	2	16.985	1	22	302	323	AAGGAGAACAUGAAUUACUAUU	GGUGGUAAUUCAUCUUCUUCUU	Translation	347 nt
lus-miR-N146	genolin_c19619	3	13.839	1	21	408	428	AAGGAGAACAUGAAUUACUAU	GUUGUAAUUCUUGUUUUCUUU	Translation	455 nt highly similar to |Q19RP2|Q19RP2|SubName: Full=Ribulose-1,5-bisphosphate carboxylase/oxygenase activase; Flags: Fragment; |Pachysandra terminalis |AA|314
lus-miR-N146	genolin_c17888	3	15.95	1	20	240	259	AAGGAGAACAUGAAUUACUA	UAGUGAUUCUUCUUCUUCUU	Translation	524 nt highly similar to |Q06060|Q06060|RecName: Full=Mitogen-activated protein kinase homolog D5; EC=2.7.11.24; |Pisum sativum (Garden pea) |AA|394
lus-miR-N148	genolin_c26040	2.5	13.638	1	24	192	215	GAAGGACUUAACAUGGUGAAACCU	AGGUUUCACCAUAUUAAAUCCUUC	Cleavage	257 nt
lus-miR-N148	genolin_c37759	1.5	12.867	1	21	173	193	GAAGGACUUAACAUGGUGAAA	UUUCAUCAUGUUAAGUCUUUU	Cleavage	496 nt
lus-miR-N150	genolin_c15435	3	20.445	1	20	1	20	UAGCGUCGCGCUGUACAGCC	GGCUGUGCUGGGCGGCGCUA	Translation	464 nt highly similar to |Q9FY91|Q9FY91|SubName: Full=SIR2-family protein; |Arabidopsis thaliana (Mouse-ear cress) |AA|451
lus-miR-N155	genolin_c19377	3	5.351	1	24	185	208	CAUAAUGGAUGAUGAAAGUGCACC	GCUCCACAUUCAUCAUUUAUUAUU	Cleavage	501 nt
lus-miR-N156	genolin_c15024	2.5	16.375	1	24	216	239	GGAUUUCGCAGAUAUAACGACUGA	UUGAUUGAUAUGUUUGCGAAAUCC	Cleavage	357 nt highly similar to |Q9ZVG8|Q9ZVG8|RecName: Full=Pentatricopeptide repeat-containing protein At1g26900, mitochondrial; Flags: Precursor; |Arabidopsis thaliana (Mouse-ear cress) |AA|572
lus-miR-N156	genolin_c38342	3	15.988	1	20	28	47	GGAUUUCGCAGAUAUAACGA	GCGUUAGAUUUGCGAAAUCU	Cleavage	232 nt
lus-miR-N157	genolin_c15781	2.5	19.348	1	20	345	364	ACCGUUUCAAUAUAACCGUU	AAUGGUAAUAUUGAAGUGGU	Cleavage	629 nt
lus-miR-N158	genolin_c29462	2.5	13.119	1	22	206	227	CGGAAUUAUGUAUGUUGUGGGA	UUCCAAGACAUACAUGAUUUCG	Cleavage	316 nt
lus-miR-N158	genolin_c14203	3	16.223	1	24	291	314	CGGAAUUAUGUAUGUUGUGGGACA	UUUGCUACAACAUACAUAUUUCCA	Cleavage	458 nt
lus-miR-N161	genolin_c38068	2.5	24.666	1	21	103	123	UAUCGGAAUGCACUCAAGGUG	CACAUUGAGAGCAUUCUGAUA	Cleavage	269 nt
lus-miR-N161	genolin_c11971	3	20.777	1	23	684	706	UAUCGGAAUGCACUCAAGGUGUU	GAGACUUUGAAUGCAUUCCGAGA	Cleavage	1258 nt highly similar to |Q7FGZ2|Q7FGZ2|RecName: Full=DEAD-box ATP-dependent RNA helicase 1; EC=3.6.1.-; |Arabidopsis thaliana (Mouse-ear cress) |AA|512
lus-miR-N163	genolin_c29469	3	19.644	1	23	111	133	AUGGCCCUUAGAUAUCUCCCCGG	CAGGGAAGGUAUUAAAGGGCCAU	Translation	489 nt highly similar to |B2ZAT7|B2ZAT7|SubName: Full=Putative serine-threonine kinase; |Gossypioides kirkii |AA|477
lus-miR-N164	genolin_c29419	3	20.885	1	20	296	315	AUCCGAAACCUCCGAGUCAC	GUGAAUUGAAGGUUUCGGGU	Cleavage	379 nt similar to |Q0JQS5|Q0JQS5|SubName: Full=Os01g0142100 protein; |Oryza sativa subsp japonica (Rice) |AA|546
lus-miR-N164	genolin_c12590	3	20.834	1	23	103	125	AUCCGAAACCUCCGAGUCACGAG	UUGGUGACUCGGCGAGUUCGGAU	Translation	740 nt highly similar to |A4FVT3|A4FVT3|SubName: Full=At1g11080; |Arabidopsis thaliana (Mouse-ear cress) |AA|492
lus-miR-N166	genolin_c39058	1.5	18.945	1	24	145	168	AAUGAGCGAAGUUCGAGUUUGGCU	AGUCAAAUUCGAACUUAGCUCAUU	Cleavage	244 nt
lus-miR-N168	genolin_c17690	2	5.291	1	23	620	642	ACUGAAACUUGAGUGAGCCGAGA	UUUUGGCUUGCUUAAGUUUCAGU	Cleavage	645 nt highly similar to |Q9XE60|Q9XE60|SubName: Full=Ribonucleotide reductase small subunit; |Glycine max (Soybean) |AA|339
lus-miR-N168	genolin_c43338	3	15.002	1	21	88	108	ACUGAAACUUGAGUGAGCCGA	UUGGUUUCCUCGAGUUUCAGU	Cleavage	235 nt
lus-miR-N171	genolin_c40676	3	14.181	1	24	141	164	UGAGUAGAGAAGAACUGUGACGGU	AUCGUCACAGUUUUUCUAUGCUCG	Cleavage	237 nt
lus-miR-N171	genolin_c15012	2	16.664	1	20	85	104	UGAGUAGAGAAGAACUGUGA	UCAUAGUUCUUCUCCACUCA	Cleavage	658 nt highly similar to |Q9ARB8|Q9ARB8|SubName: Full=N1-B protein; |Linum usitatissimum (Flax) (Linseed) |AA|1108
lus-miR-N171	genolin_c41851	3	11.807	1	24	204	227	UGAGUAGAGAAGAACUGUGACGGU	ACCAUUGAAGUACUUCUCUACUCA	Cleavage	449 nt
lus-miR-N171	genolin_c41365	3	16.966	1	20	69	88	UGAGUAGAGAAGAACUGUGA	UCAUGGUUCUGCUUUACUUA	Translation	233 nt
lus-miR-N171	genolin_c32021	3	19.683	1	21	149	169	UGAGUAGAGAAGAACUGUGAC	GUGACAAUUCUUCACUACUCA	Cleavage	318 nt
lus-miR-N172	genolin_c23960	2	12.772	1	20	237	256	AUUGGAGAGAAAUGAGCGAG	CUCCCUCAUUUCUCUCCAAG	Cleavage	390 nt similar to |Q9M7N2|Q9M7N2|SubName: Full=MFP1 attachment factor 1; Flags: Fragment; |Picramnia pentandra |AA|62
lus-miR-N172	genolin_c23562	3	17.154	1	20	295	314	AUUGGAGAGAAAUGAGCGAG	CUCGUUCAUUUCAAUCCAAU	Cleavage	464 nt
lus-miR-N173	genolin_c26337	3	12.054	1	21	76	96	GCUAAGAAGAAGCCGCUGACA	UCUUAGUGGGUUCUUCUUAGC	Cleavage	462 nt
lus-miR-N173	genolin_c36826	3	23.513	1	20	300	320	GCUAAGAAGAAGCC-GCUGAC	GUCAGCUGGCUUCUUCUUGGU	Cleavage	419 nt highly similar to |Q7XXD1|Q7XXD1|SubName: Full=OSJNBa0039G19.7 protein; |Oryza sativa subsp japonica (Rice) |AA|557
lus-miR-N174	genolin_c34807	3	10.583	1	24	240	262	AGAAUAAACUGAUCAGAGUGGGCC	GAUCCGCUCU-AUCAGUUUGUUCU	Cleavage	279 nt
lus-miR-N176	genolin_c12368	2.5	20.955	1	23	572	594	GUUUUCCUGAACAAUAACCCGAG	UUUGGGUUAUUGUUGAGGACAAC	Translation	758 nt highly similar to |Q9SYP1|Q9SYP1|SubName: Full=F9H16.5 protein; |Arabidopsis thaliana (Mouse-ear cress) |AA|2171
lus-miR-N177	genolin_c38605	2.5	18.181	1	24	189	212	AUAUCGCCGCACUGUGCAGGGCCU	AGCUUCUGCACAGUCCGGUGAUGU	Translation	249 nt
lus-miR-N178	genolin_c16157	3	20.322	1	22	441	462	CUUGGAAUAUACUCUGACUUUG	CGAAGUUGGAGUAUCUUCCAAC	Cleavage	1112 nt highly similar to |Q9SRI0|Q9SRI0|SubName: Full=T22N4.4 protein; |Arabidopsis thaliana (Mouse-ear cress) |AA|339
lus-miR-N178	genolin_c36450	3	15.248	1	21	138	158	CUUGGAAUAUACUCUGACUUU	AAAGUCAUGGAAUAUUUCAAG	Translation	580 nt
lus-miR-N179	genolin_c32223	2.5	11.942	1	24	43	66	ACCAUGAUUGUUGGAGUGUAGUCA	UGGGGACACUCCAACAAUCGUGGA	Cleavage	350 nt
lus-miR-N179	genolin_c29199	3	20.699	1	23	315	337	ACCAUGAUUGUUGGAGUGUAGUC	GUUUGCAAUCUAGCAAUUAUGGU	Cleavage	542 nt highly similar to |Q9FNQ1|Q9FNQ1|SubName: Full=RNA helicase; |Arabidopsis thaliana (Mouse-ear cress) |AA|2157
lus-miR-N179	genolin_c11197	3	10.673	1	23	150	172	ACCAUGAUUGUUGGAGUGUAGUC	GGAUUCACUCUAACAAUCAUGCU	Cleavage	2357 nt highly similar to |Q9FR53|Q9FR53|SubName: Full=PTOR; |Arabidopsis thaliana (Mouse-ear cress) |AA|2481
lus-miR-N181	genolin_c19372	3	19.151	1	24	159	182	AUGGAAUAGAGCACGAUUGGAGCU	GGGUCCAAUAGUGCACUGUUCUAU	Translation	393 nt highly similar to |Q93ZE1|Q93ZE1|SubName: Full=AT3g55850/F27K19_30; |Arabidopsis thaliana (Mouse-ear cress) |AA|396
lus-miR-N181	genolin_c11816	3	16.888	1	20	352	371	AUGGAAUAGAGCACGAUUGG	CCCAUCGUGUUCGAUUUCAU	Cleavage	682 nt highly similar to |Q94AW0|Q94AW0|SubName: Full=At2g39570/F12L6.23; |Arabidopsis thaliana (Mouse-ear cress) |AA|411
lus-miR-N182	genolin_c12207	3	20.862	1	24	141	164	AUCGAGUCUUCUAAUCCUGAAAGC	GGUAUCAAGAUUGGAGGAUUUGAU	Cleavage	632 nt
lus-miR-N185	genolin_c13912	2	24.132	1	21	311	331	AGCUUUAUGCUGAAUCGUUGG	CCAAUGGUUCGGCAUGAAGCU	Cleavage	791 nt highly similar to |Q94JW0|Q94JW0|RecName: Full=Deoxyhypusine hydroxylase; EC=1.14.99.29; AltName: Full=Deoxyhypusine monooxygenase; |Arabidopsis thaliana (Mouse-ear cress) |AA|314
lus-miR-N185	genolin_c36155	2.5	19.061	1	23	568	590	AGCUUUAUGCUGAAUCGUUGGCA	UCUCGACGAUUCAGCGGAAAGCU	Cleavage	675 nt highly similar to |Q9SL41|Q9SL41|SubName: Full=Putative NAM (No apical meristem)-like protein; |Arabidopsis thaliana (Mouse-ear cress) |AA|365
lus-miR-N185	genolin_c18483	3	16.68	1	20	433	452	AGCUUUAUGCUGAAUCGUUG	AAGCAAUUCAGCAUAAAGUU	Cleavage	646 nt highly similar to |Q9LW74|Q9LW74|SubName: Full=Gb|AAF29412.1 (At3g16120) (Putative dynein light chain protein); |Arabidopsis thaliana (Mouse-ear cress) |AA|93
lus-miR-N190	genolin_c36455	2.5	23.514	1	21	92	112	CCAUUAGAUCGUCAGCUUUUC	GAAAAGCUGAUGAUCUGACGG	Cleavage	483 nt
lus-miR-N191	genolin_c29031	3	3.731	1	24	45	68	GGUGUUAGAACUAGAGGAAGCCGG	CCUCCUUCUUCUAGUUCUAACAAA	Cleavage	220 nt
lus-miR-N191	genolin_c15075	2.5	23.418	1	21	205	225	GGUGUUAGAACUAGAGGAAGC	GCAUCCUCUGGUUCUAAUAUC	Cleavage	500 nt highly similar to |B0ZZ79|B0ZZ79|SubName: Full=Potyvirus VPg interacting protein; |Arachis hypogaea (Peanut) |AA|567
lus-miR-N191	genolin_c31258	3	11.095	1	21	53	73	GGUGUUAGAACUAGAGGAAGC	GCUUCUUCUGCUUCUAAUACU	Translation	382 nt
lus-miR-N191	genolin_c39372	3	11.497	1	21	60	80	GGUGUUAGAACUAGAGGAAGC	GCUUCUUCUGCUUCUAAUACU	Translation	216 nt
lus-miR-N191	genolin_c37977	3	16.453	1	20	488	507	GGUGUUAGAACUAGAGGAAG	CUUUUUCUAGUUCUAAUAGC	Cleavage	616 nt
lus-miR-N193	genolin_c32111	3	16.565	1	23	53	75	CAUUUGGUACGUGAAAUUUCGAA	UGUGGUGUUUCAUGUACCAGAUG	Cleavage	536 nt highly similar to |A7Q746|A7Q746|RecName: Full=ER lumen protein retaining receptor; |Vitis vinifera (Grape) |AA|215
lus-miR-N194	genolin_c25763	3	21.052	1	23	105	127	AGCACGAUACGUAAGAGGAAAGA	UUCUUCUUCUUCUGUGUUGUGCU	Cleavage	560 nt similar to |Q8LGU1|Q8LGU1|RecName: Full=Multidrug resistance-associated protein 6; EC=3.6.3.44; AltName: Full=Glutathione S-conjugate-transporting ATPase 6; AltName: Full=ATP-energized glutathione S-conjugate pump 6; Flags: Precursor; |Arabidopsis thalian
lus-miR-N198	genolin_c13125	2.5	18.081	1	22	103	124	AUCAGGGGACUCUGGACAGUGA	UGACCGUCCACAGUCUCCUGAU	Cleavage	1691 nt highly similar to |Q9LXJ8|Q9LXJ8|SubName: Full=Putative RNA binding protein (At3g52660); |Arabidopsis thaliana (Mouse-ear cress) |AA|471
lus-miR-N199	genolin_c33934	3	15.331	1	20	100	119	UCAAACACUUAGAGCUCAUU	AAUCAGCUUUAAGUGUGUGA	Cleavage	266 nt
lus-miR-N200	genolin_c13379	3	16.17	1	21	230	250	AUGCAUGAUCGUGUCGCGGAU	GUCUGCGAUAUGAACGUGCAU	Cleavage	537 nt highly similar to |Q9M1T1|Q9M1T1|SubName: Full=Sugar-phosphate isomerase-like protein; |Arabidopsis thaliana (Mouse-ear cress) |AA|350
lus-miR-N202	genolin_c15362	3	21.92	1	20	322	341	ACACUCUGAUUUGCACCUAA	GUAGGUGAAGAUCGGAGUGU	Cleavage	498 nt highly similar to |Q9SHA0|Q9SHA0|RecName: Full=Non-specific lipid-transfer protein; |Arabidopsis thaliana (Mouse-ear cress) |AA|115
lus-miR-N208	genolin_c17113	3	17.075	1	20	86	105	CGCGAGAAGUUCACUGAACC	GGUUUAGUGGGUUUCUUGUG	Cleavage	512 nt highly similar to |Q9LFS4|Q9LFS4|SubName: Full=Receptor protein kinase-like protein; |Arabidopsis thaliana (Mouse-ear cress) |AA|638
lus-miR-N212	genolin_c14075	3	11.533	1	23	352	374	AGAAUCGAUCGUCCCAAUUGGAC	GUUCAUUUCGGACGGUUGAUUCU	Cleavage	398 nt
lus-miR-N213	genolin_c40060	2	15.777	1	21	148	168	AGAAUCGGUAGAUGGAUAAUG	CAUUAUUCAUAUGCCGAUUCU	Translation	233 nt
lus-miR-N215	genolin_c35166	3	19.208	1	21	430	450	AAACGGAACCGCUCAUAAGAA	UUCUCAUGGGCGAUUUCGUUU	Translation	513 nt
lus-miR-N216	genolin_c36800	3	17.48	1	20	53	72	AUCCCGAUCUAGUGUCUUGA	UCAAGUCACUACAUCGGGAA	Translation	376 nt similar to |Q1ECG7|Q1ECG7|SubName: Full=At5g47830; |Arabidopsis thaliana (Mouse-ear cress) |AA|173
lus-miR-N217	genolin_c29346	3	13.381	1	22	214	235	AGAGAUAUGAGAACCAACGUGG	CUACGGUGUUUUUCAUAUUUCU	Cleavage	242 nt similar to |Q851P5|Q851P5|SubName: Full=Putative ribosomal protein S15 (Os03g0798600 protein) (40S ribosomal protein S15, putative, expressed) (Putative 40S ribosomal protein S15); |Oryza sativa subsp japonica (Rice) |AA|154
lus-miR-N217	genolin_c42637	3	13.638	1	22	234	255	AGAGAUAUGAGAACCAACGUGG	UUACGUAGGUUCUCAUAAUUCU	Cleavage	331 nt highly similar to |Q6Z2N2|Q6Z2N2|SubName: Full=Putative TFIIH basal transcription factor complex p34 subunit (Os02g0125800 protein); |Oryza sativa subsp japonica (Rice) |AA|289
lus-miR-N218	genolin_c38132	2	14.524	1	24	118	141	AUAAUUCGGCACAGUGUAUUGAAC	GUUCAAUAUACUGGGCCGAAUUGU	Translation	254 nt
lus-miR-N219	genolin_c15448	2.5	14.899	1	20	601	620	GAAGUUGGUAUGACAUUGAG	CUCGAUGUCAUACCAAGUUU	Cleavage	692 nt
lus-miR-N220	genolin_c31142	1.5	18.229	1	21	237	257	ACGGAUAUGGUAGAGGGGCGC	GCGCCCCUAUACCAUAUCYGU	Cleavage	306 nt highly similar to |EF489041|EF489041|Populus trichocarpa chloroplast, complete genome. |Populus trichocarpa |circular|157033
lus-miR-N221	genolin_c11626	3	21.524	1	22	229	250	ACCGAACAGAACACUGAUCCGU	AGGGAUCGGUGUUUGGUUCGGC	Cleavage	2179 nt highly similar to |Q9LMH1|Q9LMH1|SubName: Full=F16A14.7; |Arabidopsis thaliana (Mouse-ear cress) |AA|724
lus-miR-N221	genolin_c21327	3	17.423	1	20	571	590	ACCGAACAGAACACUGAUCC	GGAUCAGUGCUUUGUUCAGU	Translation	597 nt
lus-miR-N222	genolin_c15862	2.5	19.821	1	23	546	568	AGGUCAUUUAGGAAGAACUCUAG	UUUGAGUUCUUCAUGGAUGACUU	Translation	594 nt highly similar to |Q940G0|Q940G0|SubName: Full=Endomembrane protein EMP70 precusor isolog (Putative endomembrane protein 70) (At1g10950/T19D16_13); |Arabidopsis thaliana (Mouse-ear cress) |AA|589
lus-miR-N222	genolin_c19464	3	21.057	1	20	304	323	AGGUCAUUUAGGAAGAACUC	CAGGUUUUCCUGAAUGACCU	Cleavage	1112 nt
lus-miR-N225	genolin_c26202	2	18.733	1	24	35	58	AACCGUUGCAUUCCAAUAACUCGA	UCGAGUUAUUGGGAUGCAACGAUU	Cleavage	256 nt
lus-miR-N225	genolin_c32971	2	14.434	1	24	278	301	AACCGUUGCAUUCCAAUAACUCGA	UCGAGUUAUUGGGAUGCAACCGUU	Cleavage	330 nt similar to |Q8LED5|Q8LED5|SubName: Full=Blue copper protein, putative; |Arabidopsis thaliana (Mouse-ear cress) |AA|172
lus-miR-N225	genolin_c24499	2.5	22.891	1	23	392	414	AACCGUUGCAUUCCAAUAACUCG	UGGUUUCUUGGAAUGCAAUGGUU	Cleavage	465 nt highly similar to |Q7XN77|Q7XN77|SubName: Full=OSJNBa0089N06.5 protein; |Oryza sativa (Rice) |AA|559
lus-miR-N228	genolin_c11448	3	14.463	1	24	642	665	AGGAGAAAUAGGAAUCUGGUCGCU	AAUGAUCGGAAUCCUGUUUUUCCU	Cleavage	1621 nt highly similar to |Q7XAE6|Q7XAE6|SubName: Full=S3 self-incompatibility locus-linked pollen 3.15 protein; |Petunia integrifolia subsp inflata |AA|660
lus-miR-N231	genolin_c36202	3	21.184	1	22	379	400	AUCGAGACUGGCUGAUCAAAGU	GCUUUGAUUAUCCGGUUUUGAU	Cleavage	444 nt highly similar to |P0C7Q9|P0C7Q9|RecName: Full=Pentatricopeptide repeat-containing protein At1g22960, mitochondrial; Flags: Precursor; |Arabidopsis thaliana (Mouse-ear cress) |AA|718
lus-miR-N231	genolin_c42526	3	12.439	1	21	156	176	AUCGAGACUGGCUGAUCAAAG	CUUUUCUCAGCCUGUCUCGAU	Translation	231 nt
lus-miR-N232	genolin_c22441	3	14.052	1	24	23	46	ACCGGACGAUUUUCUGAUUGAGCC	GGCGCAAUCGAAAAAUCGUCCAGU	Cleavage	308 nt
lus-miR-N234	genolin_c26945	3	23.275	1	23	283	305	AACGUCUCGGUACAGAACACUGG	UUGGUGUCUUGUACCAAGAUGUU	Cleavage	462 nt
lus-miR-N234	genolin_c41551	3	15.339	1	21	9	29	AACGUCUCGGUACAGAACACU	AGUGUUCUGAAGUGAGAUGUU	Translation	220 nt highly similar to |Q7DLW8|Q7DLW8|SubName: Full=Polygalacturonase homologue; Flags: Fragment; |Arabidopsis thaliana (Mouse-ear cress) |AA|328
lus-miR-N234	genolin_c14250	3	23.319	1	20	326	345	AACGUCUCGGUACAGAACAC	GUGUUCUUUAUCGAGACGAU	Cleavage	1111 nt highly similar to |Q9FZ62|Q9FZ62|SubName: Full=F11A6.5 protein (At1g17710); |Arabidopsis thaliana (Mouse-ear cress) |AA|279
lus-miR-N235	genolin_c34620	3	19.239	1	21	263	283	AGAGGAACGUAGAUCAAUAGG	UCUAUGGAUCUGCCUUUCUCU	Cleavage	333 nt
lus-miR-N236	genolin_c17757	2	7.828	1	20	175	194	GGAGAAGAUGAGCUGUAAUA	CAUUACGGCUCAUCUUUUCC	Cleavage	677 nt highly similar to |Q0J999|Q0J999|SubName: Full=Os04g0665000 protein; Flags: Fragment; |Oryza sativa subsp japonica (Rice) |AA|98
lus-miR-N236	genolin_c15582	3	10.552	1	21	358	378	GGAGAAGAUGAGCUGUAAUAA	UUUUUACAGUUUAUCUUCUUU	Cleavage	444 nt
lus-miR-N237	genolin_c40757	2.5	12.863	1	21	352	372	AUUCGAACGUAGAAUUUCCAG	UUGGAGAUUUUGAGUUCGAAU	Translation	502 nt
lus-miR-N241	genolin_c14057	2.5	18.8	1	20	556	575	AUUGACAGUUUGAACCGAGC	GUUCGAUUCAAAGUGUCAAU	Cleavage	1108 nt highly similar to |Q9LNF9|Q9LNF9|SubName: Full=F21D18.22; |Arabidopsis thaliana (Mouse-ear cress) |AA|2684
lus-miR-N242	genolin_c20683	3	17.93	1	24	1032	1055	ACUGAGGUCGGACCGUUAAACUGG	CAAGAUUAAAGGUUUGACCUCAGU	Cleavage	1258 nt highly similar to |Q2HTC4|Q2HTC4|SubName: Full=Conserved oligomeric Golgi complex component 4, related; |Medicago truncatula (Barrel medic) |AA|747
lus-miR-N244	genolin_c18754	3	22.818	1	22	126	147	CCGAGAAAUUGAGAUCCGUCGA	UCGUCGGAUUUCGAAUUCUCGG	Cleavage	221 nt
lus-miR-N246	genolin_c28268	1.5	22.15	1	24	200	223	AGUCAUUCCAACGGUCAGGACGGU	ACCCUCCUGGCUGUUGGGAUGACU	Cleavage	406 nt highly similar to |Q01MK8|Q01MK8|SubName: Full=H0613H07.5 protein; |Oryza sativa (Rice) |AA|843
lus-miR-N246	genolin_c40603	3	14.188	1	23	205	227	AGUCAUUCCAACGGUCAGGACGG	CCCUCCUGAUUGAUGAAAUGACU	Translation	228 nt
lus-miR-N248	genolin_c15588	3	17.382	1	24	546	569	AACCGGAUCAACUCACAUACGAGA	UUACGUAUUUGACUUGAUUUGGUU	Cleavage	589 nt similar to |Q5ICP0|Q5ICP0|SubName: Full=RING-H2 subgroup RHE protein; |Populus tremula x Populus alba |AA|293
lus-miR-N249	genolin_c39058	3	19.227	1	24	136	159	AGUUCGAGUUUGGGUCGUCAAGGC	GGCUGGACGAGUCAAAUUCGAACU	Cleavage	244 nt
lus-miR-N249	genolin_c37514	3	17.631	1	23	62	84	AGUUCGAGUUUGGGUCGUCAAGG	CAUUGACGAGGCAAAUUCGAGCU	Cleavage	264 nt
lus-miR-N251	genolin_c24182	3	17.59	1	24	95	118	ACGGAGAGGACGGAAUAUGAUAGC	GUUAUUAUGUUUCAUCCUUUCCGU	Translation	266 nt
lus-miR-N254	genolin_c14120	3	18.001	1	21	216	236	GGAGAGAUGGCCGAGUGGUUC	GAUCCAAUCGGCCGUUUCUCC	Cleavage	631 nt
lus-miR-N254	genolin_c14548	3	1.662	1	20	136	155	GGAGAGAUGGCCGAGUGGUU	GCCCACUCCGCCAUCUCUCC	Cleavage	590 nt similar to |B5LAW3|B5LAW3|SubName: Full=Putative pyruvate dehydrogenase E1 beta subunit; |Capsicum annuum (Bell pepper) |AA|408
lus-miR-N254	genolin_c22836	3	19.897	1	20	140	159	GGAGAGAUGGCCGAGUGGUU	GACCACCCGCCCAUCUUUCC	Translation	282 nt highly similar to |O65749|O65749|SubName: Full=Copper amine oxidase; EC=1.4.3.6; Flags: Precursor; |Cicer arietinum (Chickpea) (Garbanzo) |AA|670
lus-miR-N255	genolin_c26040	2.5	13.313	1	21	39	59	AAUCGGAUAAUAUUUGACAUG	CAUGCCAAAUAUUAGCCGAUU	Cleavage	257 nt
lus-miR-N256	genolin_c27479	2.5	8.544	1	20	12	31	AUUCGGAUAACAGUGCAUCU	AGAUGCAUUGUUAUUCCAAU	Cleavage	234 nt
lus-miR-N257	genolin_c40719	2	11.398	1	22	72	93	AACCAAUGUCGUAACUGUUUGA	UUUAACAGCUACGACAUUGGUU	Cleavage	227 nt
lus-miR-N258	genolin_c25105	3	18.006	1	21	371	391	AGUCCAGAAUGUCGGCGUAUG	CAUACGCCGAUAAUUUGGGUU	Translation	878 nt
lus-miR-N259	genolin_c40596	3	17.466	1	22	123	144	GGGGAAACUGCUGAAUCUGAUA	UAUAAGAUUCGGCGGUUUCCUU	Cleavage	228 nt highly similar to |Q53RJ5|Q53RJ5|SubName: Full=DnaK protein (Os03g0710500 protein) (Luminal binding protein 5, putative, expressed); |Oryza sativa subsp japonica (Rice) |AA|669
lus-miR-N260	genolin_c25925	2	19.548	1	23	569	591	UCAAGUGGUUGUAGCACCUGACU	AAUCAAGUGCUAAAACCACUUGA	Translation	741 nt similar to |Q2Q493|Q2Q493|SubName: Full=Mini zinc finger 3; |Arabidopsis thaliana (Mouse-ear cress) |AA|88
lus-miR-N260	genolin_c18666	3	24.528	1	23	20	42	UCAAGUGGUUGUAGCACCUGACU	AGACAGGUUCUGCAAUUACUUGG	Cleavage	413 nt highly similar to |Q58IU5|Q58IU5|SubName: Full=Non-intrinsic ABC protein; Flags: Fragment; |Nicotiana benthamiana |AA|546
lus-miR-N260	genolin_c24400	3	17.865	1	20	111	130	UCAAGUGGUUGUAGCACCUG	CACGUGCCACAAUCAUUUGA	Cleavage	829 nt highly similar to |Q71ET4|Q71ET4|RecName: Full=DNA-directed RNA polymerase; EC=2.7.7.6; Flags: Fragment; |Amborella trichopoda |AA|1013
lus-miR-N262	genolin_c12030	3	23.68	1	21	680	699	AGAAGAAUGAUGACUUAGUGG	CCAC-AAGUCAUUGUUCUUCU	Cleavage	1994 nt highly similar to |B1Q4S9|B1Q4S9|SubName: Full=Conserved oligomeric Golgi complex component 7-related; |Arabidopsis thaliana (Mouse-ear cress) |AA|836
lus-miR-N263	genolin_c17018	2	10.262	1	24	515	538	AAUUGUUGGGAGAGGAUUCUGAUU	AAUCAGAAUUAUCUCCUAACAAUU	Cleavage	563 nt highly similar to |Q8H9B4|Q8H9B4|SubName: Full=UDP-glucose:sterol 3-O-glucosyltransferase; |Panax ginseng (Korean ginseng) |AA|602
lus-miR-N263	genolin_c25242	3	21.964	1	24	173	196	AAUUGUUGGGAGAGGAUUCUGAUU	AACCAGAACCUUCUCCUAGUAAUU	Cleavage	428 nt
lus-miR-N263	genolin_c17547	2.5	10.674	1	20	5	24	AAUUGUUGGGAGAGGAUUCU	AGAAUACUCUCCCAACAACU	Cleavage	355 nt
lus-miR-N263	genolin_c26908	2.5	14.407	1	22	71	93	AAUUGUUGGGAG-AGGAUUCUGA	UCUGAAUCCUUCUCCUAACAAUU	Cleavage	244 nt
lus-miR-N265	genolin_c40062	3	14.708	1	24	18	41	AUCGAAACUGUGCAAACCUCAACU	AAUUGAGGUUUGCACAACUUCGGU	Cleavage	233 nt
lus-miR-N266	genolin_c13449	3	18.793	1	20	192	211	GGUCCAACAGAUGAUCGUCU	AGACGAUAAUUUGUUGGGCA	Cleavage	1296 nt highly similar to |Q9LET9|Q9LET9|SubName: Full=Ser/thr specific protein kinase-like protein; Flags: Fragment; |Arabidopsis thaliana (Mouse-ear cress) |AA|356
lus-miR-N266	genolin_c13888	3	23.437	1	20	586	605	GGUCCAACAGAUGAUCGUCU	GGUCGCUUAUCUGUUGGACC	Cleavage	1005 nt highly similar to |Q0WS04|Q0WS04|SubName: Full=Heavy chain polypeptide of kinesin like protein; |Arabidopsis thaliana (Mouse-ear cress) |AA|754
lus-miR-N267	genolin_c35679	3	17.694	1	24	56	79	AACGGGUGACUUGAGACGAAAUCU	AAAUUUGGUCUCAAAUUACUCGUU	Translation	303 nt
lus-miR-N269	genolin_c37514	1.5	22.143	1	24	28	51	AGCCAGACUCUAGUAGGCUCGAGC	GUUCGAGCCUAUUCGAGUCUGGCU	Translation	264 nt
lus-miR-N270	genolin_c14836	3	11.157	1	20	354	373	CAGAAUGAUAUGUAGAUUAU	CUAAUCUUCAUGUCGUUCUG	Cleavage	417 nt
lus-miR-N271	genolin_c31927	3	11.562	1	23	107	129	AGAGUUAUGGAGGGUUGAACUCU	RGUGUUUGAUUCUCCGUAGCUCU	Cleavage	469 nt highly similar to |Q2PYX5|Q2PYX5|RecName: Full=Ubiquitin carrier protein; EC=6.3.2.-; |Solanum tuberosum (Potato) |AA|152
lus-miR-N273	genolin_c11307	3	15.03	1	24	76	99	CAGUUGUCGGUCUGAUCAGACAGC	GUUUUCUGAUUAGGCCGACCAUUG	Cleavage	238 nt
lus-miR-N274	genolin_c23658	3	16.699	1	21	107	127	AUCUUUCGAGCGGAAUAAAGG	CCUUGAUUCCGCCCGAAAGAC	Translation	530 nt
lus-miR-N278	genolin_c34423	1.5	19.552	1	24	218	241	UCGACUCAGGGCAAUUUUAGAUCC	GGAUCUAAAAUUGCCCUGAGCCGA	Cleavage	385 nt
lus-miR-N279	genolin_c14213	2.5	9.534	1	23	106	128	CGAAUGUCAUGGUAUUGAGAUAU	AUCUCUCAAGACCAUGAAAUUCG	Cleavage	720 nt
lus-miR-N280	genolin_c11794	2.5	20.833	1	20	616	635	AUCCGCUGUUAAACUGACAA	UUGUUAGUAUAACAGCGGAG	Cleavage	680 nt
lus-miR-N280	genolin_c30517	3	16.911	1	20	458	477	AUCCGCUGUUAAACUGACAA	UUGUUGGUUUGAGAGCGGGU	Cleavage	609 nt highly similar to |Q9SV89|Q9SV89|SubName: Full=Isoleucine-tRNA ligase-like protein; EC=6.1.1.5; |Arabidopsis thaliana (Mouse-ear cress) |AA|1254
lus-miR-N281	genolin_c17707	3	11.235	1	24	365	388	CCUUGUGGUCCUGUAGGUAUCAUC	GAAGACACUCACAGGACUACAAGG	Cleavage	557 nt highly similar to |Q9LLL8|Q9LLL8|RecName: Full=Xylem serine proteinase 1; Short=AtXSP1; EC=3.4.21.-; AltName: Full=Cucumisin-like protein; Flags: Precursor; |Arabidopsis thaliana (Mouse-ear cress) |AA|749
lus-miR-N282	genolin_c38416	2	8.042	1	24	366	389	AGAACCAUAGAUUAUUCGUUAGCU	AGAAAACAAAUAAUCUGUGGUUUU	Cleavage	406 nt similar to |AJ276573|AJ276573|Arabidopsis thaliana U25b snoRNA gene |Arabidopsis thaliana (thale cress) |linear|85
lus-miR-N282	genolin_c35897	2.5	12.149	1	22	571	592	AGAACCAUAGAUUAUUCGUUAG	CAAAUGUAUGAUUUAUGGUUCU	Cleavage	670 nt highly similar to |Q109K4|Q109K4|SubName: Full=HAD-superfamily hydrolase, subfamily IA, variant 3 containing protein, expressed; |Oryza sativa subsp japonica (Rice) |AA|397
lus-miR-N282	genolin_c21230	3	13.882	1	24	192	215	AGAACCAUAGAUUAUUCGUUAGCU	AACAAACGGAAAAUCUCUGGUUUU	Cleavage	445 nt
lus-miR-N283	genolin_c43865	2.5	20.339	1	21	145	165	AUCAGGUUACAGAUUUAUCGG	CCGAUGCAUCUGUAGUCUGAU	Cleavage	254 nt
lus-miR-N284	genolin_c16895	2.5	20.65	1	20	291	310	AACCGGACGGACUGGUUGUC	CAUAAUCAGUCUGUCCGGUU	Cleavage	497 nt highly similar to |Q8W040|Q8W040|SubName: Full=Folylpolyglutamate synthetase, chloroplastic isoform; |Arabidopsis thaliana (Mouse-ear cress) |AA|571
lus-miR-N284	genolin_c27396	3	24.845	1	22	479	500	AACCGGACGGACUGGUUGUCGG	CCGUCCACCAGACCGUCCGGUU	Translation	621 nt
lus-miR-N287	genolin_c27296	2.5	16.05	1	20	396	415	AUUUCGAUUUAGUGUCUCGG	CCGAGACACUAAGUUGAAGA	Cleavage	728 nt
lus-miR-N288	genolin_c12893	3	19.841	1	21	436	456	AGGUUCAGAUCAGGUAGUCAG	UUGAUUGCCUGCUUUGAAUCU	Translation	743 nt
lus-miR-N290	genolin_c33614	2.5	18.199	1	20	115	134	UUCACGAUCUGUCCAUUAAG	ACUGAUGGACAGAUCGUGAA	Cleavage	244 nt
lus-miR-N290	genolin_c28544	2.5	17.365	1	20	126	145	UUCACGAUCUGUCCAUUAAG	CUUUAUGAACAGAUUGUGAA	Cleavage	420 nt
lus-miR-N291	genolin_c29983	2.5	20.019	1	23	112	134	AUUUAACAGCGGAUUUUAGAAAU	GUCUUUGAAAUCUGCUGUUGAGU	Cleavage	536 nt highly similar to |Q9LF37|Q9LF37|SubName: Full=ClpB heat shock protein-like; |Arabidopsis thaliana (Mouse-ear cress) |AA|968
lus-miR-N296	genolin_c33647	3	16.583	1	21	49	69	CAUUUUUAGGAUAAGAUCUAG	CUGGAUUUUAUUCCAAAGAUG	Cleavage	390 nt highly similar to |Q9MF46|Q9MF46|RecName: Full=NADH-ubiquinone oxidoreductase chain 5; EC=1.6.5.3; |Beta vulgaris subsp vulgaris |AA|670
lus-miR-N296	genolin_c11238	3	18.927	1	24	331	354	CAUUUUUAGGAUAAGAUCUAGACG	CUUUAGGAUCUUAUCAUGAAAAUG	Translation	423 nt similar to |Q5UFQ8|Q5UFQ8|SubName: Full=Protein disulfide isomerase; Flags: Fragment; |Malus domestica (Apple) (Malus sylvestris) |AA|162
lus-miR-N296	genolin_c34489	3	16.85	1	20	58	77	CAUUUUUAGGAUAAGAUCUA	UGGAUCUUAUGUUAAGGAUG	Translation	457 nt highly similar to |Q9SJ13|Q9SJ13|SubName: Full=Expressed protein (At2g21860/F7D8.18); |Arabidopsis thaliana (Mouse-ear cress) |AA|522
lus-miR-N298	genolin_c37514	2	21.086	1	23	33	55	AACAAGUCAGACUCGAAUAGACU	AGCCUAUUCGAGUCUGGCUUGCU	Cleavage	264 nt
lus-miR-N299	genolin_c32998	2	23.679	1	24	106	129	AACACGGUCUAAAGUUAUGAGAUG	CCUCCCAUAACUUUGGAUCGUGUU	Cleavage	365 nt
lus-miR-N300	genolin_c29305	3	16.167	1	22	64	85	ACUUCAGACUGUUCAACAUGCA	UACAUGAGGAGUAGUCUGAAGU	Cleavage	445 nt similar to |Q6NLS5|Q6NLS5|SubName: Full=At5g16800; |Arabidopsis thaliana (Mouse-ear cress) |AA|270
lus-miR-N301	genolin_c25469	2	14.785	1	23	234	256	AACCCCUGUAAAUAAUGACCAAA	UUGGGUUAUUAUUUGAAGGGGUU	Cleavage	294 nt
lus-miR-N302	genolin_c33402	3	13.572	1	20	93	113	AGAGGUCGUCCAUUU-GUCAA	UUGACCAAAUGGACGACCUCA	Cleavage	367 nt
lus-miR-N302	genolin_c23630	3	12.517	1	20	225	245	AGAGGUCGUCCAUUU-GUCAA	UUGACCAAAUGGACGACCUCA	Cleavage	659 nt
lus-miR-N303	genolin_c11427	2.5	15.72	1	22	1260	1281	AUCGGGUUUGAAUUUAGUCACG	UGUGGCUAAGUUCAAGUCUGAU	Cleavage	2290 nt highly similar to |Q9FK30|Q9FK30|SubName: Full=Gb|AAD50008.1 (At5g50420); |Arabidopsis thaliana (Mouse-ear cress) |AA|566
lus-miR-N306	genolin_c36979	3	17.767	1	24	264	287	UACAGUUUCAGGAACUCUGCAGAC	GUUUGUAGAGUAUAUGAAACUGUA	Translation	329 nt
lus-miR-N306	genolin_c28701	3	18.576	1	24	170	193	UACAGUUUCAGGAACUCUGCAGAC	GCUUUCAGAAUUCUUGAAGCUGUA	Cleavage	354 nt highly similar to |Q9LVC8|Q9LVC8|SubName: Full=Ubiquinone/menaquinone biosynthesis methyltransferase-like; |Arabidopsis thaliana (Mouse-ear cress) |AA|288
lus-miR-N307	genolin_c25686	3	14.938	1	23	355	377	GUCGAGAUGGCCGAGUUGGUCUA	UAUACACACUCGGCCCUCUCGAC	Cleavage	777 nt
lus-miR-N308	genolin_c39106	2.5	14.675	1	22	96	117	AGAGAGAAUGGAUUGAAGUCAA	UUUUCUUCAAUCCGUUCUCUCU	Cleavage	533 nt similar to |Q9FHB1|Q9FHB1|SubName: Full=Similarity to GTP-binding protein CGPA; |Arabidopsis thaliana (Mouse-ear cress) |AA|397
lus-miR-N308	genolin_c17488	3	15.48	1	22	93	114	AGAGAGAAUGGAUUGAAGUCAA	UUGACUUCAAUUCUAUUUCUCU	Translation	798 nt highly similar to |Q9FKS0|Q9FKS0|SubName: Full=Uridine kinase-like protein (Uracil phosphoribosyltransferase); |Arabidopsis thaliana (Mouse-ear cress) |AA|486
lus-miR-N308	genolin_c13371	2.5	12.369	1	20	149	168	AGAGAGAAUGGAUUGAAGUC	GACUUCAAUCUGUUAUCUCU	Cleavage	952 nt highly similar to |Q7XZU0|Q7XZU0|SubName: Full=SAC domain protein 9; |Arabidopsis thaliana (Mouse-ear cress) |AA|1630
lus-miR-N311	genolin_c15284	3	21.93	1	20	861	880	ACCACUAAUCAUGUCGUUGA	CCAAUGACUUGAUUGGUGGU	Cleavage	1419 nt highly similar to |Q494P4|Q494P4|SubName: Full=At2g40070 (En/Spm-like transposon protein); |Arabidopsis thaliana (Mouse-ear cress) |AA|607
lus-miR-N312	genolin_c20076	3	14.668	1	19	110	129	AUCAGGUAUA-CUGAAGAAU	AUUCUUCAGCUAUGCCUGGU	Translation	270 nt
lus-miR-N316	genolin_c17884	3	18.171	1	21	103	123	CUCGAAAUUCUGAUGAUAGCC	GUCUAUCUUUAGAAUUUUGAG	Cleavage	473 nt similar to |Q10R98|Q10R98|SubName: Full=Endonuclease/Exonuclease/phosphatase family protein, expressed; |Oryza sativa subsp japonica (Rice) |AA|605
lus-miR-N317	genolin_c34185	3	15.389	1	24	71	94	ACCUUGGAGAGUCAAACUUGAGCC	GGUUCAAGUUCGAGUCUUUAAGGU	Translation	282 nt
lus-miR-N317	genolin_c42218	3	13.721	1	20	51	70	ACCUUGGAGAGUCAAACUUG	AAAGUGAGACUCUCCAAGGU	Cleavage	216 nt
lus-miR-N321	genolin_c26282	3	15.257	1	20	35	54	AUUGGAUCGAGACUCUGUGA	UCACAGAGUUUGGAUUCAAA	Translation	335 nt similar to |A9YWR4|A9YWR4|SubName: Full=Glycine-rich protein; |Medicago truncatula (Barrel medic) |AA|897
lus-miR-N321	genolin_c20485	3	18.413	1	20	402	421	AUUGGAUCGAGACUCUGUGA	UCACAGGGUUUGGAUCCAAG	Translation	521 nt
lus-miR-N326	genolin_c23878	3	19.58	1	21	137	157	ACCCAAUAUCGUGAUAUUCGU	AUGAACAUCAGGGUAUUGGGU	Translation	265 nt highly similar to |Q9FJR0|Q9FJR0|RecName: Full=Regulator of nonsense transcripts 1 homolog; EC=3.6.1.-; AltName: Full=ATP-dependent helicase UPF1; |Arabidopsis thaliana (Mouse-ear cress) |AA|1254
lus-miR-N328	genolin_c27324	3	22.536	1	20	256	275	AAUCUUGUAGGCGUAAAUGC	GCAUUUAUGGCUAAAAGAUU	Translation	420 nt
lus-miR-N328	genolin_c16997	2.5	16.209	1	20	202	221	AAUCUUGUAGGCGUAAAUGC	GCUUUUAGGCUUACAAGAUU	Cleavage	453 nt
lus-miR-N331	genolin_c28721	3	11.437	1	20	199	218	UGGCUCUGAUAACACUUGUU	GACGGUUGUUAUUAGAGCCA	Cleavage	230 nt
lus-miR-N332	genolin_c43790	3	16.858	1	21	26	46	AAUGGGGCUACUGAGAUUCGA	UCGAAUGUCGGUGGCCCUGUU	Cleavage	201 nt
lus-miR-N332	genolin_c40040	3	18.508	1	20	117	136	AAUGGGGCUACUGAGAUUCG	CGAAUCUCGGAAGCUCCAUC	Translation	234 nt
lus-miR-N332	genolin_c24973	3	10.205	1	20	498	517	AAUGGGGCUACUGAGAUUCG	UGAAUUUCAGAGGCCCUAUU	Translation	627 nt
lus-miR-N335	genolin_c29696	2.5	7.548	1	20	403	422	AGGAGAAUUAGGAAUCGAGC	GCUCGAUUUUUGGUUUUCCU	Cleavage	422 nt highly similar to |Q0DTV2|Q0DTV2|SubName: Full=Os03g0223000 protein; Flags: Fragment; |Oryza sativa subsp japonica (Rice) |AA|713
lus-miR-N335	genolin_c25085	3	9.444	1	20	15	34	AGGAGAAUUAGGAAUCGAGC	ACUCGAUUCCUAGUUCUCGU	Cleavage	277 nt
lus-miR-N335	genolin_c13445	3	10.337	1	21	25	45	AGGAGAAUUAGGAAUCGAGCA	UGCUUGAUUCCUUCUUCUUCU	Translation	290 nt
lus-miR-N336	genolin_c34162	3	15.182	1	24	491	514	AGGGCAAGAGAACCAAACAUGUAC	GAACAUGUAUGGUUUCCUUGCCUU	Translation	819 nt similar to |CU223235|CU223235|Populus EST from leave. |Populus tremula x Populus alba |linear|1059
lus-miR-N337	genolin_c39520	3	17.663	1	22	183	204	UAGACAAGACUAACAAGUUGGA	UACAACUUGAUUGUCUUGUCUU	Translation	238 nt similar to |Q8RXN7|Q8RXN7|SubName: Full=Putative phospholipase; |Arabidopsis thaliana (Mouse-ear cress) |AA|317
lus-miR-N341	genolin_c14295	3	11.248	1	22	548	569	GACUUUGAAGUGAGAGAGUUGG	CUGGCUAUUUCACUUCAAAGUU	Cleavage	819 nt highly similar to |Q9FIL2|Q9FIL2|SubName: Full=Gb|AAD32776.1; |Arabidopsis thaliana (Mouse-ear cress) |AA|197
lus-miR-N341	genolin_c22970	2.5	20.343	1	20	191	210	GACUUUGAAGUGAGAGAGUU	AGUUUUUUUACUUCAAAGUC	Cleavage	653 nt similar to |AM475652|AM475652|Vitis vinifera contig VV79X000412.3, whole genome shotgun sequence. |Vitis vinifera |linear|28712
lus-miR-N342	genolin_c37382	3	11.487	1	22	396	417	AACGAGUGAAGUUUGAGUUGAG	UUCAGCUUCAACUUCAUUUGUU	Cleavage	486 nt highly similar to |A8IXI6|A8IXI6|SubName: Full=Lag1 longevity assurance-like 3; |Brassica campestris (Field mustard) |AA|251
lus-miR-N342	genolin_c14132	3	9.892	1	20	259	278	AACGAGUGAAGUUUGAGUUG	CAACUUGAGCUUCACUCGCU	Cleavage	619 nt highly similar to |Q9ZT87|Q9ZT87|SubName: Full=Pelota (PEL1) (Putative pelota (PEL1) protein); |Arabidopsis thaliana (Mouse-ear cress) |AA|378
lus-miR-N343	genolin_c39893	3	17.877	1	20	162	181	AUCCGGUACCCGCUCUGUAA	UUGCAGAGUUGGUACUGGGU	Translation	515 nt highly similar to |A7QUD6|A7QUD6|RecName: Full=DNA ligase; EC=6.5.1.1; |Vitis vinifera (Grape) |AA|1165
lus-miR-N343	genolin_c13804	3	21.045	1	20	225	244	AUCCGGUACCCGCUCUGUAA	UUACAGAGUGAUUACUGGAU	Translation	1009 nt
lus-miR-N346	genolin_c23630	2.5	20.789	1	20	431	450	GACAGUUUGGCCGAGCGGUC	GACCUCUCGGCUGAGCUGUC	Cleavage	659 nt
lus-miR-N347	genolin_c24351	2	16.728	1	22	130	151	CUAGUUCAUAUGUCAUCGUUGA	UGAACGGUGACAUAUGAACUUG	Cleavage	343 nt
lus-miR-N348	genolin_c35166	3	18.876	1	21	380	400	AUCGGAUGCAUGUUGAAAGAG	CUCUUCCAACAAGUGUCCGAU	Translation	513 nt
lus-miR-N350	genolin_c38384	2	13.144	1	24	192	215	AGGACUAGUUAGUUGAGUUGGGGG	CCCCCAACUCAACUAAUUAGCCCU	Cleavage	259 nt
lus-miR-N352	genolin_c37514	2	20.988	1	24	33	56	UAACAAGUCAGACUCGAAUAGACU	AGCCUAUUCGAGUCUGGCUUGCUA	Cleavage	264 nt
lus-miR-N352	genolin_c13468	3	19.36	1	21	530	549	UAACAAGUCAGACUCGAAUAG	CUCUUCGAGU-UGACUUGUUA	Translation	661 nt
lus-miR-N355	genolin_c21744	2	21.48	1	23	312	334	AUCUGUCAACAGGUGCUGACGCC	GGGGCCAGCACUUGUUGAUAGAU	Cleavage	436 nt similar to |BT004668|BT004668|Arabidopsis thaliana At5g08350 gene, complete cds. |Arabidopsis thaliana (thale cress) |linear|267
lus-miR-N356	genolin_c23875	3	12.915	1	23	16	38	ACCUAAUACUCUAGACUCUAAAU	AUGUGGAGUUUGGAAUAUUGGGU	Translation	256 nt
lus-miR-N357	genolin_c12087	3	24.264	1	24	440	463	CAUUGAUGAGUCAAACUUGAGCAC	GUGGGCUAGUUUGGCUCAUUAAUG	Cleavage	694 nt highly similar to |Q9XES1|Q9XES1|RecName: Full=Calcium-transporting ATPase 4, endoplasmic reticulum-type; EC=3.6.3.8; |Arabidopsis thaliana (Mouse-ear cress) |AA|1061
lus-miR-N357	genolin_c27863	3	17.051	1	22	388	409	CAUUGAUGAGUCAAACUUGAGC	GAUGGAGUUUGGCUCAUCAAUU	Cleavage	480 nt
lus-miR-N359	genolin_c11649	3	5.862	1	22	331	352	GAGAUGAACAUAGAUUGAUAGG	UUUAUCAAUCUAUAUUCAACUU	Translation	372 nt similar to |B5A9S6|B5A9S6|SubName: Full=Protein phosphatase 2C; |Hevea brasiliensis (Para rubber tree) |AA|349
lus-miR-N359	genolin_c24526	3	13.499	1	21	325	345	GAGAUGAACAUAGAUUGAUAG	CUGUCACUCUUUGUUUAUCUC	Translation	465 nt highly similar to |A4PIT0|A4PIT0|SubName: Full=Isoamylase-type starch-debranching enzyme 3; |Phaseolus vulgaris (Kidney bean) (French bean) |AA|783
lus-miR-N362	genolin_c42643	3	18.414	1	21	367	387	AUUUCGGACGGGGCCGGGCAA	UUGCCUGGGCUCGUUUGAAAU	Cleavage	509 nt highly similar to |A7NYA8|A7NYA8|RecName: Full=Ubiquitin-activating enzyme E1; |Vitis vinifera (Grape) |AA|1089
lus-miR-N369	genolin_c33557	1.5	13.171	1	20	180	199	AGACAGUUUUGUAGUUUAUC	GAAGAACUACAAAACUGUCU	Cleavage	246 nt highly similar to |Q946J2|Q946J2|RecName: Full=Histone-lysine N-methyltransferase SUVR1; EC=2.1.1.43; AltName: Full=Suppressor of variegation 3-9-related protein 1; Short=Su(var)3-9-related protein 1; AltName: Full=Protein SET DOMAIN GROUP 13; |Arabidopsi
lus-miR-N369	genolin_c12155	3	14.473	1	22	206	227	AGACAGUUUUGUAGUUUAUCCG	CAGGUAAAUUAUAAAACUGUUG	Cleavage	459 nt highly similar to |AM440961|AM440961|Vitis vinifera contig VV78X037392.6, whole genome shotgun sequence. |Vitis vinifera |linear|33863
lus-miR-N371	genolin_c11817	3	22.999	1	22	535	556	ACCCUUGGUUUGAGAACUGCUA	UUGUGUUUCUCAAACCAAGGGA	Cleavage	897 nt highly similar to |P48482|P48482|RecName: Full=Serine/threonine-protein phosphatase PP1 isozyme 2; EC=3.1.3.16; |Arabidopsis thaliana (Mouse-ear cress) |AA|312
lus-miR-N372	genolin_c31458	3	20.885	1	21	202	222	CCGAAAUAUGUGUCCGAUCGG	UCGAUGGGACACAUGUUUUGC	Cleavage	592 nt
lus-miR-N373	genolin_c32810	2	16.47	1	23	214	236	AUCACUAUCAGUCACUCAAUAGA	UUUAUGGAGUGGCUGAUGGUGAU	Cleavage	345 nt highly similar to |Q8RY21|Q8RY21|SubName: Full=AT5g16610/MTG13_5; |Arabidopsis thaliana (Mouse-ear cress) |AA|529
lus-miR-N373	genolin_c21163	2	21.319	1	23	65	87	AUCACUAUCAGUCACUCAAUAGA	UUUAUGGAGUGGCUGAUGGUGAU	Cleavage	384 nt highly similar to |Q8RY21|Q8RY21|SubName: Full=AT5g16610/MTG13_5; |Arabidopsis thaliana (Mouse-ear cress) |AA|529
lus-miR-N375	genolin_c31549	2.5	14.592	1	24	137	160	AUGGACUACACGAAAUAAAAGACG	CGCAUUUUACUUUGUGUAGUCUGU	Cleavage	190 nt
lus-miR-N378	genolin_c13369	3	17.062	1	22	736	757	AUUUCCGGACCGAUAUAUGUGG	CUACAUAUGUUGGUGUGGGAAU	Cleavage	884 nt highly similar to |Q2XPY5|Q2XPY5|SubName: Full=YSL transporter 1; |Thlaspi caerulescens (Alpine penny-cress) (Thlaspi calaminare) |AA|693
lus-miR-N379	genolin_c31329	3	22.276	1	24	47	70	AGAGAAUAGAUUGAGGUCAACUUG	CAAUUUGUCCUCACUCUGUUCUUU	Translation	301 nt
lus-miR-N379	genolin_c27186	3	9.524	1	24	23	47	AGAGAAUAGAUUGAGG-UCAACUUG	UAAAUUGAGUCUCAAUCUAUUCUUU	Cleavage	271 nt similar to |AY922315|AY922315|Populus tomentosa UDP-glucuronic acid decarboxylase 3 (UXS3) mRNA, complete cds. |Populus tomentosa |linear|1129
lus-miR-N379	genolin_c22691	3	22.118	1	23	36	58	AGAGAAUAGAUUGAGGUCAACUU	ACGUUGGCAUUGAUCUAUUCUUU	Cleavage	400 nt highly similar to |Q9SGA4|Q9SGA4|SubName: Full=Putative helicase; |Arabidopsis thaliana (Mouse-ear cress) |AA|822
lus-miR-N379	genolin_c11669	3	11.215	1	20	513	532	AGAGAAUAGAUUGAGGUCAA	UUUACUUCAUUCUGUUCUCU	Translation	687 nt
lus-miR-N380	genolin_c25469	2.5	14.785	1	24	233	256	AACCCCUGUAAAUAAUGAUCAAAU	AUUGGGUUAUUAUUUGAAGGGGUU	Cleavage	294 nt
lus-miR-N381	genolin_c12893	3	6.596	1	21	602	622	ACGUGACACUUGUUGACUGAG	CUCAGACAAAAAGUGUUAUGU	Cleavage	743 nt
lus-miR-N382	genolin_c26567	2.5	13.004	1	20	715	734	AUAACGGUCAGCAAAUAAUU	AAUUAUUUGCUGAUAGUUGU	Cleavage	779 nt highly similar to |Q94AC8|Q94AC8|SubName: Full=AT4g28030/T13J8_140; |Arabidopsis thaliana (Mouse-ear cress) |AA|274
lus-miR-N383	genolin_c31944	2.5	24.655	1	20	466	485	AACGAGUCAGGCUCGAGCUC	GAGCUGGAGCCUAGCUCGUU	Cleavage	599 nt
lus-miR-N386	genolin_c42308	3	19.506	1	20	51	70	GUAGAAUCUGAAGAAUGUGU	UCCCUUUCUUCAGAUUCUAC	Cleavage	213 nt highly similar to |Q5ZF47|Q5ZF47|SubName: Full=Thioredoxin 2; |Plantago major (Common plantain) |AA|274
lus-miR-N387	genolin_c11400	2.5	21.874	1	20	151	170	UUUCCAACUGCCUUCAAGAC	CUCUUGAAGGCAGUUGGCAA	Cleavage	444 nt
lus-miR-N389	genolin_c23146	3	22.771	1	21	400	420	UUCACAGCGGAACUAAUUGAA	UUCAACCGGUUCCGCUGUGAG	Cleavage	548 nt
lus-miR-N389	genolin_c18910	3	17.304	1	19	1043	1062	UUCACAGC-GGAACUAAUUG	CAGUUAGUUCCUGCUGUGGA	Translation	1349 nt highly similar to |A2Q3W2|A2Q3W2|SubName: Full=Glycosyl transferase, family 8; |Medicago truncatula (Barrel medic) |AA|645
lus-miR-N390	genolin_c36825	3	15.389	1	20	223	242	AGAGUGAAGGUCGUUACGUA	UACCUAAUGGCUUUUACUCU	Cleavage	248 nt highly similar to |Q8VZH0|Q8VZH0|SubName: Full=AT3g58640/F14P22_230; |Arabidopsis thaliana (Mouse-ear cress) |AA|471
lus-miR-N392	genolin_c19122	3	8.002	1	20	103	122	AACCGUUGGAAGCUAACUGA	UCAGAUAUCUUCCAACGGUC	Cleavage	258 nt
lus-miR-N393	genolin_c24137	1	13.619	1	20	98	117	AAUUCAACUACUCGUAAGGU	ACCUUACGAAUAGUUGAAUU	Translation	184 nt highly similar to |AF308812|AF308812|Linum usitatissimum pectin methylesterase (pme3) gene, promoter sequence. |Linum usitatissimum (flax) |linear|1993
lus-miR-N395	genolin_c43147	3	19.325	1	24	97	120	UCGAACUGUUGACGCUUUGGGACC	GCUCCGAAAGCGACAGCAGUUUGA	Cleavage	253 nt
lus-miR-N395	genolin_c16301	3	17.283	1	20	363	382	UCGAACUGUUGACGCUUUGG	ACGAAGCGUCAACAGUACGA	Cleavage	685 nt highly similar to |Q9LNE9|Q9LNE9|SubName: Full=T21E18.2 protein; |Arabidopsis thaliana (Mouse-ear cress) |AA|1628
lus-miR-N397	genolin_c17481	3	15.604	1	20	344	363	AAUGCUCCUCUGAUCCUAAG	CUUAGAAUCGAAGGAGUAUU	Translation	849 nt highly similar to |Q9LJN9|Q9LJN9|SubName: Full=Emb|CAB52444.1; |Arabidopsis thaliana (Mouse-ear cress) |AA|701
lus-miR-N398	genolin_c34352	3	7.602	1	21	164	184	AACGGAGAAACAGAGAACUAU	AUUGUUCUUUGUUUCUCCUUU	Cleavage	210 nt
lus-miR-N398	genolin_c27013	3	22.664	1	21	205	225	AACGGAGAAACAGAGAACUAU	AUCGUCCUUUGUUUCUCUGUU	Cleavage	427 nt
lus-miR-N399	genolin_c26040	2.5	13.638	1	23	193	215	GAAGGACUUAACAUGGUGAAACC	GGUUUCACCAUAUUAAAUCCUUC	Cleavage	257 nt
lus-miR-N399	genolin_c37759	1.5	12.867	1	21	173	193	GAAGGACUUAACAUGGUGAAA	UUUCAUCAUGUUAAGUCUUUU	Cleavage	496 nt
lus-miR-N400	genolin_c36842	3	14.161	1	22	38	59	AGAGGACAGACCGAAGAAGGGA	UUCCUCCUUCGGUUUUUCCUCU	Cleavage	233 nt
lus-miR-N400	genolin_c11695	2.5	10.007	1	21	15	35	AGAGGACAGACCGAAGAAGGG	UCCUUCUUCUGUUUGUCCUCG	Cleavage	445 nt
lus-miR-N401	genolin_c41495	3	17.039	1	21	189	209	AUUUGACUAUUAUAUGAAGGG	CCCUUCAAGUAAUAGUCUAAU	Cleavage	290 nt
lus-miR-N401	genolin_c31050	3	11.816	1	21	375	395	AUUUGACUAUUAUAUGAAGGG	CCCUGUAAAUAAUGGUCAAAU	Cleavage	527 nt similar to |AF310960|AF310960|Linum usitatissimum cv. 'Abyssinian' resistance-like protein P2-A (p2-A), P2 rust resistance protein, and germin-like protein genes, complete cds. |Linum usitatissimum (flax) |linear|14139
lus-miR-N402	genolin_c12222	1.5	11.392	1	20	35	54	AGUGGAUAUUGAAGAUGAUA	UAUCAUUUUCAAUAUCCACA	Cleavage	233 nt
lus-miR-N402	genolin_c23325	3	13.265	1	24	107	130	AGUGGAUAUUGAAGAUGAUACAGA	UCUAAAUCGUCUUCAAUAUCCAUA	Cleavage	1060 nt highly similar to |Q8S9K9|Q8S9K9|SubName: Full=AT4g03420/F9H3_4; |Arabidopsis thaliana (Mouse-ear cress) |AA|310
lus-miR-N402	genolin_c25893	2	17.999	1	20	188	207	AGUGGAUAUUGAAGAUGAUA	CAUCAUCUUCAGUGUCCACU	Cleavage	833 nt
lus-miR-N402	genolin_c13396	3	16.489	1	20	278	297	AGUGGAUAUUGAAGAUGAUA	UCUCAUCUUCAAUGUCCAUC	Cleavage	454 nt similar to |Q3LGX4|Q3LGX4|SubName: Full=Cytochrome b561; |Citrullus lanatus (Watermelon) (Citrullus vulgaris) |AA|232
lus-miR-N403	genolin_c33468	2	13.202	1	22	2	23	GGAAAUGACUAAAACUCUAAGU	AUUUGCAGUUUUAGUCAUUUUC	Cleavage	253 nt
lus-miR-N403	genolin_c12164	2.5	14.558	1	20	22	41	GGAAAUGACUAAAACUCUAA	GUGGAGUUUUGGUUAUUUCC	Cleavage	618 nt highly similar to |Q10CU1|Q10CU1|SubName: Full=Tubulin beta-7 chain, putative, expressed (Os03g0780600 protein); |Oryza sativa subsp japonica (Rice) |AA|444
lus-miR-N405	genolin_c40062	1	14.708	1	24	18	41	AUCGAAGUUGUGCGAACCUCAACU	AAUUGAGGUUUGCACAACUUCGGU	Cleavage	233 nt
lus-miR-N406	genolin_c18768	3	18.883	1	20	189	208	AUCAACUAUUCGAACCCGAA	UUUGGGUUGGAGCAGUUGAU	Cleavage	1084 nt highly similar to |Q7XUV8|Q7XUV8|SubName: Full=OSJNBa0072F16.7 protein (Os04g0460300 protein); |Oryza sativa subsp japonica (Rice) |AA|455
lus-miR-N407	genolin_c22441	2	14.686	1	24	29	52	AGCCGGAUUGGACGAUUUUUUGAU	AUCGAAAAAUCGUCCAGUCCGUCU	Cleavage	308 nt
lus-miR-N409	genolin_c34348	3	8.496	1	23	27	49	GCGAGAUACAAUGGAUGAAGACA	UGGCUUCUUCUGUUGUAUUUCGU	Cleavage	461 nt similar to |AM461712|AM461712|Vitis vinifera contig VV78X128392.4, whole genome shotgun sequence. |Vitis vinifera |linear|4096
lus-miR-N415	genolin_c11389	3	9.898	1	23	38	60	UGGCUGAGAAUUGGAGAGACUAG	CUGGUUUCUUCAUUUCUCAGCUG	Translation	692 nt
lus-miR-N415	genolin_c13641	2.5	22.821	1	23	317	339	UGGCUGAGAAUUGGAGAGACUAG	CGAGUCUCAUCAAGUCUCAGCCA	Translation	793 nt highly similar to |Q9M9S8|Q9M9S8|SubName: Full=F14L17.11 protein; |Arabidopsis thaliana (Mouse-ear cress) |AA|431
lus-miR-N415	genolin_c19475	3	14.137	1	20	174	193	UGGCUGAGAAUUGGAGAGAC	CUUUCUCCAAUUUUUGGCCA	Cleavage	451 nt
lus-miR-N415	genolin_c28959	3	18.282	1	20	198	217	UGGCUGAGAAUUGGAGAGAC	GUCUCUUGAAUUCUCCGCCA	Cleavage	463 nt
lus-miR-N415	genolin_c30818	2.5	14.435	1	20	261	280	UGGCUGAGAAUUGGAGAGAC	GUCUCUCAAGUCCUCAGCCA	Translation	403 nt highly similar to |Q337A7|Q337A7|SubName: Full=HIT zinc finger family protein, expressed (Os10g0520700 protein); |Oryza sativa subsp japonica (Rice) |AA|420
lus-miR-N416	genolin_c14330	3	21.262	1	20	661	680	AGAGUAAACGUCGCUAUGUA	UAGAUGGUGACGUUUAUUUU	Cleavage	781 nt highly similar to |O49048|O49048|RecName: Full=Vacuolar protein sorting-associated protein 45 homolog; Short=AtVPS45; |Arabidopsis thaliana (Mouse-ear cress) |AA|569
lus-miR-N418	genolin_c38416	3	8.037	1	21	370	390	AAGAACCAUAGAUUAUUCGUU	AACAAAUAAUCUGUGGUUUUA	Cleavage	406 nt similar to |AJ276573|AJ276573|Arabidopsis thaliana U25b snoRNA gene |Arabidopsis thaliana (thale cress) |linear|85
lus-miR-N419	genolin_c17629	2.5	10.236	1	23	180	202	CAAGAACCGUUACAUCACAAUGA	UCCUUGUUAUGUAACUGUUUUUG	Cleavage	422 nt
lus-miR-N420	genolin_c37917	0	21.428	1	24	73	96	UCCGGUCCGAUUGCCACGUCGGCG	CGCCGACGUGGCAAUCGGACCGGA	Cleavage	392 nt
lus-miR-N421	genolin_c16067	3	11.8	1	24	359	382	AAUAACUCGAGUGACUGGGAUGGA	UGCAUCUCAAUAACUCGAGUUGUU	Cleavage	608 nt
lus-miR-N421	genolin_c11833	3	13.398	1	20	775	794	AAUAACUCGAGUGACUGGGA	UUUCGGUUAUUCGGGUUAUU	Cleavage	836 nt highly similar to |Q6Z2N3|Q6Z2N3|SubName: Full=Putative Lil3 protein; |Oryza sativa subsp japonica (Rice) |AA|248
lus-miR-N422	genolin_c26962	3	11.68	1	22	196	217	AACUCGAGUAUGUGGAUUGUAA	UUACAAAACUCAUACUCGAGUU	Cleavage	500 nt
lus-miR-N423	genolin_c21259	2.5	17.182	1	20	269	288	AUGUCAUAUUGUAUCCAUAC	GUAUCGGUAUAGUAUGACAU	Cleavage	388 nt
lus-miR-N424	genolin_c27554	3	6.51	1	21	310	330	AGGAGAGAUAGAAAUCUGGUC	GGUCAGAUCUCUAUCUUUUCU	Cleavage	399 nt
lus-miR-N424	genolin_c15716	3	15.618	1	22	47	67	AGGAGAGAUAGAAAUCUGGUCG	UGAUC-GAUUUCUAUCUCUUCU	Cleavage	369 nt
lus-miR-N427	genolin_c12549	3	11.094	1	23	12	34	AGACUUAUGAAAGGACACAAUAG	UUGUUUUGUCCUUUGAUAAGUCG	Translation	206 nt
lus-miR-N431	genolin_c24000	3	11.715	1	20	176	195	UUAACAUUGAGUCUCUGGUG	AACUAGAGAUGCAAUGUUAA	Translation	388 nt
lus-miR-N433	genolin_c31238	3	14.79	1	20	139	158	AUGUCGACCCACUUUGACGA	UCGUCAAUUUGUGUCGACAU	Translation	351 nt
lus-miR-N437	genolin_c25041	3	11.266	1	21	12	32	GCCUAGACCCGUUUAUUUGGA	UUCAAAUAAAUGGUUCUAGGA	Cleavage	512 nt
lus-miR-N440	genolin_c27670	3	12.774	1	23	149	171	CAUUGGAUCUGAGAAGUUUAGGA	UUGUAUACUGCUCAUAUCCAAUG	Translation	677 nt
lus-miR-N441	genolin_c13729	2	12.67	1	20	568	587	AGGAGAUUAGACAUUGUUGA	ACAACAAUGACUAAUCUCCU	Translation	693 nt highly similar to |Q8GY31|Q8GY31|RecName: Full=Dual specificity phosphatase Cdc25; EC=3.1.3.48; AltName: Full=Arath;CDC25; |Arabidopsis thaliana (Mouse-ear cress) |AA|146
lus-miR-N441	genolin_c39897	3	15.638	1	20	288	307	AGGAGAUUAGACAUUGUUGA	UCGACUAUGUCUAUUCUCCU	Cleavage	483 nt highly similar to |A5H9U4|A5H9U4|SubName: Full=Beta-fructofuranosidase; Flags: Fragment; |Solanum lycopersicum (Tomato) (Lycopersicon esculentum) |AA|571
lus-miR-N442	genolin_c29471	3	22.487	1	20	219	238	AGCCAUGAUGAAAGGGACGA	ACUUCUCUUUCAUUAUGGCU	Cleavage	269 nt
lus-miR-N442	genolin_c12565	3	14.462	1	21	27	47	AGCCAUGAUGAAAGGGACGAA	UUCUUCCCCUUCACCAUGGCU	Cleavage	615 nt highly similar to |Q7XAV3|Q7XAV3|SubName: Full=Xylem-specific cellulose synthase; |Populus tremuloides (Quaking aspen) |AA|1042
lus-miR-N445	genolin_c37124	2	9.316	1	24	111	134	UUGGCAGGUAGAAAGUUGGAUAGA	UCCAUCGAACUUUCCACCUGCCAA	Translation	280 nt
lus-miR-N445	genolin_c30594	3	13.237	1	24	390	413	UUGGCAGGUAGAAAGUUGGAUAGA	UUCAUCCAAUUUUUCACUUGUCAA	Translation	445 nt similar to |D17789|D17789|Oryza sativa Japonica Group mRNA for homologue of Tat binding protein, complete cds. |Oryza sativa Japonica Group |linear|1609
lus-miR-N445	genolin_c29614	3	2.582	1	24	637	660	UUGGCAGGUAGAAAGUUGGAUAGA	UCCAUCCCACAUUCCACCUGCCAA	Translation	679 nt
lus-miR-N445	genolin_c28778	3	18.402	1	20	51	70	UUGGCAGGUAGAAAGUUGGA	UUCAGCUUUUUUUCUGCCAA	Translation	258 nt
lus-miR-N446	genolin_c39554	3	14.82	1	20	149	168	GAGAAUAAGUGGAGAUAGAU	AUUUAUCUCCAUUUAGUUUC	Cleavage	238 nt similar to |Q9LPV7|Q9LPV7|SubName: Full=F13K23.18 protein; |Arabidopsis thaliana (Mouse-ear cress) |AA|974
lus-miR-N446	genolin_c11967	3	14.448	1	20	203	222	GAGAAUAAGUGGAGAUAGAU	AUUUAUCUCCCCUUAUUUUA	Translation	458 nt highly similar to |Q05045|Q05045|RecName: Full=Chaperonin CPN60-1, mitochondrial; AltName: Full=HSP60-1; Flags: Precursor; |Cucurbita maxima (Pumpkin) (Winter squash) |AA|575
lus-miR-N449	genolin_c43810	3	14.485	1	20	51	70	AAUGGCCGGACAGCGGAACC	GGUUCCGCCGGCCGGCCAUC	Translation	242 nt
lus-miR-N452	genolin_c25907	3	10.81	1	24	87	110	AGGAGAAUCAUACAAAUCUGGAUG	CUUCCACAAUUUUAUGAUUCUCCU	Cleavage	384 nt
lus-miR-N452	genolin_c19398	3	19.098	1	23	60	82	AGGAGAAUCAUACAAAUCUGGAU	AUGCUGAUUUGUUUGGUUCUCUU	Translation	406 nt
lus-miR-N453	genolin_c40645	1.5	16.238	1	24	447	470	CUUUAACAGCUACUCUCUGACGGC	GCAGUCAGGAAGUAGCUGUUAAAG	Cleavage	609 nt similar to |AY128938|AY128938|Arabidopsis thaliana putative protein (At4g35780) mRNA, complete cds. |Arabidopsis thaliana (thale cress) |linear|1748
lus-miR-N453	genolin_c14131	2	17.449	1	20	65	84	CUUUAACAGCUACUCUCUGA	UCAGAGAGAAGCUGUUGAGG	Cleavage	636 nt highly similar to |Q6AUI1|Q6AUI1|SubName: Full=Unknow protein (Os05g0145000 protein); |Oryza sativa subsp japonica (Rice) |AA|386
lus-miR-N455	genolin_c26972	3	10.36	1	20	331	350	AGGCUUGAGAAUGUAUCUGA	UAAGAUACAUUCUUAAUCCU	Cleavage	777 nt
lus-miR-N457	genolin_c25213	2.5	10.915	1	24	300	323	AAUGAGCGAAGUUCAAGUUGAGCU	AUCUCAACUUGAAUUUCAUUCAUU	Cleavage	354 nt
lus-miR-N458	genolin_c26418	3	8.301	1	23	207	229	AUCUCUCUGAAUCGACACCUCAU	AGGAGGUGGUGAUUGAGAGGGAU	Translation	574 nt
lus-miR-N461	genolin_c29338	3	7.968	1	22	222	243	GAAAUCAUCAUGGAUCUGUCGU	GCGGUGGAUUCAUGAUGGUUUU	Cleavage	246 nt
lus-miR-N462	genolin_c15588	3	17.587	1	24	545	568	ACCGGAUCAACUCACAUACGAGAU	GUUACGUAUUUGACUUGAUUUGGU	Translation	589 nt similar to |Q5ICP0|Q5ICP0|SubName: Full=RING-H2 subgroup RHE protein; |Populus tremula x Populus alba |AA|293
lus-miR-N463	genolin_c18944	3	20.293	1	23	420	442	GAGAUUUGAAAUCACUUUGUGGA	UCUACGAAGCAAUUUCAGAUCUC	Cleavage	687 nt
lus-miR-N463	genolin_c22113	3	17.461	1	20	503	522	GAGAUUUGAAAUCACUUUGU	CCAAAGUGAAUUUGAAUCUC	Translation	534 nt similar to |Q60D96|Q60D96|SubName: Full=Unknow protein (Os05g0188300 protein); |Oryza sativa subsp japonica (Rice) |AA|131
lus-miR-N465	genolin_c19717	3	14.862	1	23	104	126	AGAGAAAUAGAAGCCAUUGUCGG	CCAGCAAUGGCUUCCAUUUCGCU	Translation	643 nt highly similar to |Q6QPJ6|Q6QPJ6|RecName: Full=Peroxiredoxin Q, chloroplastic; EC=1.11.1.15; AltName: Full=Thioredoxin reductase; Flags: Precursor; |Populus jackii (Balm of Gilead) (Populus trichocarpa x Populus deltoides) |AA|213
lus-miR-N465	genolin_c14098	3	16.181	1	22	364	385	AGAGAAAUAGAAGCCAUUGUCG	CCACAAUGGCAUGUAUUUCUCC	Translation	609 nt similar to |Q9LSC4|Q9LSC4|SubName: Full=Dbj|BAA17569.1 (At3g27110/MOJ10_21); |Arabidopsis thaliana (Mouse-ear cress) |AA|344
lus-miR-N468	genolin_c41963	2.5	16.396	1	24	66	89	AGGAAUAAGAUUGCUCAUGAGCUU	AUGUUCAUGAGAAAACUUAUUUCU	Translation	238 nt
lus-miR-N468	genolin_c30440	2.5	13.272	1	24	66	89	AGGAAUAAGAUUGCUCAUGAGCUU	AGUUUCAUGGAUGAUCUUAUUCCU	Cleavage	387 nt highly similar to |Q6ASU8|Q6ASU8|SubName: Full=Putative translational activator; |Oryza sativa subsp japonica (Rice) |AA|2586
lus-miR-N469	genolin_c18016	3	17.981	1	24	486	509	AUACAGACCGUUGGAUCAAGUGUC	GGCAUUGGAUCCAACGGACUGUAU	Cleavage	1695 nt highly similar to |Q9FRQ9|Q9FRQ9|SubName: Full=F22O13.29; |Arabidopsis thaliana (Mouse-ear cress) |AA|1079
lus-miR-N471	genolin_c37000	1	19.571	1	24	90	113	AUUCCAUCCAACUUUUCACAUGCC	GACAAGUGAAAAGUUGGAUGGAAU	Cleavage	274 nt
lus-miR-N471	genolin_c27916	2.5	16.137	1	23	282	304	AUUCCAUCCAACUUUUCACAUGC	GCGUGUGRGAUGUUGGGUGGAAU	Cleavage	408 nt
lus-miR-N472	genolin_c38065	3	18.265	1	21	418	438	GGUGAAAGUUGGAUGAAAUUU	ACAUCUCAUUCAACUUUCACU	Cleavage	471 nt
lus-miR-N475	genolin_c28186	3	16.521	1	24	202	225	ACCGGUUGUGACUGCUGAUGAGGU	ACCUCGUCAGAAGUGACAACUGGU	Translation	247 nt highly similar to |Q8SB36|Q8SB36|SubName: Full=Putative senescence-associated protein; |Oryza sativa (Rice) |AA|419
lus-miR-N475	genolin_c13591	3	20.597	1	24	189	212	ACCGGUUGUGACUGCUGAUGAGGU	AGUUCGUCCGCAGCCGCAACCGGU	Translation	1055 nt highly similar to |Q9LVB4|Q9LVB4|SubName: Full=Gb|AAD21751.1; |Arabidopsis thaliana (Mouse-ear cress) |AA|549
