# Supplementary material for: Identification, Expression Analysis, and Target Prediction of Flax Genotroph MicroRNAs Under Normal and Nutrient Stress Conditions
Source: Front Plant Sci. 2016 Apr 6;7:399. doi: 10.3389/fpls.2016.00399 (PMC4821855; doi:10.3389/fpls.2016.00399)
Supplement: S6 Table — Predicted targets of flax novel potential miRNAs in L. usitatissimum JGI genomic project, Phytozome, phytozome v7.0, internal number 200. [file Table6.XLSX]

## Sheet: S5_Table
S6 Table. Predicted targets of flax novel potential miRNAs in L. usitatissimum JGI genomic project, Phytozome, phytozome v7.0, internal number 200.
miRNA_Acc.	Target_Acc.	Expectation	UPE	miRNA_start	miRNA_end	Target_start	Target_end	miRNA_aligned_fragment	Target_aligned_fragment	Inhibition
lus-miR-N1	Lus10024394	2.5	22.491	1	21	1029	1049	AGUAGGCAACGUUCUGGCUCC	GGAGCCAGAUCGUUGCUUACG	Cleavage
lus-miR-N1	Lus10025351	2.5	17.014	1	21	1029	1049	AGUAGGCAACGUUCUGGCUCC	GGAGCCAGAUCGUUGCUUACG	Cleavage
lus-miR-N1	Lus10033561	3	19.489	1	21	930	950	AGUAGGCAACGUUCUGGCUCC	GGAGCUCGAACGUUGCUUACA	Cleavage
lus-miR-N1	Lus10031292	3	18.581	1	21	109	129	AGUAGGCAACGUUCUGGCUCC	GGGUCGAGAACGUUGUCUACU	Cleavage
lus-miR-N1	Lus10022742	3	18.089	1	20	206	225	AGUAGGCAACGUUCUGGCUC	GAGCUCGAGCGUUGUCUGCU	Cleavage
lus-miR-N2	Lus10031991	2	20.818	1	20	1110	1129	UCCAAAGGGAUCGCAUUGAU	GACAAUGCGAUCCCUUUGGA	Cleavage
lus-miR-N2	Lus10035160	2	20.46	1	20	1500	1519	UCCAAAGGGAUCGCAUUGAU	GACAAUGCGAUCCCUUUGGA	Cleavage
lus-miR-N3	Lus10003154	3	22.677	1	21	325	345	UUGAAUCAGCAGCUCCAUCGC	GUGAGGGAGUUGUUGAUUCAG	Cleavage
lus-miR-N3	Lus10033064	3	21.198	1	21	319	339	UUGAAUCAGCAGCUCCAUCGC	GCGAUGAAGCUUCUGAUUCAU	Translation
lus-miR-N3	Lus10026818	3	19.922	1	21	1742	1762	UUGAAUCAGCAGCUCCAUCGC	GUGAUGCUGCUGCUGAUUCAG	Cleavage
lus-miR-N3	Lus10032866	3	15.242	1	20	527	546	UUGAAUCAGCAGCUCCAUCG	UGAUGAAGCUGCUUAUUCAA	Cleavage
lus-miR-N3	Lus10019033	3	18.224	1	20	432	451	UUGAAUCAGCAGCUCCAUCG	UGAUGUAGUUGUUGGUUCAA	Cleavage
lus-miR-N3	Lus10016149	2.5	14.402	1	20	1782	1801	UUGAAUCAGCAGCUCCAUCG	CAAUGCAGCUGUUGAUUCAA	Cleavage
lus-miR-N3	Lus10021418	2.5	16.831	1	20	1785	1804	UUGAAUCAGCAGCUCCAUCG	CAAUGCAGCUGUUGAUUCAA	Cleavage
lus-miR-N4	Lus10038532	2.5	18.593	1	24	755	778	CACGGAAAUUGACAAUUUUGACAU	GUGUCAAAAUUGUUGGUUUUUGUG	Cleavage
lus-miR-N4	Lus10029246	3	17.323	1	21	533	553	CACGGAAAUUGACAAUUUUGA	UCAAAAUUGUCGAUUUCGGUA	Cleavage
lus-miR-N4	Lus10007297	3	17.784	1	21	701	721	CACGGAAAUUGACAAUUUUGA	UCAAAAUUGUCGAUUUCGGUA	Cleavage
lus-miR-N5	Lus10023666	2.5	12.459	1	20	1666	1685	AUUCCGUCUGGGUGGUCUGA	UCAGGCCACUCAGAUGGAAC	Cleavage
lus-miR-N5	Lus10029533	3	24.243	1	21	672	692	AUUCCGUCUGGGUGGUCUGAC	GGCAGACCACUCGGACGGAAA	Cleavage
lus-miR-N5	Lus10038072	3	16.238	1	20	1888	1907	AUUCCGUCUGGGUGGUCUGA	CCAGACUACCCAGAUGGAAG	Cleavage
lus-miR-N5	Lus10034937	3	15.24	1	20	3310	3329	AUUCCGUCUGGGUGGUCUGA	UCAGGCCAUUCAGAUGGAAC	Cleavage
lus-miR-N5	Lus10029826	3	16.605	1	20	271	290	AUUCCGUCUGGGUGGUCUGA	UCGGACCAUCCGGACAGAAU	Cleavage
lus-miR-N5	Lus10015850	3	18.243	1	20	468	487	AUUCCGUCUGGGUGGUCUGA	UGAGACCACCCAGAUGGAGA	Cleavage
lus-miR-N6	Lus10018244	2.5	20.053	1	20	762	781	AUCGGGCCGUCUGAUUUGGG	UCCAAAUCGAAUGGCCCGAU	Translation
lus-miR-N7	Lus10036277	3	14.481	1	22	717	738	AUACAUGUCAAAUAUUAGUCGA	UAGUCAAAUGUUUGAUAUGUAU	Cleavage
lus-miR-N10	Lus10035298	3	18.258	1	21	629	649	CUUGGGCCCAAUUAAUUCUGA	UCAGAUUUAAAUGGGCUCGAG	Translation
lus-miR-N13	Lus10001031	2	15.139	1	21	233	253	UGUUAGAGAAAUAGCCGUUGG	CCAACGGCUAUUUCUCUUGCA	Cleavage
lus-miR-N13	Lus10039013	2	17.928	1	22	1963	1984	UGUUAGAGAAAUAGCCGUUGGA	UCCAAAGGCUAUUUAUCUAACA	Cleavage
lus-miR-N13	Lus10003442	2.5	16.775	1	21	233	253	UGUUAGAGAAAUAGCCGUUGG	CCAACGGUUAUUUCUCUUGCA	Cleavage
lus-miR-N13	Lus10006826	3	24.818	1	21	140	160	UGUUAGAGAAAUAGCCGUUGG	CCGACGGCUAUUUGUCUGAUG	Cleavage
lus-miR-N14	Lus10018769	1.5	15.659	1	20	525	544	UUUUAGGAAGAGAAUGAACA	UCUUCAUUCUCUUUCUAAAA	Cleavage
lus-miR-N14	Lus10024856	1.5	15.636	1	20	870	889	UUUUAGGAAGAGAAUGAACA	UCUUCAUUCUCUUUCUAAAA	Cleavage
lus-miR-N14	Lus10039566	3	22.084	1	21	1838	1858	UUUUAGGAAGAGAAUGAACAC	GUGCUUAUUCUCUUCUUGAAG	Cleavage
lus-miR-N14	Lus10010284	3	14.996	1	20	327	346	UUUUAGGAAGAGAAUGAACA	UGUUCAUUCUCCUCCAGAAA	Translation
lus-miR-N14	Lus10018768	3	15.55	1	20	462	481	UUUUAGGAAGAGAAUGAACA	UCUUCAUUCUCUUUCCAAAA	Cleavage
lus-miR-N14	Lus10024855	3	12.522	1	20	768	787	UUUUAGGAAGAGAAUGAACA	UCUUCAUUCUCUUUCCAAAA	Cleavage
lus-miR-N14	Lus10017781	3	19.524	1	20	1176	1195	UUUUAGGAAGAGAAUGAACA	UGAUCAUUUUCUUUCUGAGA	Cleavage
lus-miR-N14	Lus10018767	3	12.943	1	20	870	889	UUUUAGGAAGAGAAUGAACA	UCUUCAUUCUCUUUCCAAAA	Cleavage
lus-miR-N14	Lus10030376	3	14.915	1	20	1563	1582	UUUUAGGAAGAGAAUGAACA	UGUUCAUUCUCCUCCAGAAA	Translation
lus-miR-N14	Lus10028101	3	21.032	1	20	90	109	UUUUAGGAAGAGAAUGAACA	UGUUCCUCCUCUUCCUAAAC	Cleavage
lus-miR-N14	Lus10040584	3	20.862	1	20	567	586	UUUUAGGAAGAGAAUGAACA	UGUUCCUCCUCUUCCUAAAC	Cleavage
lus-miR-N14	Lus10040568	3	20.862	1	20	567	586	UUUUAGGAAGAGAAUGAACA	UGUUCCUCCUCUUCCUAAAC	Cleavage
lus-miR-N14	Lus10014625	3	15.536	1	20	669	688	UUUUAGGAAGAGAAUGAACA	UCUUCGGUCUCUUCCUAAAG	Cleavage
lus-miR-N15	Lus10038126	2.5	12.968	1	20	831	850	AACGGGGGAUGCAAAUGGAG	CUUCAUCUGCAUCCUCUGUU	Cleavage
lus-miR-N15	Lus10009015	2.5	16.326	1	20	41	60	AACGGGGGAUGCAAAUGGAG	CUCCAUUUGCUUCCUUUGUU	Translation
lus-miR-N15	Lus10030796	3	17.935	1	21	74	94	AACGGGGGAUGCAAAUGGAGC	GCUCCAAUGGCGUCCCUCGUU	Cleavage
lus-miR-N15	Lus10001290	3	24.369	1	21	1297	1317	AACGGGGGAUGCAAAUGGAGC	GCACCAUUUGCCUCCUUCGUU	Translation
lus-miR-N15	Lus10022102	2.5	16.921	1	20	1196	1215	AACGGGGGAUGCAAAUGGAG	CUCCUUGUGCAUUCCCCGUU	Cleavage
lus-miR-N15	Lus10001862	2.5	14.206	1	20	1799	1818	AACGGGGGAUGCAAAUGGAG	CUCCUUGUGCAUUCCCCGUU	Cleavage
lus-miR-N16	Lus10029196	2.5	5.133	1	23	94	116	UUGGAUGAGAAUGAGAAAGUUAG	CGAACUUACUCAUUCUUAUCCAU	Cleavage
lus-miR-N16	Lus10013084	3	11.462	1	21	9	29	UUGGAUGAGAAUGAGAAAGUU	AGCUUUUUCAUUUUCAGCCAA	Cleavage
lus-miR-N17	Lus10021836	1.5	18.698	1	20	581	600	AAAUUGAAAAUUUUCAAAUC	GAUUUGAAGAUUUUCGGUUU	Cleavage
lus-miR-N17	Lus10002025	2.5	21.513	1	22	1547	1569	AAAUUGAAAA-UUUUCAAAUCGG	UCGAUUUGGAAAGUUUUCAAUUU	Translation
lus-miR-N17	Lus10031423	2.5	14.884	1	24	810	833	AAAUUGAAAAUUUUCAAAUCGGCU	AGAGGCUUUGGAAGUUUUUAAUUU	Cleavage
lus-miR-N17	Lus10014587	2.5	13.277	1	20	851	870	AAAUUGAAAAUUUUCAAAUC	AAUUUGAUAAUUUUCAGUUU	Cleavage
lus-miR-N17	Lus10009284	3	22.17	1	22	956	977	AAAUUGAAAAUUUUCAAAUCGG	UCGAUUCGAAGAAUUUCGAUUU	Translation
lus-miR-N18	Lus10040609	2	22.801	1	24	316	339	AUUAGCAUUGUCACUGUCAGCACC	GCUGUUGAUGGUGACAAUGCUGAU	Cleavage
lus-miR-N18	Lus10037746	1.5	18.226	1	21	124	144	AUUAGCAUUGUCACUGUCAGC	GCUGAUGGUGACAAUGUUAAU	Cleavage
lus-miR-N18	Lus10038161	3	19.464	1	24	478	501	AUUAGCAUUGUCACUGUCAGCACC	GGCGUUGGUAGUGGUGAUGCUAAU	Cleavage
lus-miR-N18	Lus10025940	3	21.481	1	24	1966	1989	AUUAGCAUUGUCACUGUCAGCACC	GGCGUUGGUAGUGGUGAUGCUAAU	Cleavage
lus-miR-N18	Lus10029629	2.5	15.64	1	21	933	953	AUUAGCAUUGUCACUGUCAGC	GCUGAUAGUGACAGUCCUAAU	Cleavage
lus-miR-N18	Lus10021754	3	20.709	1	21	1066	1086	AUUAGCAUUGUCACUGUCAGC	GCUGACAGGGGCAAUGCUGAG	Cleavage
lus-miR-N19	Lus10032067	3	14.188	1	23	2437	2459	AAAUAUAGUGAACUAGAUCAGGC	GGCUUAUCUGGCUCAUUAUAUUU	Cleavage
lus-miR-N19	Lus10013162	3	22.829	1	20	53	72	AAAUAUAGUGAACUAGAUCA	UGAUUUUGUUUGCUGUAUUU	Cleavage
lus-miR-N20	Lus10003102	3	20.419	1	20	1281	1300	UAUACGGAUCAUACAAAUGU	ACGUUUGGAUGGUCUGUAUG	Cleavage
lus-miR-N20	Lus10004767	3	18.315	1	20	1281	1300	UAUACGGAUCAUACAAAUGU	ACGUUUGGAUGGUCUGUAUG	Cleavage
lus-miR-N21	Lus10022584	3	23.531	1	23	2054	2076	AAGCUAAGUUUCAUCAUAAUGAC	GUGAUGAUGAUGACGCUUGGCUU	Translation
lus-miR-N22	Lus10031991	2	20.818	1	20	1110	1129	UCCAAAGGGAUCGCAUUGAU	GACAAUGCGAUCCCUUUGGA	Cleavage
lus-miR-N22	Lus10035160	2	20.46	1	20	1500	1519	UCCAAAGGGAUCGCAUUGAU	GACAAUGCGAUCCCUUUGGA	Cleavage
lus-miR-N22	Lus10015722	3	23.859	1	20	31	50	UCCAAAGGGAUCGCAUUGAU	GUCACUGCUGUCCCUUUGGA	Cleavage
lus-miR-N22	Lus10040823	3	23.755	1	20	2185	2204	UCCAAAGGGAUCGCAUUGAU	AUCAUCGUGAUCUCUUUGGA	Cleavage
lus-miR-N23	Lus10031997	3	23.508	1	22	1053	1074	UUCCAACUGGUAGUCGUACGGU	AAUGUAUGGCUACCUGUUGGAG	Cleavage
lus-miR-N23	Lus10035167	3	19.838	1	22	1053	1074	UUCCAACUGGUAGUCGUACGGU	AAUGUAUGGCUACCUGUUGGAG	Cleavage
lus-miR-N26	Lus10011498	3	17.94	1	24	2268	2291	CCAACUUUGACUGUCUAUAGCGCC	GGCUCGAGAGACAGGCAAAGUUGG	Translation
lus-miR-N26	Lus10027714	3	14.714	1	24	784	806	CCAACUUUGACUGUCUAUAGCGCC	GAUGCUAUAGACGG-CAAGGUUGG	Translation
lus-miR-N26	Lus10035575	3	14.239	1	24	784	806	CCAACUUUGACUGUCUAUAGCGCC	GAUGCUAUAGACGG-CAAGGUUGG	Translation
lus-miR-N27	Lus10028839	3	18.003	1	24	428	451	AACUACAGUUGGUCGAUACGUAAC	GGUUCGUUUCGAUCAACGGUAGUU	Cleavage
lus-miR-N28	Lus10020904	0	21.535	1	24	521	544	AGGGUAUGUUCGACUCGAUAGGCU	AGCCUAUCGAGUCGAACAUACCCU	Cleavage
lus-miR-N28	Lus10032430	2.5	14.599	1	24	2054	2077	AGGGUAUGUUCGACUCGAUAGGCU	AACCUAUCAAGUCGAACAUACCUA	Cleavage
lus-miR-N30	Lus10023057	3	21.492	1	20	2100	2119	AAAUCGGCUAAUAUUUCACA	GGUGAACUGUUGGCCGAUUU	Cleavage
lus-miR-N30	Lus10032415	3	19.759	1	20	2103	2122	AAAUCGGCUAAUAUUUCACA	GGUGAACUGUUGGCCGAUUU	Cleavage
lus-miR-N31	Lus10021382	2.5	20.059	1	20	211	230	GAGUCUUUGGAUACGGAAUA	AAUUCCCUAUCCAAGGACUC	Cleavage
lus-miR-N31	Lus10043359	3	17.079	1	21	1134	1154	GAGUCUUUGGAUACGGAAUAG	CCAUUCAGUAUUCAAGGACUC	Cleavage
lus-miR-N31	Lus10025209	3	18.303	1	20	97	116	GAGUCUUUGGAUACGGAAUA	AAUUCUCUAUCCAAGGACUC	Cleavage
lus-miR-N32	Lus10031167	3	23.302	1	21	723	743	GUGUCUAGACCCAUUCAUUUG	UGGAUGGAUGGGUUUGGACAU	Cleavage
lus-miR-N32	Lus10031743	3	23.526	1	21	879	899	GUGUCUAGACCCAUUCAUUUG	UGGAUGGAUGGGUUUGGACAU	Cleavage
lus-miR-N32	Lus10035692	3	23.495	1	22	1814	1835	GUGUCUAGACCCAUUCAUUUGG	UCAAAUCAAUGGGGCUAGACAA	Translation
lus-miR-N32	Lus10020005	3	17.237	1	21	222	242	GUGUCUAGACCCAUUCAUUUG	UGAAUGGAUUGGUCUGGACAU	Cleavage
lus-miR-N32	Lus10026901	3	20.25	1	21	1017	1037	GUGUCUAGACCCAUUCAUUUG	UGAAGGAAUGGGUUUAGGCGC	Cleavage
lus-miR-N32	Lus10018995	3	17.656	1	22	1340	1361	GUGUCUAGACCCAUUCAUUUGG	CUAAAUCAAUGGAUGUAGACAC	Translation
lus-miR-N33	Lus10038461	3	21.078	1	23	1099	1121	UGAGAACCGGCUGUCAGAUGGAC	GUGCAGUUGACAGCUGGUUCUCU	Cleavage
lus-miR-N33	Lus10023345	3	21.552	1	23	1099	1121	UGAGAACCGGCUGUCAGAUGGAC	GUGCAGUUGACAGCUGGUUCUCU	Cleavage
lus-miR-N33	Lus10040946	2.5	17.078	1	22	981	1002	UGAGAACCGGCUGUCAGAUGGA	UGCACCUGAUAGUCGGUUCUUA	Cleavage
lus-miR-N33	Lus10009835	2.5	14.249	1	22	981	1002	UGAGAACCGGCUGUCAGAUGGA	UGCACCUGAUAGUCGGUUCUUA	Cleavage
lus-miR-N33	Lus10030324	3	24.562	1	23	1894	1916	UGAGAACCGGCUGUCAGAUGGAC	GCCAAUGUGGCAGCUGGUUCUCA	Cleavage
lus-miR-N33	Lus10003291	3	22.78	1	23	1894	1916	UGAGAACCGGCUGUCAGAUGGAC	GCCAAUGUGGCAGCUGGUUCUCA	Cleavage
lus-miR-N34	Lus10036712	0.5	14.493	1	24	109	132	ACAGGUAUUUGGCAGGUGGACAUC	GAUGUCCACCUGUCAAAUACCUGU	Cleavage
lus-miR-N34	Lus10018713	2	6.9	1	22	55	76	ACAGGUAUUUGGCAGGUGGACA	UAUCCUCUUGCCAAAUACUUGU	Cleavage
lus-miR-N34	Lus10010209	3	19.415	1	20	1693	1712	ACAGGUAUUUGGCAGGUGGA	UCUGCCUGCCAAAAACUUGU	Cleavage
lus-miR-N35	Lus10002714	3	22.3	1	20	31	50	GGUGAUUUGACGUAUCUCUG	GAGAGAUGCGUUGAAUCAUC	Cleavage
lus-miR-N35	Lus10040231	3	22.3	1	20	31	50	GGUGAUUUGACGUAUCUCUG	GAGAGAUGCGUUGAAUCAUC	Cleavage
lus-miR-N36	Lus10033586	3	22.57	1	20	285	304	ACACCGCUGUGAUAGAAUUU	AGAAUCUAUCACAGCGCUGU	Cleavage
lus-miR-N37	Lus10034970	3	22.866	1	21	300	320	AACAAUUCCGGAUCUGAACCA	UGGUUCUGAUUCGGAAUUGGU	Cleavage
lus-miR-N37	Lus10025503	2.5	14.408	1	21	179	199	AACAAUUCCGGAUCUGAACCA	UGGUCCACAUCCGGAGUUGUU	Cleavage
lus-miR-N37	Lus10029347	2.5	16.039	1	20	1469	1488	AACAAUUCCGGAUCUGAACC	GGCUUAGAUCCGCAAUUGUU	Cleavage
lus-miR-N38	Lus10002611	3	24.923	1	21	171	191	AUGGACCGUCUGACAGUGAUU	GAACGCUGUUAGGCGGUCUAU	Cleavage
lus-miR-N41	Lus10027933	3	22.98	1	21	2035	2055	ACCUAGACCCGUUCAUUUGGA	UUCAAAUGCAUCGGUCUAGGU	Translation
lus-miR-N41	Lus10012048	3	22.104	1	21	7786	7806	ACCUAGACCCGUUCAUUUGGA	UUCAAAUGCAUAGGUCUAGGU	Translation
lus-miR-N45	Lus10039659	3	21.908	1	24	60	83	ACAAUGUAGCCUUUGGAGUCACCC	GGGAGAUUCCAAUGGUUACAUUGG	Cleavage
lus-miR-N45	Lus10028489	3	17.65	1	21	564	584	ACAAUGUAGCCUUUGGAGUCA	UGACUCUAGAGGCCACAUUGC	Cleavage
lus-miR-N45	Lus10036762	3	21.323	1	21	324	344	ACAAUGUAGCCUUUGGAGUCA	UGUCUACAAAGGCUACAUUGA	Cleavage
lus-miR-N45	Lus10037165	3	24.163	1	21	327	347	ACAAUGUAGCCUUUGGAGUCA	UGUCUACAAAGGCUACAUUGA	Cleavage
lus-miR-N46	Lus10009729	2.5	20.808	1	20	691	710	UUAUGGAGUAAGAACAUCAG	CUGAUGUUCUUAUUCCAGAG	Cleavage
lus-miR-N46	Lus10040922	2.5	21.919	1	20	497	516	UUAUGGAGUAAGAACAUCAG	UUGAUGUUCUUAUUCCAUUA	Cleavage
lus-miR-N46	Lus10017160	3	19.782	1	21	2098	2118	UUAUGGAGUAAGAACAUCAGG	UUUGGUGUUCUUGCUCCAGAA	Cleavage
lus-miR-N46	Lus10021570	3	19.782	1	21	2143	2163	UUAUGGAGUAAGAACAUCAGG	UUUGGUGUUCUUGCUCCAGAA	Cleavage
lus-miR-N48	Lus10036156	3	14.26	1	23	914	936	AGAGAUGUGAGACAAUGAGAGUG	UAUUUUCAAUGUCUUGCAUCUUU	Cleavage
lus-miR-N48	Lus10003407	3	14.499	1	23	911	933	AGAGAUGUGAGACAAUGAGAGUG	UAUUUUCAAUGUCUUGCAUCUUU	Cleavage
lus-miR-N48	Lus10007136	3	18.064	1	23	60	81	AGAGAUGUGAGACAAUGAGAGUG	UACUCUC-UUGUUUCGCAUCUCU	Cleavage
lus-miR-N48	Lus10036974	3	9.787	1	23	1283	1305	AGAGAUGUGAGACAAUGAGAGUG	UAUCCUCGUUCUCUUACAUCUCU	Cleavage
lus-miR-N48	Lus10038303	3	13.927	1	21	1068	1088	AGAGAUGUGAGACAAUGAGAG	CUCUCAUUGUUUCUCUUCUCU	Cleavage
lus-miR-N48	Lus10014867	3	21.981	1	23	95	117	AGAGAUGUGAGACAAUGAGAGUG	CCUUUUCAUUGGCUCUUAUCUCU	Cleavage
lus-miR-N48	Lus10024220	2.5	22.295	1	20	2549	2568	AGAGAUGUGAGACAAUGAGA	UCUCAUUGUCCAACAUCUUU	Translation
lus-miR-N49	Lus10042074	2.5	19.803	1	21	618	638	GAAAUUGUUAGAGCUUUGGAG	UUUGAAAGCUCUAGCAGUUUC	Cleavage
lus-miR-N49	Lus10018080	2.5	18.201	1	21	858	878	GAAAUUGUUAGAGCUUUGGAG	UUUGAAAGCUCUAGCAGUUUC	Cleavage
lus-miR-N49	Lus10042886	2.5	13.129	1	21	1314	1334	GAAAUUGUUAGAGCUUUGGAG	UUCAAAAGCUCUAACAAGUUC	Cleavage
lus-miR-N49	Lus10028186	2.5	19	1	21	2577	2597	GAAAUUGUUAGAGCUUUGGAG	UUCAAAAGCUCUAACAAGUUC	Cleavage
lus-miR-N50	Lus10007332	3	12.75	1	20	266	285	AUUGUCACUGUUAUAACCGC	CCGGUUAUGACAGUGAUGGU	Cleavage
lus-miR-N50	Lus10042057	2.5	14.621	1	22	873	894	AUUGUCACUGUUAUAACCGCGA	UGGUGGUGAUAGCAGUGAUAAU	Cleavage
lus-miR-N50	Lus10018061	2.5	15.949	1	22	864	885	AUUGUCACUGUUAUAACCGCGA	UGGUGGUGAUAGCAGUGAUAAU	Cleavage
lus-miR-N50	Lus10017343	3	19.221	1	24	1454	1478	AUUGUCACUGUUAUA-ACCGCGAGA	UCACUCGGUCUAUGACAGUGACAGU	Cleavage
lus-miR-N53	Lus10038306	3	16.612	1	20	68	87	AGCGGAUGAUGAAACCAUAA	GGAUGGGUUCAUCAUCCGCU	Cleavage
lus-miR-N54	Lus10021770	3	20.961	1	23	297	319	AUGGUUCGCUUUGUCUGGAGAAU	GUUUUCUAGACAAAGCGAUUCAU	Cleavage
lus-miR-N57	Lus10043298	3	10.381	1	20	2342	2361	AUUGACUGAGAACAUAACCC	GAGUUAUGUUUUCUGUCAAU	Cleavage
lus-miR-N58	Lus10021439	3	21.458	1	24	399	422	AACCGUUGGAUGAAAUUUGACUGA	UGAGUCGGAUUGCACCCAACGGUU	Translation
lus-miR-N59	Lus10010022	0.5	7.631	1	24	36	59	AGCGGAUGAGAAUAGAGUAAAUAU	AUAUUUACUCUAUUCUCGUCCGCU	Cleavage
lus-miR-N59	Lus10034889	2.5	9.189	1	24	264	287	AGCGGAUGAGAAUAGAGUAAAUAU	AUAUUUACUCUAUUCUAAUCCUCU	Cleavage
lus-miR-N59	Lus10015576	3	15.226	1	20	261	280	AGCGGAUGAGAAUAGAGUAA	UUACUCUGUUCUCACUUGCU	Cleavage
lus-miR-N59	Lus10032929	3	15.85	1	20	261	280	AGCGGAUGAGAAUAGAGUAA	UUACUCUGUUCUCACUUGCU	Cleavage
lus-miR-N60	Lus10034333	2.5	18.868	1	22	434	455	ACCGUCUGUCCGGCGAGUUGGG	UCCGCCUCGCCGGACAGACGGC	Cleavage
lus-miR-N62	Lus10034467	3	22.034	1	24	1041	1064	ACCAAGUUGGAUGUAGUUAUCAGU	GCUCAUAGCUACAGCUUACUUGGU	Translation
lus-miR-N63	Lus10015958	3	23.624	1	24	27	50	AUUCACAAUGCAUCGUGCACUAUG	CACAGUGCAUGAUGCAUUGUGCAA	Cleavage
lus-miR-N63	Lus10008670	3	20.336	1	20	1186	1205	AUUCACAAUGCAUCGUGCAC	UUGCACGAUGCAUUGUGCGU	Cleavage
lus-miR-N63	Lus10019831	3	23.536	1	21	1013	1033	AUUCACAAUGCAUCGUGCACU	GGUUCAUGACGCAUUGUGGAU	Cleavage
lus-miR-N65	Lus10032460	3	20.568	1	20	78	97	AUACAAUGAGAAAGCAAGUC	CACUUGCUUCCUCAUUGUAG	Translation
lus-miR-N66	Lus10000219	3	17.038	1	24	469	492	UGCAUCGGAUGUCAUUAUAGUAGU	GCUGCUAUGGUGAUAUUUGGUGCA	Cleavage
lus-miR-N66	Lus10020464	2.5	16.669	1	24	7	30	UGCAUCGGAUGUCAUUAUAGUAGU	AUCACUAUAAUGACGUCUGAUGAA	Cleavage
lus-miR-N66	Lus10007088	3	16.567	1	24	7	30	UGCAUCGGAUGUCAUUAUAGUAGU	AUCACUAUAAUGACUUCUGAUGAA	Translation
lus-miR-N66	Lus10025698	3	16.339	1	23	1163	1185	UGCAUCGGAUGUCAUUAUAGUAG	CCGUUAUGAUGACAUCUGAUGUU	Cleavage
lus-miR-N66	Lus10035965	3	15.154	1	23	1163	1185	UGCAUCGGAUGUCAUUAUAGUAG	CCGUUAUGAUGACAUCUGAUGUU	Cleavage
lus-miR-N67	Lus10029337	2.5	22.384	1	23	723	745	CGGCUCUGACACCACUUUGUUAG	UUAUCAAAGUGGUGUAAGAGUCG	Cleavage
lus-miR-N67	Lus10016207	2.5	19.587	1	23	723	745	CGGCUCUGACACCACUUUGUUAG	UUACCAAAGUGGUGUAAGAGUCG	Cleavage
lus-miR-N67	Lus10031149	2.5	18.322	1	21	1066	1086	CGGCUCUGACACCACUUUGUU	AACAAAGUGGUGACGGGGCUG	Translation
lus-miR-N67	Lus10031829	3	17.051	1	21	2029	2049	CGGCUCUGACACCACUUUGUU	GAAGAAGUGAUGUUAGAGCCG	Cleavage
lus-miR-N69	Lus10001050	3	19.938	1	23	411	433	AUAUGGCCCGUACAACUCUAUGU	ACGUAGAGCUGUAUGGGCAAUAU	Cleavage
lus-miR-N69	Lus10001416	3	21.025	1	23	417	439	AUAUGGCCCGUACAACUCUAUGU	GCGUAGAGCUGUAUGGGCGAUAU	Cleavage
lus-miR-N70	Lus10029050	2.5	24.494	1	22	1587	1609	UAACAAG-UCAGACUCGAAUAGG	CUCAUUCGAGUCUGAGCUUGUUG	Cleavage
lus-miR-N71	Lus10013137	3	15.312	1	20	178	197	AUCGAGAAGUCGCUGACUGG	CCGGUCAUCGACUUCUCGGA	Cleavage
lus-miR-N72	Lus10032210	3	16.14	1	20	255	274	AUAUCAUAUCAAUCGCAGUG	GACGGUGAUUGGUAUGAUAU	Cleavage
lus-miR-N73	Lus10004479	2	18.216	1	23	356	378	GACCCUAUUCGAUUCGAUCGGAG	CUCCGAUCGAACCGAUUAGGGUC	Cleavage
lus-miR-N73	Lus10029923	3	24.664	1	23	704	726	GACCCUAUUCGAUUCGAUCGGAG	CUCCGAUCGAACCGAUUAGGGUG	Cleavage
lus-miR-N73	Lus10001211	3	14.806	1	20	2558	2577	GACCCUAUUCGAUUCGAUCG	UGAUUGAGUCGUGUAGGGUC	Translation
lus-miR-N75	Lus10018811	3	23.064	1	24	292	315	ACCGCUGUUAAACCGUUUGGCAGG	UCUCCCAGGCGGAUUAUCAGCGGU	Cleavage
lus-miR-N76	Lus10041701	2	20.264	1	21	791	811	AUAGGUACCCGUCCGAAACUC	GAGUUCCGGACGAGUACCUAU	Translation
lus-miR-N76	Lus10024047	3	21.005	1	21	743	763	AUAGGUACCCGUCCGAAACUC	GAGUUCCGGAUGAGUACCUGU	Translation
lus-miR-N77	Lus10026222	1.5	16.944	1	20	6073	6092	AAGAACUCUAGAUUACUCGU	ACGAGUAAUCUAGAGCUCUU	Cleavage
lus-miR-N77	Lus10042447	2.5	22.004	1	20	6208	6227	AAGAACUCUAGAUUACUCGU	AAGAGUAAUCUAGAGCUCUU	Cleavage
lus-miR-N77	Lus10002673	2.5	24.206	1	24	322	346	AAGAACUCUAGAUUACUCGU-UAGC	GCUGCACUAGCAAUCUGGAGUUCUU	Cleavage
lus-miR-N77	Lus10030191	2.5	24.462	1	24	325	349	AAGAACUCUAGAUUACUCGU-UAGC	GCUGCACUAGCAAUCUGGAGUUCUU	Cleavage
lus-miR-N77	Lus10028674	2.5	23.857	1	20	353	372	AAGAACUCUAGAUUACUCGU	ACGAGUCAUAUAGGGUUCUU	Translation
lus-miR-N77	Lus10000854	2.5	18.504	1	20	536	555	AAGAACUCUAGAUUACUCGU	ACGAGUCAUAUAGGGUUCUU	Translation
lus-miR-N77	Lus10028677	2.5	23.575	1	20	536	555	AAGAACUCUAGAUUACUCGU	ACGAGUCAUAUAGGGUUCUU	Translation
lus-miR-N78	Lus10031362	3	19.828	1	22	213	234	ACUCGAGACUAAAGAACACGGC	GUCGUGUUCUUUGACUUCGAGU	Translation
lus-miR-N78	Lus10033796	3	14.713	1	23	375	396	ACUCGAGACUAAAGAACACGGCG	CGACGUGUUCCUUAG-CUCGAGU	Cleavage
lus-miR-N79	Lus10004892	3	18.179	1	22	773	794	AUUCGGUCGAAUUCGGUUUUAG	CUAGAGCUGUAUUCGAUCGAAU	Cleavage
lus-miR-N79	Lus10016125	2.5	13.729	1	22	1055	1076	AUUCGGUCGAAUUCGGUUUUAG	UUAACACCGAUUUCGACCGGAU	Cleavage
lus-miR-N79	Lus10029112	3	12.376	1	20	156	175	AUUCGGUCGAAUUCGGUUUU	AAAACCGAAUUCGAUCGCAA	Cleavage
lus-miR-N80	Lus10010649	2.5	16.089	1	20	847	866	AUAUAAGUAGAAUCCACCCC	CCGGUGGAUUCUGCUUAUAU	Cleavage
lus-miR-N81	Lus10035089	3	23.548	1	21	941	961	AGCAUGUUAUGUAAGAGUAAA	UUUACUCUUCCUUGAUAUGCU	Translation
lus-miR-N81	Lus10000268	3	23.202	1	21	953	973	AGCAUGUUAUGUAAGAGUAAA	UUUACUCUUCCUUGAUAUGCU	Translation
lus-miR-N81	Lus10026031	3	19.993	1	22	104	125	AGCAUGUUAUGUAAGAGUAAAG	CCUUGCGUUUACAGAACAUGCU	Translation
lus-miR-N82	Lus10021275	2	17.223	1	22	1930	1951	AAUGUCGGCGUAUGACCUUGGA	UCCAAGGUCAGACACCGACAUU	Translation
lus-miR-N82	Lus10016952	2	16.121	1	22	1930	1951	AAUGUCGGCGUAUGACCUUGGA	UCCAAGGUCAGACACCGACAUU	Translation
lus-miR-N82	Lus10001228	3	22.669	1	20	413	432	AAUGUCGGCGUAUGACCUUG	CGGUGUCGUGCGCCGACAUU	Cleavage
lus-miR-N82	Lus10010366	3	16.714	1	20	207	226	AAUGUCGGCGUAUGACCUUG	CAAGGUCAUACCUCGACAAU	Translation
lus-miR-N83	Lus10019531	3	24.773	1	20	910	930	AGACCACCCGGAC-UGAAAUC	GAUUUCAUGUUCGGGUGGUUU	Cleavage
lus-miR-N84	Lus10015638	2.5	16.327	1	20	895	914	ACAUUUGACUUAGUACUUGA	UCAAGUACUGGCUCAGAUGU	Translation
lus-miR-N84	Lus10020607	2.5	15.303	1	20	946	965	ACAUUUGACUUAGUACUUGA	UCAAGCAAUAAGUUAAAUGU	Cleavage
lus-miR-N84	Lus10004878	2.5	16.077	1	20	946	965	ACAUUUGACUUAGUACUUGA	UCAAGCAAUAAGUUAAAUGU	Cleavage
lus-miR-N85	Lus10023278	2.5	14.781	1	20	680	699	CUCUUGAGAAGUCACUGUUA	CGACAGUGACUUCUCAAGAC	Cleavage
lus-miR-N85	Lus10013268	2.5	16.702	1	20	456	475	CUCUUGAGAAGUCACUGUUA	AAGCAGUGGUUUCUCAAGAG	Cleavage
lus-miR-N85	Lus10037209	2.5	19.835	1	20	507	526	CUCUUGAGAAGUCACUGUUA	AAGCAGUGGUUUCUCAAGAG	Cleavage
lus-miR-N85	Lus10030792	2.5	16.708	1	20	465	484	CUCUUGAGAAGUCACUGUUA	AAGCAGUGGUUUCUCAAGAG	Cleavage
lus-miR-N85	Lus10021212	3	19.875	1	21	68	88	CUCUUGAGAAGUCACUGUUAU	ACGACAGUGGCUUCUCAAGAU	Cleavage
lus-miR-N85	Lus10015653	3	16.579	1	21	203	223	CUCUUGAGAAGUCACUGUUAU	AAAGCAGUGGGUUCUCAAGAG	Translation
lus-miR-N86	Lus10031400	3	12.955	1	23	624	646	UUCUAACAUCUAUCUCGGACCCG	UGGGUUUGAGGUAGCUGUUGGAA	Translation
lus-miR-N87	Lus10002368	0.5	19.753	1	20	824	843	AUCUCCAUUUAGGACCUCGG	CUGAGGUCCUAAAUGGAGAU	Cleavage
lus-miR-N87	Lus10042129	0.5	18.876	1	20	824	843	AUCUCCAUUUAGGACCUCGG	CUGAGGUCCUAAAUGGAGAU	Cleavage
lus-miR-N88	Lus10002512	3	16.619	1	21	266	286	AAGCGGACAAUAUCAUACUAG	UUGCUGUGAUAUUGUCUGUUU	Cleavage
lus-miR-N89	Lus10006411	1.5	14.398	1	21	935	955	UUGUUGACAGAAGAUAGAGAG	CUCUCUCUCUUCUGUCAACGA	Cleavage
lus-miR-N89	Lus10011356	1.5	12.9	1	21	935	955	UUGUUGACAGAAGAUAGAGAG	CUCUCUCUCUUCUGUCAACGA	Cleavage
lus-miR-N89	Lus10014648	2	16.646	1	21	1962	1982	UUGUUGACAGAAGAUAGAGAG	CUCUUUAUCUACUGUCAACAG	Translation
lus-miR-N89	Lus10040595	2.5	17.072	1	21	896	916	UUGUUGACAGAAGAUAGAGAG	CUCUCUCUCUUCUGUCAACCA	Cleavage
lus-miR-N89	Lus10021614	2.5	19.82	1	21	1007	1027	UUGUUGACAGAAGAUAGAGAG	CUCUCUCUCUUCUGUCAACCA	Cleavage
lus-miR-N89	Lus10021715	3	12.169	1	21	686	706	UUGUUGACAGAAGAUAGAGAG	CUCUCUAUUCUCUGCCAACAA	Cleavage
lus-miR-N89	Lus10033783	3	11.689	1	21	1965	1985	UUGUUGACAGAAGAUAGAGAG	CUCCUUAUCUACUGUCAACAG	Translation
lus-miR-N90	Lus10032430	2	14.293	1	24	2047	2070	AUUCGACUUGAUAGGCUCGCGAGU	GCUCGCGAACCUAUCAAGUCGAAC	Cleavage
lus-miR-N90	Lus10020904	1.5	23.467	1	24	514	537	AUUCGACUUGAUAGGCUCGCGAGU	GCUAGCGAGCCUAUCGAGUCGAAC	Cleavage
lus-miR-N92	Lus10040445	3	18.014	1	20	865	884	AACCUGUCGACUCUAACUUU	AAAGUUACGGUUGAUGGGUU	Cleavage
lus-miR-N92	Lus10023559	3	14.489	1	20	1642	1661	AACCUGUCGACUCUAACUUU	AAAGUUACGGUUGAUGGGUU	Cleavage
lus-miR-N93	Lus10013838	3	19.41	1	21	1510	1530	UGAGGAUGGAUGAGUGAAAUC	GAUUUCACUCAGCCAUUCACA	Translation
lus-miR-N93	Lus10009928	3	23.287	1	20	569	588	UGAGGAUGGAUGAGUGAAAU	AUGUCAUUCAUCUGUCUUCA	Cleavage
lus-miR-N95	Lus10000302	2.5	16.392	1	24	13	36	UGUCUAGAUCCGUUCACUUGGACC	GGUCCAAAUGAACGGAUCUAUACA	Cleavage
lus-miR-N95	Lus10014707	3	15.896	1	22	640	661	UGUCUAGAUCCGUUCACUUGGA	UCCAAGUGCAAGGAUUUGGACA	Cleavage
lus-miR-N96	Lus10015788	3	16.703	1	21	529	549	AGAAACACCCAAAAACCUAGC	GUUAGGUUUUUGGAUGUUUAU	Cleavage
lus-miR-N98	Lus10007945	3	23.965	1	23	44	66	CCCAACAGUUGAUGUAGAGAGAG	UUGUCUCUGUAUUAGCUGUUGGA	Cleavage
lus-miR-N98	Lus10036434	3	14.356	1	22	390	411	CCCAACAGUUGAUGUAGAGAGA	UCUCUAUGCAGCAGCUGUUGGG	Cleavage
lus-miR-N100	Lus10038836	3	19.371	1	24	592	615	AUGAGAAUACAUGGAGUCGCGGUC	GAAUCCGACACCAUGGAUUCUCAU	Translation
lus-miR-N101	Lus10030800	2.5	20.48	1	24	508	531	UAUCGGAAUUUGAAACGGAGACCU	ACGGCGCCGUUUCAGGUUCCGAUG	Cleavage
lus-miR-N101	Lus10040200	2.5	15.387	1	22	37	58	UAUCGGAAUUUGAAACGGAGAC	GACUCCGAUUCAGAUUCCGAUC	Cleavage
lus-miR-N101	Lus10028286	2.5	15.39	1	22	37	58	UAUCGGAAUUUGAAACGGAGAC	GACUCCGAUUCAGAUUCCGAUC	Cleavage
lus-miR-N101	Lus10027178	3	15.394	1	20	241	260	UAUCGGAAUUUGAAACGGAG	AUCCGUUUCAAAUUCCGGAA	Cleavage
lus-miR-N101	Lus10023843	3	13.225	1	22	358	379	UAUCGGAAUUUGAAACGGAGAC	GCUUCCGGUUCAGAUUCCGAUU	Cleavage
lus-miR-N101	Lus10003461	3	23.057	1	22	370	391	UAUCGGAAUUUGAAACGGAGAC	GAUUCCGUUUCCGAUUCCGAUU	Translation
lus-miR-N102	Lus10024195	3	12.513	1	20	2193	2212	AAUCGGUCGUCCAAAUCGGA	UUCGGAUUGGGCGGCCGAUU	Cleavage
lus-miR-N103	Lus10003890	2	22.327	1	20	1053	1072	AAUUUCCGUCCGGGUGGUCU	AGACCACCCCGAUGGGAAUU	Translation
lus-miR-N103	Lus10027506	2	17.384	1	20	1192	1211	AAUUUCCGUCCGGGUGGUCU	AGAACACCCGGAUGGAAGUU	Cleavage
lus-miR-N103	Lus10039267	2.5	20.029	1	20	1192	1211	AAUUUCCGUCCGGGUGGUCU	AGAACACCUGGAUGGAAGUU	Cleavage
lus-miR-N103	Lus10015850	3	18.308	1	22	468	489	AAUUUCCGUCCGGGUGGUCUGA	UGAGACCACCCAGAUGGAGAUG	Translation
lus-miR-N104	Lus10004018	3	16.653	1	22	720	741	ACCAAAUAUACUGAAGAAUUCA	UGAGUUCUUCAGUAAAUUUGAU	Cleavage
lus-miR-N104	Lus10030265	3	16.929	1	22	720	741	ACCAAAUAUACUGAAGAAUUCA	UGAGUUCUUCAGUAAAUUUGAU	Cleavage
lus-miR-N105	Lus10026758	2.5	16.183	1	22	580	601	AAGGCUUGUGAACUUGCUUGGC	GACGAGCAAGUACACAAGCCUA	Translation
lus-miR-N105	Lus10017332	3	19.61	1	21	953	973	AAGGCUUGUGAACUUGCUUGG	UCAAGCAUGUUCGUAAGCCUC	Cleavage
lus-miR-N105	Lus10001673	3	18.471	1	21	980	1000	AAGGCUUGUGAACUUGCUUGG	UCAAGCAUGUUCGUAAGCCUC	Cleavage
lus-miR-N105	Lus10026128	2.5	19.035	1	20	276	295	AAGGCUUGUGAACUUGCUUG	CGAGCAGGAUCACAAGCUUU	Cleavage
lus-miR-N105	Lus10007861	3	22.682	1	21	689	709	AAGGCUUGUGAACUUGCUUGG	CUGAGCAAUUGCACAAGCCUU	Translation
lus-miR-N106	Lus10005142	3	24.097	1	20	937	956	UCUGUUAGCUGAUAAGUAAG	CUUGUUUAUCAGCAAGCAGA	Cleavage
lus-miR-N107	Lus10003976	2.5	12.607	1	24	160	183	AUUGGACAUCGAUCGCUGCAAUGG	CCGCAGCAGCCAUCGAUGUUCAAU	Cleavage
lus-miR-N107	Lus10023771	2.5	11.648	1	24	160	183	AUUGGACAUCGAUCGCUGCAAUGG	CCGCAGCAGCCAUCGAUGUUCAAU	Cleavage
lus-miR-N108	Lus10043222	1.5	18.54	1	20	694	713	AAUGUUCUAACGGAUUGGGU	GCCCAAUCCGUUAGAAUGUU	Cleavage
lus-miR-N108	Lus10009077	3	18.009	1	23	115	137	AAUGUUCUAACGGAUUGGGUCGC	GGGGUCCAAUCCGUUACAGCAUU	Cleavage
lus-miR-N108	Lus10011101	3	23.966	1	20	694	713	AAUGUUCUAACGGAUUGGGU	GGCCAAUCCGUUAGAAUGUU	Cleavage
lus-miR-N108	Lus10011976	3	17.983	1	22	732	753	AAUGUUCUAACGGAUUGGGUCG	CGACACAAUCCGUGCGAACAUU	Translation
lus-miR-N109	Lus10025362	3	11.376	1	24	38	61	AACUAGGGCGUCGUUUAGUAACCC	GGGUUACUAAACGACGCCCUGGAA	Cleavage
lus-miR-N109	Lus10029511	3	13.202	1	20	210	229	AACUAGGGCGUCGUUUAGUA	UAAUAGACGACGUCCUAGUA	Cleavage
lus-miR-N111	Lus10018349	3	19.594	1	20	1096	1115	GAACGGUCGUCGCUGUUGAA	AUCAGUAGCGACGACCGUUA	Cleavage
lus-miR-N111	Lus10007661	3	16.935	1	20	1096	1115	GAACGGUCGUCGCUGUUGAA	AUCAGUAGCGACGACCGUUA	Cleavage
lus-miR-N111	Lus10026130	2.5	5.952	1	20	574	593	GAACGGUCGUCGCUGUUGAA	UUCAACAACGACGACCCUUC	Cleavage
lus-miR-N111	Lus10008689	2.5	5.939	1	20	568	587	GAACGGUCGUCGCUGUUGAA	UUCAACAACGACGACCCUUC	Cleavage
lus-miR-N112	Lus10004892	2.5	18.439	1	24	1239	1262	AACGGUUAAACGGUCAGGAUUGCC	GACAAUUCUGACCGCUCAACCGUU	Translation
lus-miR-N113	Lus10038853	3	13.042	1	24	2960	2983	AUUUCGGUUGAACCGAUUCGGUCU	ACAUCGAAUCACUUCGGCCGAAAU	Cleavage
lus-miR-N113	Lus10014971	3	15.757	1	24	2960	2983	AUUUCGGUUGAACCGAUUCGGUCU	ACAUCGAAUCACUUCGGCCGAAAU	Cleavage
lus-miR-N114	Lus10007855	2.5	20.283	1	21	1169	1189	AGGAACUAGUGAAGUGUUGGA	UUCAACUCUUCACUGGUUUCU	Cleavage
lus-miR-N114	Lus10004655	2.5	17.203	1	21	950	970	AGGAACUAGUGAAGUGUUGGA	UCCAAAAUUUUACUAGUUUCU	Cleavage
lus-miR-N114	Lus10009131	2.5	11.358	1	20	429	448	AGGAACUAGUGAAGUGUUGG	CCGACAUUUCACUAGUUUCA	Cleavage
lus-miR-N115	Lus10009423	2.5	12.973	1	23	1284	1306	ACAUACCGAGACCUCCUUGACCU	AGGUCAAGGAGGAUUCGGUAUGG	Translation
lus-miR-N115	Lus10005468	3	17.858	1	24	58	81	ACAUACCGAGACCUCCUUGACCUC	GUGGUCAAGGAGGCCUUGGUAUAU	Translation
lus-miR-N116	Lus10028634	3	10.238	1	23	74	96	CCGUUAGAAAGUAACCGUUGGAG	CACCAACGAUUACUUUCAAGCGG	Cleavage
lus-miR-N117	Lus10010656	3	22.106	1	21	851	871	AUAUCGUAGAACCCCUGAAAC	GUUUCAGGGGUUUUGUGAUUU	Cleavage
lus-miR-N117	Lus10013646	3	22.106	1	21	905	925	AUAUCGUAGAACCCCUGAAAC	GUUUCAGGGGUUUUGUGAUUU	Cleavage
lus-miR-N117	Lus10001151	2.5	21.295	1	20	915	934	AUAUCGUAGAACCCCUGAAA	CUUCAGGGGUUUUGUGAUAU	Cleavage
lus-miR-N117	Lus10013149	2.5	16.165	1	24	1251	1274	AUAUCGUAGAACCCCUGAAACACU	AGCUUUACAGGUGUUCUAUGAUAU	Cleavage
lus-miR-N119	Lus10022351	3	15.064	1	22	2640	2661	AGGUAGUGACACAGUUUCGAGA	UCUCGAUACUGUUUCGCUACUU	Translation
lus-miR-N122	Lus10035822	3	20.973	1	20	5171	5190	UACUGAGAUUACGUGGGCUG	CAGUUGACAUAAUCUCAGUA	Cleavage
lus-miR-N122	Lus10036604	3	24.609	1	20	6266	6285	UACUGAGAUUACGUGGGCUG	CAGUUGACAUAAUCUCAGUA	Cleavage
lus-miR-N123	Lus10034657	3	16.151	1	24	225	248	AUACCAGAUAUACUGAAGAAUUCA	UGAAUUCUUCAGAAUGUCUCGUAU	Cleavage
lus-miR-N124	Lus10005345	3	22.285	1	24	1333	1356	AGGAAUCAGAGAUUGUGUAAUUUC	GACGUGGUACACUCUCUGAUUCCU	Cleavage
lus-miR-N124	Lus10021034	3	19.736	1	21	35	55	AGGAAUCAGAGAUUGUGUAAU	AUUUCGCAAACUCUGAUUCUU	Cleavage
lus-miR-N125	Lus10030839	3	16.419	1	21	1627	1647	AGGAGAUAAAGGAAUAUGAUU	GAUCAUGUUUCUUUAGCUCUU	Cleavage
lus-miR-N128	Lus10040876	2.5	20.23	1	21	46	66	GUUCUUGGCAGAUACAUUGAU	AUUGAUGUAUCUGCCAGGGAU	Cleavage
lus-miR-N128	Lus10006876	1	12.391	1	20	2984	3003	GUUCUUGGCAGAUACAUUGA	UCUAUGUAUCUGCCAAGAAC	Cleavage
lus-miR-N128	Lus10011648	3	20.938	1	24	1123	1145	GUUCUUGGCAGAUACAUUGAUCGC	GCGGU-AAUGUAUCUGUCAAGAGC	Cleavage
lus-miR-N128	Lus10035341	3	12.313	1	20	195	214	GUUCUUGGCAGAUACAUUGA	GCGAUGUAUCUGUCAGGAAU	Cleavage
lus-miR-N128	Lus10037010	3	21.898	1	20	1018	1037	GUUCUUGGCAGAUACAUUGA	UUGAUGUAUCUGCCAGGAUC	Cleavage
lus-miR-N129	Lus10004777	2	15.748	1	22	174	195	CUGAACAUUCCACUUAUCCAUC	GCUGAAUAAUUGGAAUGUUCAG	Cleavage
lus-miR-N129	Lus10022541	3	24.887	1	21	485	506	CUGAACAUUCCA-CUUAUCCAU	AUGGAUGGGCUGGAAUGUUCAG	Cleavage
lus-miR-N129	Lus10003111	2.5	17.668	1	22	186	207	CUGAACAUUCCACUUAUCCAUC	GCUGAAUAAUUGGAGUGUUCAG	Cleavage
lus-miR-N130	Lus10028936	3	20.979	1	24	1244	1267	AAAUGUUGGUCCCGGAUAAUUGAU	AUGUAUGGUCCGGGGUCGACAUUU	Cleavage
lus-miR-N130	Lus10004355	3	22.375	1	24	1643	1666	AAAUGUUGGUCCCGGAUAAUUGAU	AUGUAUGGUCCGGGGUCGACAUUU	Cleavage
lus-miR-N130	Lus10019342	3	14.187	1	20	880	899	AAAUGUUGGUCCCGGAUAAU	UUUGUCCGGGAUGAACAUUU	Cleavage
lus-miR-N132	Lus10011357	3	14.02	1	22	1047	1068	ACAAUUCGGCCCAGUAUAUUGA	UAAGUGUAAUAGGCCGAAUUGU	Cleavage
lus-miR-N134	Lus10026305	3	21.753	1	21	561	581	GGAUGAUUGGACACAUAUACA	UGUAGAUGUGUUCAAUUAUCA	Cleavage
lus-miR-N134	Lus10024641	3	16.414	1	22	2345	2366	GGAUGAUUGGACACAUAUACAU	AAGUAUAUGUGUUUGACCAUCC	Cleavage
lus-miR-N134	Lus10015385	3	13.191	1	23	4512	4534	GGAUGAUUGGACACAUAUACAUG	UAAGUUUAUGUCUUCAAUCAUUC	Cleavage
lus-miR-N135	Lus10016915	0	20.479	1	24	316	339	GUAGAACGCACAGUGGUAGAACGC	GCGUUCUACCACUGUGCGUUCUAC	Cleavage
lus-miR-N135	Lus10037774	1.5	14.429	1	24	538	561	GUAGAACGCACAGUGGUAGAACGC	GCGUUCUACCACUGUGCAUUCUAC	Cleavage
lus-miR-N135	Lus10040541	0.5	18.282	1	24	505	528	GUAGAACGCACAGUGGUAGAACGC	GCAUUCUACCGCUGUGCGUUCUAC	Cleavage
lus-miR-N136	Lus10002123	2.5	5.865	1	24	7	30	UAGUGAGAAGUGUAGGUGAAAGCU	ACUUUCCAUCUACUCUUCUCACUA	Translation
lus-miR-N137	Lus10023643	3	24.763	1	23	278	300	AACUUUGGCCUUGACUGAGAGCA	UGGUCGCAGUUAAGCUCAAAGUU	Translation
lus-miR-N137	Lus10020600	3	12.919	1	21	139	159	AACUUUGGCCUUGACUGAGAG	CUCUCCCUCAAGCCCAAAGUU	Translation
lus-miR-N137	Lus10004884	3	14.897	1	21	139	159	AACUUUGGCCUUGACUGAGAG	CUCUCCCUCAAGCCCAAAGUU	Translation
lus-miR-N138	Lus10001450	3	20.588	1	24	45	68	AGGAGAUCUCGGUAUGUUUGUAUC	GAGACGAACAUGUCGAGACCUCCU	Cleavage
lus-miR-N138	Lus10032830	3	18.072	1	23	5794	5816	AGGAGAUCUCGGUAUGUUUGUAU	GUACAGACAUACCUUGAUCUUCU	Translation
lus-miR-N138	Lus10012642	3	15.702	1	20	84	103	AGGAGAUCUCGGUAUGUUUG	CAAACAUGUCGAGAACUCUU	Cleavage
lus-miR-N140	Lus10031520	3	11.509	1	22	970	991	AGGAUACAAACUGAACACUAGU	AUUGGUGCUCGGUUUGUGUUCU	Cleavage
lus-miR-N141	Lus10022826	2.5	13.602	1	24	433	456	AGCUCGAGUUUGGUUCGUCAAGAC	GGUUUGAUGAACCGGACUCGGGUU	Cleavage
lus-miR-N141	Lus10032637	3	16.697	1	23	1509	1531	AGCUCGAGUUUGGUUCGUCAAGA	UCUUGACGAUCAAGGCUCGAGCU	Cleavage
lus-miR-N141	Lus10016649	3	18.811	1	22	778	799	AGCUCGAGUUUGGUUCGUCAAG	CUUGAUGAACCAACCUCGGGCC	Translation
lus-miR-N141	Lus10022564	3	20.564	1	22	781	802	AGCUCGAGUUUGGUUCGUCAAG	CUUGAUGAACCAACCUCGGGCC	Translation
lus-miR-N141	Lus10022825	2.5	16.546	1	24	373	396	AGCUCGAGUUUGGUUCGUCAAGAC	GGCAUGAUGAACCGGACUCGGGUU	Cleavage
lus-miR-N141	Lus10011892	3	13.584	1	23	434	456	AGCUCGAGUUUGGUUCGUCAAGA	UGUUGAUGAACCAUACUCGAGAU	Translation
lus-miR-N143	Lus10039844	3	16.535	1	21	2270	2290	AUUUCCUCUGAGGCAUUCGCA	UGCGAGUGCUUCGGAGGAGAG	Cleavage
lus-miR-N143	Lus10016972	3	17.087	1	20	565	584	AUUUCCUCUGAGGCAUUCGC	ACGAAUGUCUUGGAGGGAAU	Cleavage
lus-miR-N143	Lus10002562	3	21.288	1	20	1222	1241	AUUUCCUCUGAGGCAUUCGC	AUGGAUGCUUCAGAGGAAGU	Cleavage
lus-miR-N143	Lus10020098	3	16.38	1	20	2029	2048	AUUUCCUCUGAGGCAUUCGC	UUGGAUGUCUCAGAGGAAGU	Cleavage
lus-miR-N143	Lus10026904	3	16.217	1	20	2149	2168	AUUUCCUCUGAGGCAUUCGC	UUGGAUGUCUCAGAGGAAGU	Cleavage
lus-miR-N143	Lus10032499	2.5	23.683	1	20	306	325	AUUUCCUCUGAGGCAUUCGC	GCGAAGGCCUUGGGGGAAAU	Cleavage
lus-miR-N144	Lus10006411	1.5	15.42	1	21	934	954	UGUUGACAGAAGAUAGAGAGC	GCUCUCUCUCUUCUGUCAACG	Cleavage
lus-miR-N144	Lus10011356	1.5	12.413	1	21	934	954	UGUUGACAGAAGAUAGAGAGC	GCUCUCUCUCUUCUGUCAACG	Cleavage
lus-miR-N144	Lus10040595	2	14.109	1	21	895	915	UGUUGACAGAAGAUAGAGAGC	GCUCUCUCUCUUCUGUCAACC	Cleavage
lus-miR-N144	Lus10021614	2	16.962	1	21	1006	1026	UGUUGACAGAAGAUAGAGAGC	GCUCUCUCUCUUCUGUCAACC	Cleavage
lus-miR-N144	Lus10014648	1.5	16.6	1	20	1962	1981	UGUUGACAGAAGAUAGAGAG	CUCUUUAUCUACUGUCAACA	Translation
lus-miR-N144	Lus10021298	3	11.926	1	21	427	447	UGUUGACAGAAGAUAGAGAGC	GUUUUCUUUCUUCCGUCAACA	Cleavage
lus-miR-N144	Lus10021715	3	12.476	1	20	686	705	UGUUGACAGAAGAUAGAGAG	CUCUCUAUUCUCUGCCAACA	Translation
lus-miR-N144	Lus10033783	2.5	11.927	1	20	1965	1984	UGUUGACAGAAGAUAGAGAG	CUCCUUAUCUACUGUCAACA	Translation
lus-miR-N145	Lus10013450	3	20.983	1	20	74	93	ACCGAGAGUGUGUGCUGUUU	AAAUCGUAUGCACUCUCGGU	Cleavage
lus-miR-N146	Lus10018577	3	17.655	1	23	1425	1447	AAGGAGAACAUGAAUUACUAUUA	UGGUAGCAAUUUGUGUUCUCCUG	Cleavage
lus-miR-N146	Lus10013522	3	17.787	1	23	1263	1285	AAGGAGAACAUGAAUUACUAUUA	UGCUACUGAUUCAUCUUCUUCUU	Translation
lus-miR-N148	Lus10014762	3	21.19	1	24	151	174	GAAGGACUUAACAUGGUGAAACCU	AGUCUUGAUUGUGUUAAGUUCUUC	Cleavage
lus-miR-N148	Lus10012670	3	18.202	1	20	521	540	GAAGGACUUAACAUGGUGAA	UUCACUAUGUCAAGUUCUUG	Translation
lus-miR-N149	Lus10006331	3	21.562	1	21	339	359	GGACCGCCGUUCCGUCUGGUC	GACCGGACCGGACGGCGGUUU	Cleavage
lus-miR-N150	Lus10030830	1.5	13.41	1	21	584	604	UAGCGUCGCGCUGUACAGCCU	AGGCUGUACAGCGCAACGCUA	Cleavage
lus-miR-N152	Lus10034810	2	13.758	1	21	516	536	AUGAUAGAAUACUGAACGUUA	UACCGUUCAGCAUUCUAUCAU	Translation
lus-miR-N152	Lus10019915	3	14.803	1	20	1351	1370	AUGAUAGAAUACUGAACGUU	GAUGUUUGGAAUUCUAUCAU	Translation
lus-miR-N152	Lus10004787	3	16.576	1	21	228	248	AUGAUAGAAUACUGAACGUUA	UACCGUUGAGCAUUCUAUCAU	Translation
lus-miR-N152	Lus10023774	3	12.95	1	21	252	272	AUGAUAGAAUACUGAACGUUA	UACCGUUGAGCAUUCUAUCAU	Translation
lus-miR-N152	Lus10007451	3	16.369	1	21	543	563	AUGAUAGAAUACUGAACGUUA	UACCGUUAAGCAUUCUAUCAU	Translation
lus-miR-N152	Lus10008307	3	12.191	1	21	321	341	AUGAUAGAAUACUGAACGUUA	UACCGUUGAGCAUUCUAUCAU	Translation
lus-miR-N153	Lus10019032	2.5	18.175	1	20	255	274	UCUGACAACGAGUUUGGGUA	UACCCAGACUCGUUUUCAGG	Cleavage
lus-miR-N153	Lus10005012	2.5	19.71	1	20	447	466	UCUGACAACGAGUUUGGGUA	UACCCAGACUCGUUUUCAGG	Cleavage
lus-miR-N153	Lus10007030	2.5	13.49	1	20	820	839	UCUGACAACGAGUUUGGGUA	UACUCAAAAUUGUUGUCGGA	Cleavage
lus-miR-N154	Lus10012048	3	22.097	1	22	7786	7807	UGCCUAGACCUGUUCAUUUGGA	UUCAAAUGCAUAGGUCUAGGUU	Cleavage
lus-miR-N154	Lus10025019	3	22.914	1	21	564	584	UGCCUAGACCUGUUCAUUUGG	UCAUAUGAGCAGGUCUAGGUC	Cleavage
lus-miR-N154	Lus10010000	3	22.325	1	21	564	584	UGCCUAGACCUGUUCAUUUGG	UCAUAUGAGCAGGUCUAGGUC	Cleavage
lus-miR-N154	Lus10030752	3	18.957	1	20	1673	1692	UGCCUAGACCUGUUCAUUUG	CAAAUGAUCAGGUUCAGGCA	Cleavage
lus-miR-N155	Lus10011586	2.5	21.163	1	23	46	68	CAUAAUGGAUGAUGAAAGUGCAC	GAGCACUUUCAUCAUGCACUAUG	Cleavage
lus-miR-N155	Lus10005930	2.5	14.13	1	24	995	1018	CAUAAUGGAUGAUGAAAGUGCACC	GAUCCACUUUCGUCGUCUAUUAUC	Cleavage
lus-miR-N155	Lus10040906	2.5	13.904	1	24	1022	1045	CAUAAUGGAUGAUGAAAGUGCACC	GAUCCACUUUCGUCGUCUAUUAUC	Cleavage
lus-miR-N155	Lus10040484	2.5	21.53	1	21	800	820	CAUAAUGGAUGAUGAAAGUGC	GCGCUUCCAUCAUGCAUUAUG	Cleavage
lus-miR-N155	Lus10021837	2.5	14.617	1	20	62	81	CAUAAUGGAUGAUGAAAGUG	CAUUUUCAUCUUCCAUUAUC	Translation
lus-miR-N156	Lus10036736	2.5	16.375	1	24	1099	1122	GGAUUUCGCAGAUAUAACGACUGA	UUGAUUGAUAUGUUUGCGAAAUCC	Cleavage
lus-miR-N157	Lus10007394	2.5	19.348	1	20	1915	1934	ACCGUUUCAAUAUAACCGUU	AAUGGUAAUAUUGAAGUGGU	Cleavage
lus-miR-N158	Lus10043261	2.5	13.119	1	22	1212	1233	CGGAAUUAUGUAUGUUGUGGGA	UUCCAAGACAUACAUGAUUUCG	Cleavage
lus-miR-N161	Lus10002325	2	19.057	1	20	41	60	UAUCGGAAUGCACUCAAGGU	ACCUUGAGCGCAUUCCGGUG	Cleavage
lus-miR-N161	Lus10026093	2	19.057	1	20	41	60	UAUCGGAAUGCACUCAAGGU	ACCUUGAGCGCAUUCCGGUG	Cleavage
lus-miR-N161	Lus10042818	3	17.551	1	23	760	782	UAUCGGAAUGCACUCAAGGUGUU	GAGACUUUGAAUGCAUUCCGAGA	Cleavage
lus-miR-N161	Lus10028117	3	20.777	1	23	1126	1148	UAUCGGAAUGCACUCAAGGUGUU	GAGACUUUGAAUGCAUUCCGAGA	Cleavage
lus-miR-N162	Lus10037694	3	15.429	1	23	1758	1780	AUGGAUCGAACUUGCACACAGCG	CACGGUGUUCGGGUUCGAUCCAU	Cleavage
lus-miR-N162	Lus10004597	3	23.494	1	20	565	584	AUGGAUCGAACUUGCACACA	AGUGUGCUGGUUCGAUCUAU	Cleavage
lus-miR-N162	Lus10022398	3	21.551	1	23	1683	1705	AUGGAUCGAACUUGCACACAGCG	CACUGUGCAAAAGUUCGAUCCAU	Cleavage
lus-miR-N162	Lus10038187	3	19.636	1	21	1253	1273	AUGGAUCGAACUUGCACACAG	UUGUGUGCAUGGUCGAUCUGU	Translation
lus-miR-N163	Lus10029231	3	19.086	1	23	387	409	AUGGCCCUUAGAUAUCUCCCCGG	CAGGGAAGGUAUUAAAGGGCCAU	Translation
lus-miR-N163	Lus10007284	3	19.696	1	23	1023	1045	AUGGCCCUUAGAUAUCUCCCCGG	CAGGGAAGGUAUUAAAGGGCCAU	Translation
lus-miR-N164	Lus10033596	3	21.282	1	23	1166	1188	AUCCGAAACCUCCGAGUCACGAG	CUAGUGACUCGGAGGUUAUGGAG	Cleavage
lus-miR-N164	Lus10017639	3	22.823	1	23	1169	1191	AUCCGAAACCUCCGAGUCACGAG	CUAGUGACUCGGAGGUUAUGGAG	Cleavage
lus-miR-N164	Lus10018589	3	22.744	1	23	239	261	AUCCGAAACCUCCGAGUCACGAG	UUUGUAAAUCGGAGGUUUCGGAG	Cleavage
lus-miR-N166	Lus10002631	3	18.797	1	23	120	142	AAUGAGCGAAGUUCGAGUUUGGC	GUUGAGCACGAGCUUCGCUUAUU	Cleavage
lus-miR-N166	Lus10019397	3	17.016	1	21	637	657	AAUGAGCGAAGUUCGAGUUUG	CAAACUCGAGCUUCUUUUAUU	Cleavage
lus-miR-N166	Lus10037301	3	19.397	1	20	718	737	AAUGAGCGAAGUUCGAGUUU	AAGUUUGAGCUUUGUUCAUU	Cleavage
lus-miR-N167	Lus10015509	3	20.084	1	21	2382	2402	AUCGAGUCGAACAUGUCUUAA	UGAGGACAUGUUCGAGUCGAU	Cleavage
lus-miR-N167	Lus10019982	3	18.89	1	20	2233	2252	AUCGAGUCGAACAUGUCUUA	GAGGACAUGUUCGAGUCGAU	Cleavage
lus-miR-N167	Lus10007813	3	18.922	1	21	147	167	AUCGAGUCGAACAUGUCUUAA	UUAUGUCAUGUUCGACUCGAA	Cleavage
lus-miR-N167	Lus10007814	3	18.922	1	21	147	167	AUCGAGUCGAACAUGUCUUAA	UUAUGUCAUGUUCGACUCGAA	Cleavage
lus-miR-N167	Lus10002075	3	19.092	1	21	530	550	AUCGAGUCGAACAUGUCUUAA	UGAAGACAGGUUUGGCUCGAU	Cleavage
lus-miR-N167	Lus10010046	3	19.962	1	22	165	186	AUCGAGUCGAACAUGUCUUAAC	GGUGAGGAUUGUUCGACUCGAU	Cleavage
lus-miR-N169	Lus10024220	3	19.987	1	20	1796	1815	AUGAGAAAGCAAGUCAAACG	UGUUUGACUUGCUUCCUCAG	Cleavage
lus-miR-N169	Lus10004547	3	15.823	1	22	516	537	AUGAGAAAGCAAGUCAAACGGA	UAUGUUAGACAUGCUUUCUCGU	Cleavage
lus-miR-N169	Lus10004599	3	17.416	1	22	564	585	AUGAGAAAGCAAGUCAAACGGA	UAUGUUAGACAUGCUUUCUCGU	Cleavage
lus-miR-N171	Lus10007457	2	1.924	1	23	618	640	UGAGUAGAGAAGAACUGUGACGG	CCGUCACAUUUCUUUUCUACUUA	Cleavage
lus-miR-N171	Lus10028356	3	6.359	1	23	118	140	UGAGUAGAGAAGAACUGUGACGG	CUAUCACCGUUCUUCUCCAUUCA	Cleavage
lus-miR-N172	Lus10042643	2	12.772	1	20	176	195	AUUGGAGAGAAAUGAGCGAG	CUCCCUCAUUUCUCUCCAAG	Cleavage
lus-miR-N172	Lus10006330	3	6.826	1	21	49	69	AUUGGAGAGAAAUGAGCGAGG	UUUUGUUCAAUUCUCUCUAAU	Cleavage
lus-miR-N172	Lus10031224	3	11.398	1	20	109	128	AUUGGAGAGAAAUGAGCGAG	CUUUCUCAUUUCUCUCCGAA	Cleavage
lus-miR-N172	Lus10018177	3	17.154	1	20	399	418	AUUGGAGAGAAAUGAGCGAG	CUCGUUCAUUUCAAUCCAAU	Cleavage
lus-miR-N173	Lus10032090	3	16.773	1	21	36	56	GCUAAGAAGAAGCCGCUGACA	UGUCUUUGGCUUCUUCUUGGC	Cleavage
lus-miR-N173	Lus10035228	3	16.058	1	21	189	209	GCUAAGAAGAAGCCGCUGACA	UGUCUUUGGCUUCUUCUUGGC	Cleavage
lus-miR-N174	Lus10005207	2	16.696	1	24	830	853	AGAAUAAACUGAUCAGAGUGGGCC	GGUUCACUAUGGUUAGUUUAUUCU	Cleavage
lus-miR-N174	Lus10013319	3	18.388	1	24	656	679	AGAAUAAACUGAUCAGAGUGGGCC	GGUUCACUAUGGUUAGCUUAUUCU	Cleavage
lus-miR-N174	Lus10004287	3	12.581	1	24	1069	1091	AGAAUAAACUGAUCAGAGUGGGCC	GAUCCGCUCU-AUCAGUUUGUUCU	Cleavage
lus-miR-N174	Lus10018287	3	23.215	1	20	691	710	AGAAUAAACUGAUCAGAGUG	CACUUUGAUCAGGUUGUUCA	Cleavage
lus-miR-N176	Lus10022082	2.5	16.726	1	23	1436	1458	GUUUUCCUGAACAAUAACCCGAG	UUUGGGUUAUUGUUGAGGAUAAC	Translation
lus-miR-N176	Lus10025168	2.5	21.109	1	23	2960	2982	GUUUUCCUGAACAAUAACCCGAG	UUUGGGUUAUUGUUGAGGACAAC	Translation
lus-miR-N176	Lus10016048	2.5	20.956	1	23	3773	3795	GUUUUCCUGAACAAUAACCCGAG	UUUGGGUUAUUGUUGAGGACAAC	Translation
lus-miR-N176	Lus10022272	2.5	24.911	1	21	1506	1526	GUUUUCCUGAACAAUAACCCG	CGAGUUGUUGUUCGGGAAGAC	Cleavage
lus-miR-N176	Lus10002518	3	20.586	1	21	1086	1106	GUUUUCCUGAACAAUAACCCG	CGAGUUGUUGUUUGGGAAGAC	Cleavage
lus-miR-N177	Lus10033775	2.5	17.2	1	24	1182	1205	AUAUCGCCGCACUGUGCAGGGCCU	AGCUUCUGCACAGUCCGGUGAUGU	Translation
lus-miR-N178	Lus10026594	2.5	23.992	1	23	798	820	CUUGGAAUAUACUCUGACUUUGG	CAAAAGUCAGAUUGUGUUUCAAG	Cleavage
lus-miR-N178	Lus10039455	3	19.245	1	22	606	627	CUUGGAAUAUACUCUGACUUUG	CGAAGUUGGAGUAUCUUCCAAC	Cleavage
lus-miR-N178	Lus10026766	3	14.545	1	20	712	731	CUUGGAAUAUACUCUGACUU	AAGUCAGAGUAUAUUACGAC	Cleavage
lus-miR-N178	Lus10028662	3	15.248	1	21	1687	1707	CUUGGAAUAUACUCUGACUUU	AAAGUCAUGGAAUAUUUCAAG	Translation
lus-miR-N178	Lus10000967	3	15.884	1	21	1798	1818	CUUGGAAUAUACUCUGACUUU	AAAGUCAUGGAAUAUUUCAAG	Translation
lus-miR-N179	Lus10026464	2.5	15.94	1	24	669	692	ACCAUGAUUGUUGGAGUGUAGUCA	UGGGGACACUCCAACAAUCGUGGA	Cleavage
lus-miR-N179	Lus10027042	2.5	14.627	1	20	214	233	ACCAUGAUUGUUGGAGUGUA	UAUGCUCCAACAACCAUGGU	Cleavage
lus-miR-N179	Lus10034960	3	5.392	1	24	360	383	ACCAUGAUUGUUGGAGUGUAGUCA	UGCCUACAAUCCAAACAUCAUGGU	Translation
lus-miR-N179	Lus10013871	3	21.894	1	22	408	429	ACCAUGAUUGUUGGAGUGUAGU	AUUGCACCCCAACGUUCAUGGU	Cleavage
lus-miR-N179	Lus10003579	2.5	16.744	1	20	682	701	ACCAUGAUUGUUGGAGUGUA	UAUGCUCUAACCAUCAUGGU	Translation
lus-miR-N179	Lus10040524	3	20.699	1	23	428	450	ACCAUGAUUGUUGGAGUGUAGUC	GUUUGCAAUCUAGCAAUUAUGGU	Cleavage
lus-miR-N179	Lus10035661	3	13.165	1	23	4970	4992	ACCAUGAUUGUUGGAGUGUAGUC	GGAUUCACUCUAACAAUCAUGCU	Cleavage
lus-miR-N179	Lus10037246	3	14.693	1	23	5486	5508	ACCAUGAUUGUUGGAGUGUAGUC	GGAUUCACUCUAACAAUCAUGCU	Cleavage
lus-miR-N181	Lus10041876	3	17.537	1	22	768	789	AUGGAAUAGAGCACGAUUGGAG	CUCUAAUCGUGUUCUCUUCUAU	Cleavage
lus-miR-N181	Lus10028422	3	20.175	1	22	744	765	AUGGAAUAGAGCACGAUUGGAG	UUCUAAUCGUGUUCUCUUCUAU	Cleavage
lus-miR-N181	Lus10026734	3	5.518	1	24	479	502	AUGGAAUAGAGCACGAUUGGAGCU	AUCUCCAACCAUGCUCUAUUCCAC	Cleavage
lus-miR-N181	Lus10016328	3	19.051	1	24	976	999	AUGGAAUAGAGCACGAUUGGAGCU	GGGUCCAAUAGUGCACUGUUCUAU	Translation
lus-miR-N182	Lus10009229	3	20.443	1	24	247	270	AUCGAGUCUUCUAAUCCUGAAAGC	GGUAUCAAGAUUGGAGGAUUUGAU	Cleavage
lus-miR-N182	Lus10037996	3	20.633	1	24	520	543	AUCGAGUCUUCUAAUCCUGAAAGC	GGUAUCAAGAUUGGAGGAUUUGAU	Cleavage
lus-miR-N182	Lus10005320	3	19.765	1	20	343	362	AUCGAGUCUUCUAAUCCUGA	UCAGGAAUGGAAGAUUCGAG	Cleavage
lus-miR-N182	Lus10027473	3	23.326	1	20	705	724	AUCGAGUCUUCUAAUCCUGA	UCAGGAUUGGAAUGCUCGAG	Cleavage
lus-miR-N182	Lus10039228	3	23.848	1	20	855	874	AUCGAGUCUUCUAAUCCUGA	UCAGGAUUGGAAUGCUCGAG	Cleavage
lus-miR-N183	Lus10015745	3	19.921	1	23	1188	1210	CCUACCUAUUGUUAAACUGAACG	UGAUCAGUUUCAUAAUAGGGAGG	Cleavage
lus-miR-N184	Lus10035827	2	21.241	1	20	2381	2400	UAAUGGCGUGACUUCACCUC	AAGGUGAAGUCACGUCAUUG	Cleavage
lus-miR-N184	Lus10036609	2.5	24.989	1	20	2381	2400	UAAUGGCGUGACUUCACCUC	AAGGUGAAGUCACGUCGUUG	Cleavage
lus-miR-N184	Lus10024163	3	19.688	1	20	800	819	UAAUGGCGUGACUUCACCUC	GAGAUGAAGUCCUGCCAUUG	Translation
lus-miR-N185	Lus10006688	2	24.026	1	21	757	777	AGCUUUAUGCUGAAUCGUUGG	CCAAUGGUUCGGCAUGAAGCU	Cleavage
lus-miR-N185	Lus10007032	2	23.972	1	21	757	777	AGCUUUAUGCUGAAUCGUUGG	CCAAUGGUUCGGCAUGAAGCU	Cleavage
lus-miR-N185	Lus10041822	2.5	19.056	1	23	738	760	AGCUUUAUGCUGAAUCGUUGGCA	UCUCGACGAUUCAGCGGAAAGCU	Cleavage
lus-miR-N185	Lus10033044	3	10.989	1	21	1491	1511	AGCUUUAUGCUGAAUCGUUGG	CCGACGAUUCAGCUUCAAGCU	Cleavage
lus-miR-N186	Lus10028301	3	16.108	1	20	169	188	AAUGUCGGAUCAUAAAUAUA	AAUAAUAAUGAUCCGACAUU	Cleavage
lus-miR-N186	Lus10041746	3	14.719	1	20	408	427	AAUGUCGGAUCAUAAAUAUA	AAUAAUAAUGAUCCGACAUU	Cleavage
lus-miR-N187	Lus10009399	3	22.555	1	23	119	141	UAAGAACUCGAAGAACAUGAAGA	UCCUCGAGUUCUUCGAGUCCUUA	Cleavage
lus-miR-N187	Lus10021995	3	19.512	1	22	396	417	UAAGAACUCGAAGAACAUGAAG	UUUCCUCUUCUUCGAGUUCUUC	Cleavage
lus-miR-N187	Lus10043339	3	17.113	1	24	421	444	UAAGAACUCGAAGAACAUGAAGAA	UACGUUGUGUUCUUCGUGUUCUUC	Cleavage
lus-miR-N187	Lus10019488	3	12.809	1	24	820	843	UAAGAACUCGAAGAACAUGAAGAA	UACGUUGUGUUCUUCGUGUUCUUC	Cleavage
lus-miR-N189	Lus10033068	3	24.914	1	22	426	447	ACCGAGCUCUGAAGACUAGUUA	UACCUGGUCUUCAGAGCUUGGG	Cleavage
lus-miR-N189	Lus10027471	2.5	20.75	1	20	869	888	ACCGAGCUCUGAAGACUAGU	CCUAUUCUUCAGAGCUUGGU	Cleavage
lus-miR-N190	Lus10039186	3	14.83	1	24	428	451	CCAUUAGAUCGUCAGCUUUUCAGC	GCAGAAGAACUGACGAGCUAGUGG	Cleavage
lus-miR-N190	Lus10015345	3	14.051	1	23	783	805	CCAUUAGAUCGUCAGCUUUUCAG	UUUAGAAGCUGACUAUUUAAUGA	Translation
lus-miR-N190	Lus10036670	2.5	9.559	1	20	792	811	CCAUUAGAUCGUCAGCUUUU	GGAGGAUGACGAUCUAAUGG	Cleavage
lus-miR-N190	Lus10018482	3	13.938	1	20	255	274	CCAUUAGAUCGUCAGCUUUU	GAAAGUUGACGAUCCGAUGG	Cleavage
lus-miR-N190	Lus10011192	3	13.76	1	20	255	274	CCAUUAGAUCGUCAGCUUUU	GAAAGUUGACGAUCCGAUGG	Cleavage
lus-miR-N190	Lus10011192	3	15.365	1	20	447	466	CCAUUAGAUCGUCAGCUUUU	GAAAGUUGACGAUCCGAUGG	Cleavage
lus-miR-N191	Lus10012327	2.5	14.608	1	21	7	27	GGUGUUAGAACUAGAGGAAGC	GCAUCCUCUGGUUCUAAUAUC	Cleavage
lus-miR-N191	Lus10006372	2.5	14.499	1	21	7	27	GGUGUUAGAACUAGAGGAAGC	GCAUCCUCUGGUUCUAAUAUC	Cleavage
lus-miR-N191	Lus10001564	2.5	17.173	1	20	1088	1107	GGUGUUAGAACUAGAGGAAG	CUUCUUCUAGUUCUAUUACC	Cleavage
lus-miR-N191	Lus10022600	3	12.13	1	21	24	44	GGUGUUAGAACUAGAGGAAGC	GCUUCUUCUGCUUCUAAUACU	Translation
lus-miR-N192	Lus10025355	3	20.52	1	22	695	716	ACCGGACUCUGAUUGCUACAUC	GAUUUAGCAAUGAGAGUUUGGU	Translation
lus-miR-N192	Lus10024392	3	22.552	1	22	710	731	ACCGGACUCUGAUUGCUACAUC	GAUUUAGCAAUGAGAGUUUGGU	Translation
lus-miR-N193	Lus10037813	2.5	21.077	1	20	27	46	CAUUUGGUACGUGAAAUUUC	AGAAUUUAACGUACCAAAUG	Cleavage
lus-miR-N195	Lus10018126	3	18.475	1	21	1011	1031	AUCAUAUCAUGAACUGUUGCA	UGCAGCAGUUGGUGAUAUGAA	Translation
lus-miR-N198	Lus10025140	3	23.48	1	21	462	482	AUCAGGGGACUCUGGACAGUG	CACUGACCAGAGUUCCUUGAC	Cleavage
lus-miR-N198	Lus10022890	3	19.568	1	20	739	758	AUCAGGGGACUCUGGACAGU	UUUGUUCAGAGUUCCCUGGU	Cleavage
lus-miR-N198	Lus10024936	3	20.478	1	20	742	761	AUCAGGGGACUCUGGACAGU	UUUGUUCAGAGUUCCCUGGU	Cleavage
lus-miR-N199	Lus10005698	3	18.46	1	24	171	194	UCAAACACUUAGAGCUCAUUCUGG	UCAGAAUGGGUUCUGGGUGUUUGU	Cleavage
lus-miR-N199	Lus10024318	3	20.405	1	21	632	652	UCAAACACUUAGAGCUCAUUC	GCAAGAGCUUUGAGUGUUUGA	Cleavage
lus-miR-N200	Lus10033902	3	19.783	1	21	448	468	AUGCAUGAUCGUGUCGCGGAU	GUCUGCGAUAUGAACGUGCAU	Cleavage
lus-miR-N204	Lus10017772	3	14.175	1	24	35	58	AUAGAUUGUUAGAGGCGCGAGAGU	ACUCUCUUGCCUCUAAGGAUCUAU	Cleavage
lus-miR-N205	Lus10038860	3	21.406	1	22	193	214	UAACGGACUUUACUCUUACGUA	UAUGUAACGGUGAAGUUCGUUA	Cleavage
lus-miR-N205	Lus10007614	2.5	21.865	1	20	736	755	UAACGGACUUUACUCUUACG	CGUAAGGGUAGAGUCGGUUA	Cleavage
lus-miR-N206	Lus10016598	3	24.786	1	24	440	463	UCGAGUCAAGAUAACGUAGAGCCU	AAGGUCUGCGCUUUCUUGACUUGA	Cleavage
lus-miR-N206	Lus10028545	3	24.441	1	20	671	690	UCGAGUCAAGAUAACGUAGA	UCUACGUGUUCUUGACUCGC	Cleavage
lus-miR-N207	Lus10006378	3	15.721	1	24	816	840	AUAACCGUUGGAUCACCCUA-GAGU	AUUCGUAGGGUGGUUCCGUGGUUAU	Translation
lus-miR-N208	Lus10034350	3	19.009	1	20	52	71	CGCGAGAAGUUCACUGAACC	GGUUUAGUGGGUUUCUUGUG	Cleavage
lus-miR-N208	Lus10012687	3	13.595	1	20	1562	1581	CGCGAGAAGUUCACUGAACC	GGUUCAGAAAGUUUCUCGCG	Cleavage
lus-miR-N209	Lus10000854	3	15.034	1	20	2184	2203	UAGAUGAAACUGAAUUGACA	UGUCAAUUCGGCUUCGUUUG	Translation
lus-miR-N210	Lus10006584	1	13.905	1	23	8	30	AGAAUUUCGCGGAUCCGUCGUCU	AGACGACGGAUCCGCAAAAUUCU	Cleavage
lus-miR-N210	Lus10029353	3	23.892	1	23	1146	1168	AGAAUUUCGCGGAUCCGUCGUCU	GGCCGACGGGUCGGUGAAAUUCG	Translation
lus-miR-N212	Lus10038453	3	17.713	1	22	1410	1431	AGAAUCGAUCGUCCCAAUUGGA	UUCAUCUGGGAAGAUCGAUUCU	Translation
lus-miR-N213	Lus10015847	3	14.538	1	20	374	393	AGAAUCGGUAGAUGGAUAAU	AUUAUCCGGCUGUUGAUUCU	Cleavage
lus-miR-N215	Lus10031957	3	14.354	1	21	133	153	AAACGGAACCGCUCAUAAGAA	UUCUUAUCGGUGGUUCCGUUC	Cleavage
lus-miR-N216	Lus10033431	3	23.049	1	24	1021	1044	AUCCCGAUCUAGUGUCUUGAACCC	GGGGCCGGGACGCUGGAUCGGGAU	Cleavage
lus-miR-N216	Lus10000785	2.5	24.755	1	20	437	456	AUCCCGAUCUAGUGUCUUGA	UCAAGAUGUUGGAUCGGGGU	Cleavage
lus-miR-N216	Lus10027218	2.5	21.547	1	20	434	453	AUCCCGAUCUAGUGUCUUGA	UCAAGGUAUUGGAUUGGGAU	Cleavage
lus-miR-N216	Lus10031245	3	21.656	1	21	512	532	AUCCCGAUCUAGUGUCUUGAA	UUCAGGAUGCUACAUUGGGAU	Translation
lus-miR-N217	Lus10034501	3	13.929	1	22	702	723	AGAGAUAUGAGAACCAACGUGG	UUACGUAGGUUCUCAUAAUUCU	Cleavage
lus-miR-N217	Lus10011825	3	13.291	1	24	530	553	AGAGAUAUGAGAACCAACGUGGGU	ACAAACGUUGGAUAUCAUGUUUCU	Translation
lus-miR-N218	Lus10020966	3	23.061	1	22	897	918	AUAAUUCGGCACAGUGUAUUGA	UGGGUACAUUGUGUCGGAUUGU	Cleavage
lus-miR-N219	Lus10012094	2.5	10.162	1	22	312	333	GAAGUUGGUAUGACAUUGAGCA	UCCUCAAUUUCAUACCAUCUUC	Cleavage
lus-miR-N221	Lus10031596	2.5	16.135	1	20	1248	1267	ACCGAACAGAACACUGAUCC	UAAUCAGUGUUCUGUUUGGU	Cleavage
lus-miR-N221	Lus10033748	2.5	17.71	1	20	1050	1069	ACCGAACAGAACACUGAUCC	CAAUCAGUGUUCUGUUUGGU	Cleavage
lus-miR-N221	Lus10040329	2.5	23.236	1	22	1546	1567	ACCGAACAGAACACUGAUCCGU	GUGGAGCAGUGUUUCGUUCGGU	Cleavage
lus-miR-N221	Lus10037101	3	21.6	1	22	376	397	ACCGAACAGAACACUGAUCCGU	AGGGAUCGGUGUUUGGUUCGGC	Cleavage
lus-miR-N221	Lus10000229	3	19.206	1	20	128	147	ACCGAACAGAACACUGAUCC	GGAUCAGUGCUUUGUUCAGU	Translation
lus-miR-N221	Lus10011144	3	19.418	1	20	4007	4026	ACCGAACAGAACACUGAUCC	GGAUCAGUGCUUUGUUCAGU	Translation
lus-miR-N221	Lus10043045	3	19.206	1	20	4094	4113	ACCGAACAGAACACUGAUCC	GGAUCAGUGCUUUGUUCAGU	Translation
lus-miR-N222	Lus10009660	3	20.107	1	21	1083	1103	AGGUCAUUUAGGAAGAACUCU	AGAGUUCUUUCUAGAGGAUCU	Cleavage
lus-miR-N222	Lus10015463	2.5	19.144	1	23	379	401	AGGUCAUUUAGGAAGAACUCUAG	UUUGAGUUCUUCAUGGAUGACUU	Translation
lus-miR-N222	Lus10001368	2.5	16.752	1	23	379	401	AGGUCAUUUAGGAAGAACUCUAG	UUUGAGUUCUUCAUGGAUGACUU	Translation
lus-miR-N222	Lus10001291	2.5	17.607	1	23	382	404	AGGUCAUUUAGGAAGAACUCUAG	UUUGAGUUCUUCAUGGAUGACUU	Translation
lus-miR-N222	Lus10012697	2.5	19.306	1	23	382	404	AGGUCAUUUAGGAAGAACUCUAG	UUUGAGUUCUUCAUGGAUGACUU	Translation
lus-miR-N222	Lus10036550	3	21.057	1	20	283	302	AGGUCAUUUAGGAAGAACUC	CAGGUUUUCCUGAAUGACCU	Cleavage
lus-miR-N222	Lus10036548	3	19.882	1	20	1039	1058	AGGUCAUUUAGGAAGAACUC	CAGGUUUUCCUGAAUGACCU	Cleavage
lus-miR-N222	Lus10017673	3	19.886	1	20	982	1001	AGGUCAUUUAGGAAGAACUC	GAGUUCUACCUGACUGACCU	Cleavage
lus-miR-N223	Lus10002852	3	15.918	1	20	534	553	AAACAUACUGAGACCUCCUU	AGGGAGGUCUCAAUAUGGUU	Cleavage
lus-miR-N223	Lus10038118	3	16.45	1	24	904	927	AAACAUACUGAGACCUCCUUGACC	GGAAAAGGAGGACUUAUUGUGUUU	Cleavage
lus-miR-N224	Lus10010601	2.5	15.251	1	24	195	218	ACGCUACUGUACAGUCCUGAGAGC	GCUCUCAAGGCUGUAUAGUGGCGU	Cleavage
lus-miR-N224	Lus10009177	2.5	22.697	1	21	140	160	ACGCUACUGUACAGUCCUGAG	CCCAUGACUGUAUAGUAGCGU	Cleavage
lus-miR-N225	Lus10013947	2.5	13.325	1	24	187	210	AACCGUUGCAUUCCAAUAACUCGA	UUAAGUUAUUGGAAUCCAAAGGUU	Translation
lus-miR-N225	Lus10006185	3	13.455	1	23	554	576	AACCGUUGCAUUCCAAUAACUCG	UGAAUUAUUUGGAUGCAAUGGUU	Cleavage
lus-miR-N225	Lus10027534	2.5	21.623	1	23	485	507	AACCGUUGCAUUCCAAUAACUCG	UGGUUUCUUGGAAUGCAAUGGUU	Cleavage
lus-miR-N225	Lus10011996	3	15.202	1	22	274	295	AACCGUUGCAUUCCAAUAACUC	GAGUUAUUAGGAUUCAAUGGUU	Translation
lus-miR-N227	Lus10040386	3	11.834	1	21	1091	1111	AAGGAGAAUUGUGCGGAUUAU	GUAAUCUAUACGGUUCUCCUU	Cleavage
lus-miR-N228	Lus10033791	3	14.503	1	24	1257	1280	AGGAGAAAUAGGAAUCUGGUCGCU	AAUGAUCGGAAUCCUGUUUUUCCU	Cleavage
lus-miR-N228	Lus10014638	3	14.463	1	24	1257	1280	AGGAGAAAUAGGAAUCUGGUCGCU	AAUGAUCGGAAUCCUGUUUUUCCU	Cleavage
lus-miR-N228	Lus10027537	3	19.023	1	21	742	762	AGGAGAAAUAGGAAUCUGGUC	GACGGGGUUCCUAUUUUUUCU	Cleavage
lus-miR-N228	Lus10039294	3	19.494	1	21	742	762	AGGAGAAAUAGGAAUCUGGUC	GACGGGGUUCCUAUUUUUUCU	Cleavage
lus-miR-N229	Lus10025711	2.5	21.523	1	24	1123	1146	AACCGGGCGUCCAAAUUGAACUGC	GCUCUUCAAUUUGGUCGCCCGCUU	Translation
lus-miR-N230	Lus10037078	2.5	9.106	1	22	24	45	ACAGAGUAGGCCGUCGUGGACG	CAUCCAUGGCGUCCUACUUUGU	Translation
lus-miR-N230	Lus10036906	2.5	9.474	1	22	24	45	ACAGAGUAGGCCGUCGUGGACG	CAUCCAUGGCGUCCUACUUUGU	Translation
lus-miR-N231	Lus10034616	3	20.728	1	22	494	515	AUCGAGACUGGCUGAUCAAAGU	GCUUUGAUUAUCCGGUUUUGAU	Cleavage
lus-miR-N231	Lus10030886	2.5	18.746	1	22	54	75	AUCGAGACUGGCUGAUCAAAGU	AGUUUGGUCAGCAAGUUUUGAU	Translation
lus-miR-N231	Lus10030604	2.5	17.538	1	22	54	75	AUCGAGACUGGCUGAUCAAAGU	AGUUUGGUCAGCAAGUUUUGAU	Translation
lus-miR-N231	Lus10018754	3	23.244	1	22	553	574	AUCGAGACUGGCUGAUCAAAGU	GCUUCGAUCUGCAAGUCUCGAU	Translation
lus-miR-N234	Lus10025553	3	23.275	1	23	502	524	AACGUCUCGGUACAGAACACUGG	UUGGUGUCUUGUACCAAGAUGUU	Cleavage
lus-miR-N234	Lus10037650	3	22.858	1	20	298	317	AACGUCUCGGUACAGAACAC	GUGUUCUUUAUCGAGACGAU	Cleavage
lus-miR-N235	Lus10035717	3	23.075	1	21	4810	4830	AGAGGAACGUAGAUCAAUAGG	UCUAUUGAUUUGCGUUCUACU	Cleavage
lus-miR-N235	Lus10027737	3	3.479	1	21	91	111	AGAGGAACGUAGAUCAAUAGG	CCUCUUGAUCUGCCUUCUUCU	Cleavage
lus-miR-N235	Lus10008800	3	17.513	1	23	215	237	AGAGGAACGUAGAUCAAUAGGUC	GGGUUACUGAUCUAGGUUUCUCU	Translation
lus-miR-N235	Lus10022219	3	23.401	1	23	656	678	AGAGGAACGUAGAUCAAUAGGUC	GGGUUACUGAUCUAGGUUUCUCU	Translation
lus-miR-N236	Lus10018512	3	20.952	1	24	157	180	GGAGAAGAUGAGCUGUAAUAAUUC	GGAGUAUUCCAGCUCGGCUUCUUC	Cleavage
lus-miR-N236	Lus10002454	3	20.609	1	21	1584	1604	GGAGAAGAUGAGCUGUAAUAA	UUAUUACCCUUCAUCUUCUCU	Cleavage
lus-miR-N237	Lus10042850	2.5	13.395	1	24	1961	1984	AUUCGAACGUAGAAUUUCCAGCCU	AGCAUGAAAGUUCUGUGUUCGAAU	Cleavage
lus-miR-N237	Lus10032608	2.5	20.88	1	21	89	109	AUUCGAACGUAGAAUUUCCAG	UUGGGAAGUCGACGUUCGAAU	Translation
lus-miR-N238	Lus10021015	2.5	20.892	1	23	1318	1340	AACGCCGGAUCCUUCGUUGGACG	UGUCCCGCGAAGGAUCUGGUGUU	Cleavage
lus-miR-N238	Lus10015057	3	18.01	1	21	2377	2397	AACGCCGGAUCCUUCGUUGGA	UCCAACGAAAGCUUUGGCGUU	Translation
lus-miR-N239	Lus10021394	0	22.86	1	24	396	419	AUCGGGAGCCUGUAGUCCACCUCC	GGAGGUGGACUACAGGCUCCCGAU	Cleavage
lus-miR-N239	Lus10019677	1.5	24.161	1	23	58	80	AUCGGGAGCCUGUAGUCCACCUC	GGAGUGGACUACAGGUUCUUGAU	Cleavage
lus-miR-N239	Lus10035125	3	23.257	1	23	355	377	AUCGGGAGCCUGUAGUCCACCUC	GUGGAGGACGACAGGUUCCUGAU	Cleavage
lus-miR-N239	Lus10021393	3	24.467	1	24	132	155	AUCGGGAGCCUGUAGUCCACCUCC	GAACGUGGACUACACGCGUCCGAU	Translation
lus-miR-N239	Lus10021218	3	17.078	1	20	887	906	AUCGGGAGCCUGUAGUCCAC	GUGGACUGAAGGCUCUCGAG	Cleavage
lus-miR-N239	Lus10021216	3	17.078	1	20	818	837	AUCGGGAGCCUGUAGUCCAC	GUGGACUGAAGGCUCUCGAG	Cleavage
lus-miR-N239	Lus10022207	3	16.63	1	20	740	759	AUCGGGAGCCUGUAGUCCAC	GUGGACUGAAGGCUCUCGAG	Cleavage
lus-miR-N239	Lus10022208	3	17.078	1	20	125	144	AUCGGGAGCCUGUAGUCCAC	GUGGACUGAAGGCUCUCGAG	Cleavage
lus-miR-N240	Lus10002448	2.5	14.97	1	24	2632	2655	GAGAAUGGCUAAGAACUGGGGUUU	GAGACCCAGUACUUGGCUAUUCUU	Cleavage
lus-miR-N240	Lus10022011	3	24.41	1	20	380	399	GAGAAUGGCUAAGAACUGGG	ACCAGUUCUUUGCCAUUCUA	Translation
lus-miR-N241	Lus10037522	2	23.471	1	20	2670	2689	AUUGACAGUUUGAACCGAGC	GCUCGGUUCACAUUGUCAGU	Translation
lus-miR-N241	Lus10042072	3	14.225	1	20	4562	4581	AUUGACAGUUUGAACCGAGC	GCUUGGUUCAGACUAUCAGU	Cleavage
lus-miR-N242	Lus10030195	3	17.146	1	24	1119	1142	ACUGAGGUCGGACCGUUAAACUGG	CAAGAUUAAAGGUUUGACCUCAGU	Cleavage
lus-miR-N242	Lus10002677	3	17.93	1	24	1119	1142	ACUGAGGUCGGACCGUUAAACUGG	CAAGAUUAAAGGUUUGACCUCAGU	Cleavage
lus-miR-N244	Lus10019867	3	20.617	1	22	94	115	CCGAGAAAUUGAGAUCCGUCGA	UCGUCGGAUUUCGAAUUCUCGG	Cleavage
lus-miR-N244	Lus10010605	3	21.312	1	20	294	313	CCGAGAAAUUGAGAUCCGUC	UGCGGAUCUCAAUUUCUUGC	Cleavage
lus-miR-N244	Lus10026024	2.5	16.454	1	21	318	338	CCGAGAAAUUGAGAUCCGUCG	UGAUGAGUCUCAAUUUCUUGG	Cleavage
lus-miR-N244	Lus10019925	2.5	20.725	1	20	75	94	CCGAGAAAUUGAGAUCCGUC	GAAGGAUCUCAAUGUCUCGG	Cleavage
lus-miR-N244	Lus10026495	2.5	19.322	1	20	75	94	CCGAGAAAUUGAGAUCCGUC	GAAGGAUCUCAAUGUCUCGG	Cleavage
lus-miR-N245	Lus10037157	3	23.418	1	20	1268	1287	AUACGGAAUAUAAGUGACAA	UGGUCACUUAUGUGCCGUAU	Cleavage
lus-miR-N245	Lus10036772	3	24.332	1	20	1280	1299	AUACGGAAUAUAAGUGACAA	UGGUCACUUAUGUGCCGUAU	Cleavage
lus-miR-N246	Lus10035824	3	19.619	1	22	795	815	AGUCAUUCCAACGGUCAGGACG	CGUCCUGAC-GUUGGGAUGGCU	Cleavage
lus-miR-N246	Lus10035553	2	22.577	1	20	3174	3193	AGUCAUUCCAACGGUCAGGA	UCCUGACGGGUGGAAUGACU	Translation
lus-miR-N246	Lus10036355	3	18.865	1	22	135	156	AGUCAUUCCAACGGUCAGGACG	CCUUUUGACUCUUGGGAUGACU	Cleavage
lus-miR-N246	Lus10014777	3	17.897	1	22	135	156	AGUCAUUCCAACGGUCAGGACG	CCUUUUGACUCUUGGGAUGACU	Cleavage
lus-miR-N247	Lus10005027	0	20.789	1	24	589	612	AGUGCGAGGCGGACUGAUUAAGGC	GCCUUAAUCAGUCCGCCUCGCACU	Cleavage
lus-miR-N247	Lus10013105	1.5	20.171	1	20	405	424	AGUGCGAGGCGGACUGAUUA	CGAUCAGUCCGCCUCGCACU	Cleavage
lus-miR-N249	Lus10032637	3	16.697	1	23	1509	1531	AGUUCGAGUUUGGGUCGUCAAGG	UCUUGACGAUCAAGGCUCGAGCU	Cleavage
lus-miR-N249	Lus10014255	3	24.524	1	20	764	783	AGUUCGAGUUUGGGUCGUCA	UGGCGACUCAGAUUCGAGUU	Cleavage
lus-miR-N250	Lus10023949	3	18.714	1	21	1026	1046	AUUGACCCUGGAGUCAGAUCG	CGAUCUGAUUCUAGGGUUGAG	Cleavage
lus-miR-N250	Lus10014445	3	17.868	1	21	1620	1640	AUUGACCCUGGAGUCAGAUCG	UGAUCUGAUUCUAGGGUUGAG	Cleavage
lus-miR-N251	Lus10001449	2	8.873	1	20	53	72	ACGGAGAGGACGGAAUAUGA	UCGUAUUCCGUCGUUUCCGU	Cleavage
lus-miR-N251	Lus10037276	3	11.933	1	23	576	598	ACGGAGAGGACGGAAUAUGAUAG	CGGUCCUAUUCCGGCUUCUCUGU	Translation
lus-miR-N252	Lus10021473	3	18.115	1	21	773	793	ACCGGUCGGUCGACUCUUUGG	CCAAAGAUUCGGCCGCCCGGU	Cleavage
lus-miR-N253	Lus10033450	2.5	24.529	1	23	54	76	AGACUGUUGUCAGCAUUUGCGCC	GAUGCAGAUGCUGAUAUCAGUCU	Cleavage
lus-miR-N253	Lus10013426	3	21.676	1	24	29	52	AGACUGUUGUCAGCAUUUGCGCCU	AGGAGCAAUUUGUGACAACAGUCU	Cleavage
lus-miR-N253	Lus10040971	3	19.38	1	24	29	52	AGACUGUUGUCAGCAUUUGCGCCU	AGGAGCAAUUUGUGACAACAGUCU	Cleavage
lus-miR-N254	Lus10038852	3	2.113	1	20	38	57	GGAGAGAUGGCCGAGUGGUU	GACUACUCUCCCAUCUCUCC	Translation
lus-miR-N256	Lus10008003	3	13.126	1	22	482	503	AUUCGGAUAACAGUGCAUCUGC	GUAGAUGUGCUGUUGUCCGAUU	Cleavage
lus-miR-N257	Lus10035663	3	23.19	1	20	845	864	AACCAAUGUCGUAACUGUUU	UAGCAGUUACGACAUUGUUU	Cleavage
lus-miR-N258	Lus10009102	2.5	13.938	1	22	1093	1114	AGUCCAGAAUGUCGGCGUAUGA	UUAUACGUUGACAUUUUGGACA	Cleavage
lus-miR-N258	Lus10025246	2.5	16.699	1	22	1093	1114	AGUCCAGAAUGUCGGCGUAUGA	UUAUACGUUGACAUUUUGGACA	Cleavage
lus-miR-N258	Lus10012895	3	21.445	1	22	1249	1270	AGUCCAGAAUGUCGGCGUAUGA	UUAUACGUGGACAUUUUGGACA	Cleavage
lus-miR-N258	Lus10013063	3	23.991	1	23	3	25	AGUCCAGAAUGUCGGCGUAUGAC	GGCAUUCGCCGAGAUUCUGGGUU	Translation
lus-miR-N258	Lus10031200	3	18.644	1	20	1353	1372	AGUCCAGAAUGUCGGCGUAU	AAACGCCGACGUUCUGGAAU	Cleavage
lus-miR-N258	Lus10003017	2.5	18.292	1	20	1479	1498	AGUCCAGAAUGUCGGCGUAU	AUAUGACGACAAUCUGGACU	Translation
lus-miR-N259	Lus10014286	2.5	16.967	1	24	75	98	GGGGAAACUGCUGAAUCUGAUAGG	UCUGUCAGAUUCCGUAGUUUCCUU	Cleavage
lus-miR-N259	Lus10025992	2.5	13.685	1	24	75	98	GGGGAAACUGCUGAAUCUGAUAGG	UCUCUCAGAUUCCGUAGUUUCCUU	Cleavage
lus-miR-N259	Lus10026188	3	17.181	1	23	120	142	GGGGAAACUGCUGAAUCUGAUAG	UUGUCAGAUUCAGAACUUUCUCU	Translation
lus-miR-N259	Lus10007522	3	8.015	1	23	279	301	GGGGAAACUGCUGAAUCUGAUAG	CUCUCGGAUUCAUCAGUUUUCUU	Translation
lus-miR-N259	Lus10008260	2.5	14.72	1	21	104	124	GGGGAAACUGCUGAAUCUGAU	AUCAAAGUCAGCAGUUUCCUC	Cleavage
lus-miR-N259	Lus10030751	3	18.025	1	22	480	501	GGGGAAACUGCUGAAUCUGAUA	UGUCGGAUUGAGCACUUUCCUC	Cleavage
lus-miR-N259	Lus10013231	3	20.369	1	22	483	504	GGGGAAACUGCUGAAUCUGAUA	UGUCGGAUUGAGCACUUUCCUC	Cleavage
lus-miR-N259	Lus10007214	3	19.143	1	23	203	225	GGGGAAACUGCUGAAUCUGAUAG	CCAACAGUUUCAGCAGUUUCCUU	Cleavage
lus-miR-N260	Lus10008454	2.5	18.883	1	21	262	281	UCAAGUGGUUGUAGCACCUGA	UCAGGUGCU-CGACCACUUGA	Cleavage
lus-miR-N260	Lus10006251	3	24.177	1	22	542	563	UCAAGUGGUUGUAGCACCUGAC	GGCAGGUUCUAUCAUCACUUGA	Translation
lus-miR-N262	Lus10028951	3	18.484	1	22	151	171	AGAAGAAUGAUGACUUAGUGGU	GCCACUGAGUCGUC-UUCUUCU	Cleavage
lus-miR-N263	Lus10023635	3	16.276	1	24	1004	1027	AAUUGUUGGGAGAGGAUUCUGAUU	AACCAGAACCUUCUCCUAGUAAUU	Cleavage
lus-miR-N263	Lus10024102	2.5	19.848	1	20	573	592	AAUUGUUGGGAGAGGAUUCU	AGAAUCCUCUCCUGAUGGUU	Cleavage
lus-miR-N264	Lus10014109	0	16.45	1	24	384	407	AUAUUCUGGAUGGCACGAACGAGA	UCUCGUUCGUGCCAUCCAGAAUAU	Cleavage
lus-miR-N264	Lus10019801	1	16.533	1	23	385	407	AUAUUCUGGAUGGCACGAACGAG	CUUGUUCGAGCCAUCCAGAAUAU	Cleavage
lus-miR-N265	Lus10020651	2.5	17.822	1	21	699	719	AUCGAAACUGUGCAAACCUCA	UGAGGAUUGCGCAAUUUCGAU	Cleavage
lus-miR-N265	Lus10011407	3	17.42	1	20	268	287	AUCGAAACUGUGCAAACCUC	AAAGCUUGCACAGUUUCGAU	Cleavage
lus-miR-N265	Lus10012661	3	19.729	1	20	103	122	AUCGAAACUGUGCAAACCUC	GAGGCUUUCAUAGUUUCGGU	Cleavage
lus-miR-N266	Lus10001939	3	18.822	1	20	237	256	GGUCCAACAGAUGAUCGUCU	AGACGAUAAUUUGUUGGGCA	Cleavage
lus-miR-N266	Lus10001937	3	16.38	1	20	465	484	GGUCCAACAGAUGAUCGUCU	AGACGAUAAUUUGUUGGGCA	Cleavage
lus-miR-N269	Lus10006070	3	16.2	1	20	1971	1990	AGCCAGACUCUAGUAGGCUC	GAACCUACUUGAGUCUGGCC	Translation
lus-miR-N270	Lus10036489	3	24.256	1	22	266	287	CAGAAUGAUAUGUAGAUUAUAG	CUGUAGUCUGUGUAUUAUUCUG	Cleavage
lus-miR-N270	Lus10015739	3	19.643	1	22	590	612	CAGAAUGAUA-UGUAGAUUAUAG	UUGUAGUCUACACUAUCGUUCUG	Translation
lus-miR-N270	Lus10003465	3	19.398	1	22	575	597	CAGAAUGAUA-UGUAGAUUAUAG	UUGUAGUCUACACUAUCGUUCUG	Translation
lus-miR-N271	Lus10040186	2.5	18.456	1	24	2572	2595	AGAGUUAUGGAGGGUUGAACUCUC	GAAGGUUCGAACCUUCAUAACUUU	Cleavage
lus-miR-N271	Lus10012330	3	15.21	1	23	34	56	AGAGUUAUGGAGGGUUGAACUCU	AGGGUUAACUCCUCCAUAGCUCU	Cleavage
lus-miR-N271	Lus10006375	3	18.197	1	23	34	56	AGAGUUAUGGAGGGUUGAACUCU	AGGGUUAACUCCUCCAUAGCUCU	Cleavage
lus-miR-N271	Lus10039792	3	7.784	1	21	94	114	AGAGUUAUGGAGGGUUGAACU	AGUUUAAUCCACCGUGACUCU	Translation
lus-miR-N273	Lus10029318	1	20.496	1	20	547	566	CAGUUGUCGGUCUGAUCAGA	GCUGAUCAGACCGACAACUG	Cleavage
lus-miR-N273	Lus10016224	3	22.074	1	24	564	587	CAGUUGUCGGUCUGAUCAGACAGC	GAUGGCUGAUCAGACCGAUCACUG	Cleavage
lus-miR-N273	Lus10005839	3	20.16	1	24	2322	2345	CAGUUGUCGGUCUGAUCAGACAGC	GUGGUUUGAUCAGGACGACAACUC	Translation
lus-miR-N273	Lus10039458	3	18.249	1	24	2343	2366	CAGUUGUCGGUCUGAUCAGACAGC	GUGGUUUGAUCAGGACGACAACUC	Translation
lus-miR-N273	Lus10016280	2.5	21.884	1	21	1767	1787	CAGUUGUCGGUCUGAUCAGAC	GUUUGAUCAGAUCUGCAACUG	Cleavage
lus-miR-N273	Lus10012026	3	21.947	1	21	1779	1799	CAGUUGUCGGUCUGAUCAGAC	GUUUGAUCAGAUUUGCAACUG	Cleavage
lus-miR-N273	Lus10010201	3	23.426	1	20	1393	1412	CAGUUGUCGGUCUGAUCAGA	CCUGAUCAGAACGACAACUU	Translation
lus-miR-N274	Lus10036151	3	23.618	1	21	640	660	AUCUUUCGAGCGGAAUAAAGG	CCUUUAUUCUGGUUGAGGGAU	Translation
lus-miR-N275	Lus10018414	3	20.59	1	24	1036	1059	AUAGAAGGUUCGAACUGUUAGAAG	UUUUUACUAGUUCCAGCCUUCUAU	Translation
lus-miR-N275	Lus10031651	3	21.572	1	23	996	1018	AUAGAAGGUUCGAACUGUUAGAA	UAUUAAGGGUUCGAAUCUUCUAA	Cleavage
lus-miR-N278	Lus10006236	2.5	23.831	1	20	2078	2097	UCGACUCAGGGCAAUUUUAG	CUGGAAUUGCCCUGAUUCGA	Cleavage
lus-miR-N279	Lus10033982	2	13.824	1	23	1035	1057	CGAAUGUCAUGGUAUUGAGAUAU	AUCUCUCAACACUAUGAUAUUCG	Cleavage
lus-miR-N279	Lus10039534	2.5	9.534	1	23	435	457	CGAAUGUCAUGGUAUUGAGAUAU	AUCUCUCAAGACCAUGAAAUUCG	Cleavage
lus-miR-N279	Lus10012796	2	13.565	1	22	907	928	CGAAUGUCAUGGUAUUGAGAUA	UCUCUCAACACUAUGAUAUUCG	Cleavage
lus-miR-N279	Lus10036865	2.5	15.458	1	24	953	976	CGAAUGUCAUGGUAUUGAGAUAUC	GGCGUCUGAAUAUCAUUACAUUCG	Cleavage
lus-miR-N279	Lus10033384	3	12.105	1	23	729	751	CGAAUGUCAUGGUAUUGAGAUAU	AUCCCUCAACAUCAUGACAUUUG	Cleavage
lus-miR-N279	Lus10041511	3	16.648	1	20	706	725	CGAAUGUCAUGGUAUUGAGA	ACUCAAGAUCAUGACGUUCG	Cleavage
lus-miR-N280	Lus10041706	3	17.352	1	20	1692	1711	AUCCGCUGUUAAACUGACAA	UUGUUGGUUUGAGAGCGGGU	Cleavage
lus-miR-N280	Lus10024041	3	15.757	1	20	1692	1711	AUCCGCUGUUAAACUGACAA	UUGUUGGUUUGAGAGCGGGU	Cleavage
lus-miR-N281	Lus10009313	3	11.235	1	24	1563	1586	CCUUGUGGUCCUGUAGGUAUCAUC	GAAGACACUCACAGGACUACAAGG	Cleavage
lus-miR-N281	Lus10000641	2	22.994	1	20	178	197	CCUUGUGGUCCUGUAGGUAU	AUGCAUAUAGGACCACAAGG	Cleavage
lus-miR-N281	Lus10036475	2.5	15.092	1	24	36	59	CCUUGUGGUCCUGUAGGUAUCAUC	GUUUAUGCCUGUAGGAACACAAGG	Cleavage
lus-miR-N281	Lus10010342	2.5	16.773	1	24	90	113	CCUUGUGGUCCUGUAGGUAUCAUC	GUUUAUGCCUGUAGGAACACAAGG	Cleavage
lus-miR-N284	Lus10030161	3	22.121	1	20	1771	1790	AACCGGACGGACUGGUUGUC	CAGAAUCAGUCUGUCCGGUU	Cleavage
lus-miR-N284	Lus10001023	3	22.287	1	20	1375	1394	AACCGGACGGACUGGUUGUC	CAGAAUCAGUCUGUCCGGUU	Cleavage
lus-miR-N286	Lus10041862	3	15.772	1	23	1213	1235	ACGGAUACCAUGAUAUUGAAUGA	UUGCCCAAUGUCAUGGUAUUCGU	Cleavage
lus-miR-N286	Lus10028409	3	16.25	1	23	1435	1457	ACGGAUACCAUGAUAUUGAAUGA	UUGCCCAAUGUCAUGGUAUUCGU	Cleavage
lus-miR-N287	Lus10033431	3	23.049	1	24	1021	1044	AUUUCGAUUUAGUGUCUCGGACCC	GGGGCCGGGACGCUGGAUCGGGAU	Cleavage
lus-miR-N287	Lus10007765	3	20.73	1	24	964	987	AUUUCGAUUUAGUGUCUCGGACCC	GGGGCCGGCACACUGGAUCGGAAU	Cleavage
lus-miR-N287	Lus10018702	3	23.865	1	24	985	1008	AUUUCGAUUUAGUGUCUCGGACCC	GGGGCCGGCACACUGGAUCGGAAU	Cleavage
lus-miR-N289	Lus10042084	3	21.107	1	20	350	369	UUUAGUAUCGGCCGAAAUGA	UCGUUUCGGCGGAUGCUGAG	Translation
lus-miR-N290	Lus10011068	2.5	18.191	1	20	58	77	UUCACGAUCUGUCCAUUAAG	ACUGAUGGACAGAUCGUGAA	Cleavage
lus-miR-N290	Lus10028871	3	18.015	1	21	1263	1283	UUCACGAUCUGUCCAUUAAGG	UCUUAAUGAACAGAUUGGGAA	Cleavage
lus-miR-N291	Lus10030705	2.5	21.172	1	23	627	649	AUUUAACAGCGGAUUUUAGAAAU	GUCUUUGAAAUCUGCUGUUGAGU	Cleavage
lus-miR-N291	Lus10013191	2.5	19.985	1	23	627	649	AUUUAACAGCGGAUUUUAGAAAU	GUCUUUGAAAUCUGCUGUUGAGU	Cleavage
lus-miR-N291	Lus10036765	3	17.017	1	20	348	367	AUUUAACAGCGGAUUUUAGA	UUUGGAUUCUGCUGUUAAAU	Cleavage
lus-miR-N292	Lus10026121	3	17.956	1	20	651	670	UCAGACCGAGGAUUUAUGAA	UUUGUCGAUUCUCGGUCUGA	Cleavage
lus-miR-N292	Lus10008254	2.5	20.686	1	20	60	79	UCAGACCGAGGAUUUAUGAA	UUCAUACUUCCUCGGUCUGG	Cleavage
lus-miR-N293	Lus10042868	3	19.573	1	20	343	362	AACCAGUCGUCGAAAGUAGA	GCUGCUUUCUGCGACUGGUU	Translation
lus-miR-N293	Lus10034800	3	20.399	1	20	676	695	AACCAGUCGUCGAAAGUAGA	UCUACUUUCUAUGUCUGGUU	Translation
lus-miR-N294	Lus10022656	3	19.702	1	20	108	127	AUGCGCCCUAGAUCGUCAUA	UAAGGCGAUUUGGGGUGCAU	Cleavage
lus-miR-N296	Lus10032756	3	16.85	1	20	543	562	CAUUUUUAGGAUAAGAUCUA	UGGAUCUUAUGUUAAGGAUG	Translation
lus-miR-N297	Lus10043371	2.5	24.192	1	22	975	996	ACCCAACUGGUCGGUCGGACCG	CGGGUUGGCCGACCAGUUGGGU	Cleavage
lus-miR-N297	Lus10041202	2.5	18.045	1	23	290	312	ACCCAACUGGUCGGUCGGACCGG	CCCGUCCGGGUGAUCAGUUGGGU	Cleavage
lus-miR-N300	Lus10013273	3	14.063	1	23	2314	2336	ACUUCAGACUGUUCAACAUGCAC	GUGCAUGUUUGGCAGGCUGAAGU	Cleavage
lus-miR-N300	Lus10020957	3	18.765	1	21	345	365	ACUUCAGACUGUUCAACAUGC	GCAUGUUGAGAAGUGUGAAGU	Translation
lus-miR-N300	Lus10004940	3	20.98	1	21	345	365	ACUUCAGACUGUUCAACAUGC	GCAUGUUGAGAAGUGUGAAGU	Translation
lus-miR-N303	Lus10003929	2.5	16.778	1	22	1020	1041	AUCGGGUUUGAAUUUAGUCACG	UGUGGCUAAGUUCAAGUCUGAU	Cleavage
lus-miR-N303	Lus10011568	3	10.607	1	23	638	660	AUCGGGUUUGAAUUUAGUCACGC	GUAUGAGUGAAUUUAAAUCUGAU	Cleavage
lus-miR-N303	Lus10019257	3	11.813	1	23	641	663	AUCGGGUUUGAAUUUAGUCACGC	GUAUGAGUGAAUUUAAAUCUGAU	Cleavage
lus-miR-N304	Lus10023239	3	16.63	1	24	1084	1107	ACCGUUAGAUGACCGUUAGAAAGU	GUUCUGUAUCGGUCGUCUAAUGGU	Cleavage
lus-miR-N305	Lus10041205	2.5	17.797	1	23	307	329	AUGGACCGCAUCUCAAUUAUGGG	CACAUGCUUGAGAGGCGGUCCAU	Translation
lus-miR-N305	Lus10030088	3	16.007	1	21	3282	3302	AUGGACCGCAUCUCAAUUAUG	CAUAAUUGAGAUGGGGUCUGA	Cleavage
lus-miR-N305	Lus10022116	3	19.189	1	24	1239	1262	AUGGACCGCAUCUCAAUUAUGGGU	AUAUAUAGUUGACAUGCAGUCCAU	Cleavage
lus-miR-N306	Lus10009009	2.5	18.071	1	20	710	729	UACAGUUUCAGGAACUCUGC	UCAGAGUUCCUGAAAUUGUC	Cleavage
lus-miR-N306	Lus10035106	3	16.686	1	22	75	96	UACAGUUUCAGGAACUCUGCAG	CUAUAGGGUUACUGAAACUGUA	Cleavage
lus-miR-N306	Lus10000179	3	19.115	1	24	40	63	UACAGUUUCAGGAACUCUGCAGAC	GCUUUCAGAAUUCUUGAAGCUGUA	Cleavage
lus-miR-N306	Lus10037553	3	24.575	1	24	235	258	UACAGUUUCAGGAACUCUGCAGAC	GCUUUCAGAAUUCUUGAAGCUGUA	Cleavage
lus-miR-N306	Lus10011441	3	18.576	1	24	292	315	UACAGUUUCAGGAACUCUGCAGAC	GCUUUCAGAAUUCUUGAAGCUGUA	Cleavage
lus-miR-N306	Lus10034232	2.5	21.043	1	20	2461	2480	UACAGUUUCAGGAACUCUGC	GCAGAGUUCCAGAAGCUGUU	Translation
lus-miR-N306	Lus10003678	3	21.299	1	21	648	668	UACAGUUUCAGGAACUCUGCA	UGCUGAGUUCCGGAAACUGUU	Translation
lus-miR-N306	Lus10042665	2.5	18.371	1	20	1343	1362	UACAGUUUCAGGAACUCUGC	GCAGAGGUCCUGAAACUGGA	Cleavage
lus-miR-N307	Lus10025541	3	23.872	1	21	279	299	GUCGAGAUGGCCGAGUUGGUC	GACCAACUUGUCCAUUUCGAA	Translation
lus-miR-N307	Lus10026756	3	22.198	1	21	279	299	GUCGAGAUGGCCGAGUUGGUC	GACCAACUUGUCCAUUUCGAA	Translation
lus-miR-N308	Lus10043474	2.5	12.53	1	20	4054	4073	AGAGAGAAUGGAUUGAAGUC	GACUUCAAUCUGUUAUCUCU	Cleavage
lus-miR-N308	Lus10005777	3	14.895	1	20	535	554	AGAGAGAAUGGAUUGAAGUC	UUCUUCAAUCUAUUUUCUCU	Cleavage
lus-miR-N308	Lus10030866	2.5	12.709	1	21	918	938	AGAGAGAAUGGAUUGAAGUCA	UGACUUCCCUCCAUUUUCUCU	Cleavage
lus-miR-N308	Lus10019557	3	20.354	1	20	66	85	AGAGAGAAUGGAUUGAAGUC	GACUUUGAUUCAUUAUCUCU	Cleavage
lus-miR-N308	Lus10034113	3	11.11	1	20	5317	5336	AGAGAGAAUGGAUUGAAGUC	GACUUCAAUUUGUUAUCUCU	Cleavage
lus-miR-N308	Lus10029273	3	9.07	1	20	381	400	AGAGAGAAUGGAUUGAAGUC	GACUCUAAUCCAUUCUUUCC	Cleavage
lus-miR-N310	Lus10018937	2.5	16.333	1	22	2056	2077	CCGAACCGAGCCGAACUUUGAU	GUCAAAGUUCCGUCCGGUUCGG	Translation
lus-miR-N311	Lus10040977	3	16.535	1	24	1129	1152	ACCACUAAUCAUGUCGUUGAGAUG	UACUUCAGUGAUAUGAUUGGUGGA	Cleavage
lus-miR-N311	Lus10013430	3	17.518	1	24	1858	1881	ACCACUAAUCAUGUCGUUGAGAUG	UACUUCAGUGAUAUGAUUGGUGGA	Cleavage
lus-miR-N311	Lus10037257	3	15.773	1	23	1078	1100	ACCACUAAUCAUGUCGUUGAGAU	ACUUCAGAGACAUGGUUAGUGGA	Cleavage
lus-miR-N312	Lus10004018	2.5	16.653	1	22	720	741	AUCAGGUAUACUGAAGAAUUCA	UGAGUUCUUCAGUAAAUUUGAU	Cleavage
lus-miR-N312	Lus10030265	2.5	16.929	1	22	720	741	AUCAGGUAUACUGAAGAAUUCA	UGAGUUCUUCAGUAAAUUUGAU	Cleavage
lus-miR-N312	Lus10030744	3	19.98	1	23	437	459	AUCAGGUAUACUGAAGAAUUCAC	GUGACUUCUCCAGUAUGCCUGGU	Cleavage
lus-miR-N312	Lus10013224	3	20.177	1	23	440	462	AUCAGGUAUACUGAAGAAUUCAC	GUGACUUCUCCAGUAUGCCUGGU	Cleavage
lus-miR-N312	Lus10030266	3	10.813	1	22	720	741	AUCAGGUAUACUGAAGAAUUCA	UGAGUUCUUUAGUAAAUUUGAU	Cleavage
lus-miR-N312	Lus10004019	3	10.551	1	22	720	741	AUCAGGUAUACUGAAGAAUUCA	UGAGUUCUUUAGUAAAUUUGAU	Cleavage
lus-miR-N312	Lus10040001	3	17.612	1	21	418	438	AUCAGGUAUACUGAAGAAUUC	GAAGCUUUCAGUAUGCCUGAU	Cleavage
lus-miR-N312	Lus10008806	3	17.584	1	21	418	438	AUCAGGUAUACUGAAGAAUUC	GAAGCUUUCAGUAUGCCUGAU	Cleavage
lus-miR-N313	Lus10036701	1.5	18.647	1	22	1980	2001	AUCACUCGUAUGAAUCUGUGGC	GCCACGGAUUCAUGUGAGUGAU	Cleavage
lus-miR-N314	Lus10026629	3	22.625	1	23	710	732	AUAGGUCUCGUAGCUCAGUUGGU	GUUAUCUGAGGUAUGAGACUUAU	Cleavage
lus-miR-N315	Lus10011910	3	14.387	1	24	76	98	ACGGAAUAGAGCAUGAUUGGAGCU	AUCUCCA-UCAUCCUCUAUUCCGU	Cleavage
lus-miR-N315	Lus10022841	3	14.722	1	24	76	98	ACGGAAUAGAGCAUGAUUGGAGCU	AUCUCCA-UCAUCCUCUAUUCCGU	Cleavage
lus-miR-N316	Lus10036547	2.5	21.908	1	21	231	251	CUCGAAAUUCUGAUGAUAGCC	GUCUGUCGUCAGGAUUUCGAG	Cleavage
lus-miR-N316	Lus10024692	2.5	21.591	1	21	2010	2031	CUCGAAAU-UCUGAUGAUAGCC	GGCUAUCAUCAGACGUUUCGAG	Translation
lus-miR-N316	Lus10001068	3	18.238	1	21	289	309	CUCGAAAUUCUGAUGAUAGCC	GGUGAUUAUCAGAAUUUCGAU	Cleavage
lus-miR-N316	Lus10033652	3	14.394	1	20	779	798	CUCGAAAUUCUGAUGAUAGC	CCUACUAUCAGAGUUUCGAG	Cleavage
lus-miR-N318	Lus10011489	2.5	21.016	1	22	1318	1339	CAAAUCUGAUAUUAAAUGGCGG	CGGCCAUUUAAUGUUAGAUCUG	Cleavage
lus-miR-N318	Lus10023129	2.5	19.965	1	22	1321	1342	CAAAUCUGAUAUUAAAUGGCGG	CGGCCAUUUAAUGUUAGAUCUG	Cleavage
lus-miR-N318	Lus10006025	3	19.462	1	20	1488	1507	CAAAUCUGAUAUUAAAUGGC	UUCAUUUGAUAUGAGAUUUG	Cleavage
lus-miR-N319	Lus10003271	3	19.812	1	24	767	790	CGCCAAUGACAAGAUGAACAACCU	AGCUUGAUCAUCCUGUCAUUGGCA	Cleavage
lus-miR-N319	Lus10033065	3	18.319	1	21	28	48	CGCCAAUGACAAGAUGAACAA	UUGUUUCUCUUGGCAUUGGUG	Translation
lus-miR-N319	Lus10041570	3	16.555	1	22	436	457	CGCCAAUGACAAGAUGAACAAC	GCUGUUCAUUCUGUUGUUGGUG	Cleavage
lus-miR-N319	Lus10022350	3	18.869	1	22	445	466	CGCCAAUGACAAGAUGAACAAC	GCUGUUCAUUCUGUUGUUGGUG	Cleavage
lus-miR-N319	Lus10042730	3	21.557	1	24	791	814	CGCCAAUGACAAGAUGAACAACCU	AUGGUGUGUAUCUUCUCAUUGGUG	Translation
lus-miR-N320	Lus10037786	3	20.054	1	21	131	151	AUCGGUGUUCUGUCCGGUCAG	UUGACUGGACGGAGCAUUGGU	Cleavage
lus-miR-N320	Lus10023625	2.5	17.425	1	21	286	306	AUCGGUGUUCUGUCCGGUCAG	UUGAUGGAACAGAACACCGAU	Cleavage
lus-miR-N321	Lus10032687	3	19.969	1	20	260	279	AUUGGAUCGAGACUCUGUGA	UCACAGGGUUUGGAUCCAAG	Translation
lus-miR-N321	Lus10008568	3	20.784	1	20	326	345	AUUGGAUCGAGACUCUGUGA	UCACAGGGUUUGGAUCCAAG	Translation
lus-miR-N322	Lus10041674	3	12.91	1	21	228	248	UAACUCGUAAUGAACUCCAAG	UUUGGAGUUCAUUAUCAGUUU	Cleavage
lus-miR-N322	Lus10024066	3	14.03	1	21	558	578	UAACUCGUAAUGAACUCCAAG	UUUGGAGUUCAUUAUUAGUUU	Cleavage
lus-miR-N323	Lus10030818	3	18.621	1	23	3388	3410	ACCGGAUCAGUGUAGGGUAACAU	AAGUUGCCUGACGUUGAUCCGGU	Cleavage
lus-miR-N323	Lus10012724	3	23.157	1	20	964	983	ACCGGAUCAGUGUAGGGUAA	UUGUACUACAUUGGUCCGGU	Cleavage
lus-miR-N324	Lus10032124	3	14.507	1	24	507	530	AUGAACCCAGAACCGCGAGAACCA	UCGCUCUCGUGGCUUUGGGUUUGU	Cleavage
lus-miR-N324	Lus10014562	3	14.683	1	24	531	554	AUGAACCCAGAACCGCGAGAACCA	UCGCUCUCGUGGCUUUGGGUUUGU	Cleavage
lus-miR-N325	Lus10013261	3	14.548	1	24	404	427	UAACUGACUGUAACCUUACCGAGU	GCAUCGUAAGGUUGCAGGCAGUUA	Cleavage
lus-miR-N325	Lus10030415	2.5	15.686	1	21	2448	2468	UAACUGACUGUAACCUUACCG	UGGAAAGGUUGCAGUUGGUUA	Cleavage
lus-miR-N326	Lus10032459	2.5	12.134	1	21	257	277	ACCCAAUAUCGUGAUAUUCGU	AUGAAGAUCAUGAUGUUGGGU	Cleavage
lus-miR-N326	Lus10008133	2.5	20.22	1	22	183	204	ACCCAAUAUCGUGAUAUUCGUG	UACGAGUACCACCAUAUUGGGU	Translation
lus-miR-N326	Lus10001797	3	20.083	1	24	3286	3309	ACCCAAUAUCGUGAUAUUCGUGAU	GUGAUGAAGAUUAAGAUAUUGGGU	Translation
lus-miR-N326	Lus10011054	3	19.58	1	21	2255	2275	ACCCAAUAUCGUGAUAUUCGU	AUGAACAUCAGGGUAUUGGGU	Translation
lus-miR-N326	Lus10003024	3	18.659	1	21	2678	2698	ACCCAAUAUCGUGAUAUUCGU	AUGAACAUCAGGGUAUUGGGU	Translation
lus-miR-N328	Lus10008859	3	15.512	1	20	215	234	AAUCUUGUAGGCGUAAAUGC	UUAUUUGUGCUUACAAGAUU	Cleavage
lus-miR-N328	Lus10018246	2.5	16.496	1	20	2101	2120	AAUCUUGUAGGCGUAAAUGC	GCUUUUAGGCUUACAAGAUU	Cleavage
lus-miR-N328	Lus10040659	2.5	17.715	1	20	2101	2120	AAUCUUGUAGGCGUAAAUGC	GCUUUUAGGCUUACAAGAUU	Cleavage
lus-miR-N330	Lus10025427	3	22.538	1	20	381	400	ACGGACCGGACCAAUCUUGA	ACAAGAUUGGUUCGGUUCGA	Cleavage
lus-miR-N331	Lus10008789	2	17.767	1	22	385	406	UGGCUCUGAUAACACUUGUUGG	UCAACAAGUGGUAUCAGAGCUG	Cleavage
lus-miR-N331	Lus10030340	3	18.22	1	20	263	282	UGGCUCUGAUAACACUUGUU	AAUGGGUGAUAUCGGAGCCA	Cleavage
lus-miR-N334	Lus10007405	2.5	20.258	1	24	235	258	CUUGGACACAUACGACACUUGAGU	ACACAAGUGUCGUUUGUGUCCGAA	Translation
lus-miR-N334	Lus10004579	2.5	21.952	1	24	444	467	CUUGGACACAUACGACACUUGAGU	ACACAAGUGUCGUUUGUGUCCGAA	Translation
lus-miR-N334	Lus10030149	2.5	23.707	1	24	741	764	CUUGGACACAUACGACACUUGAGU	ACACAAGUGUCGUUUGUGUCCGAA	Translation
lus-miR-N334	Lus10005186	2.5	20.753	1	21	1101	1121	CUUGGACACAUACGACACUUG	CAAGUUUUGUCUGUGUCCAAG	Translation
lus-miR-N334	Lus10014425	3	17.305	1	21	69	89	CUUGGACACAUACGACACUUG	CAAGUUUUGUAUUUGUCCGAG	Translation
lus-miR-N334	Lus10008751	3	14.254	1	21	1065	1085	CUUGGACACAUACGACACUUG	CAAGUAUUGUUUGUGUCCGAG	Translation
lus-miR-N335	Lus10039030	3	15.841	1	20	632	651	AGGAGAAUUAGGAAUCGAGC	GUUCGAUUCCUGAUUCUAUU	Cleavage
lus-miR-N335	Lus10014558	3	14.59	1	21	937	957	AGGAGAAUUAGGAAUCGAGCA	UUCUGGAUUCCUGAUUCUUCU	Cleavage
lus-miR-N336	Lus10002935	3	18.306	1	24	945	968	AGGGCAAGAGAACCAAACAUGUAC	GAACAUGUAUGGUUUCCUUGCCUU	Translation
lus-miR-N336	Lus10003528	3	13.876	1	24	1224	1247	AGGGCAAGAGAACCAAACAUGUAC	GAACAUGUAUGGUUUCCUUGCCUU	Translation
lus-miR-N336	Lus10024818	3	10.616	1	21	15	35	AGGGCAAGAGAACCAAACAUG	CUUCUUUGGUUUUCUUGCCUU	Cleavage
lus-miR-N337	Lus10036806	2	13.162	1	21	71	91	UAGACAAGACUAACAAGUUGG	CCACCUUGUUAUUCUUGUCUA	Translation
lus-miR-N338	Lus10033782	1	17.753	1	24	2532	2555	AACCGUCGAGAUCACAAACUGAAA	UUUCAGUUUGUCAUCUCGACGGUU	Cleavage
lus-miR-N338	Lus10037539	3	24.372	1	23	1179	1200	AACCGUCGAGAUCACAAACUGAA	UGCAGUUUGUGAUCUUG-CGGUU	Cleavage
lus-miR-N340	Lus10031700	3	20.442	1	20	1408	1427	AGCACACUUGUCUGAUCUCC	GGAGAUCAGGUCAGUGUGCA	Translation
lus-miR-N340	Lus10018581	3	22.459	1	20	1260	1279	AGCACACUUGUCUGAUCUCC	GGGGAUCGGACCGGUGUGUU	Translation
lus-miR-N341	Lus10023850	2	14.823	1	24	571	594	GACUUUGAAGUGAGAGAGUUGGCU	AUCCAGAUCUCUCACUUCAGAGUC	Cleavage
lus-miR-N341	Lus10021002	2	15.254	1	24	1018	1041	GACUUUGAAGUGAGAGAGUUGGCU	AUCCAGAUCUCUCACUUCAGAGUC	Cleavage
lus-miR-N341	Lus10010169	3	10.131	1	24	12	35	GACUUUGAAGUGAGAGAGUUGGCU	AGGCAACCGUCUUACUUCAAAGUU	Cleavage
lus-miR-N341	Lus10016451	3	11.856	1	22	543	564	GACUUUGAAGUGAGAGAGUUGG	CUGGCUAUUUCACUUCAAAGUU	Cleavage
lus-miR-N341	Lus10040716	3	11.328	1	22	564	585	GACUUUGAAGUGAGAGAGUUGG	CUGGCUAUUUCACUUCAAAGUU	Cleavage
lus-miR-N341	Lus10013366	2.5	12.771	1	22	330	352	GACUUUGA-AGUGAGAGAGUUGG	CCUGCUCUCUCACUCUCAAAGUC	Translation
lus-miR-N341	Lus10011485	3	15.39	1	20	609	628	GACUUUGAAGUGAGAGAGUU	CACUUUCUUAUUUCAGAGUC	Cleavage
lus-miR-N342	Lus10008664	3	19.21	1	24	152	175	AACGAGUGAAGUUUGAGUUGAGCU	AACUCGACUCCAACUUCGUUUGUU	Cleavage
lus-miR-N343	Lus10027294	3	21.045	1	20	1260	1279	AUCCGGUACCCGCUCUGUAA	UUACAGAGUGAUUACUGGAU	Translation
lus-miR-N346	Lus10009227	2.5	20.789	1	20	265	284	GACAGUUUGGCCGAGCGGUC	GACCUCUCGGCUGAGCUGUC	Cleavage
lus-miR-N346	Lus10040244	3	19.209	1	20	298	317	GACAGUUUGGCCGAGCGGUC	GACCACUUGGCCAAGUUGUU	Cleavage
lus-miR-N346	Lus10036762	3	20.235	1	21	705	725	GACAGUUUGGCCGAGCGGUCU	GGAUCAUACGGCCAAACUGUC	Cleavage
lus-miR-N346	Lus10037165	3	20.263	1	21	981	1001	GACAGUUUGGCCGAGCGGUCU	GGAUCAUACGGCCAAACUGUC	Cleavage
lus-miR-N347	Lus10022243	3	17.616	1	24	155	178	CUAGUUCAUAUGUCAUCGUUGAGC	GUUUAACGGUGACAUAUGGGCUGA	Cleavage
lus-miR-N347	Lus10013201	3	15.592	1	24	2579	2602	CUAGUUCAUAUGUCAUCGUUGAGC	GUUUAGCGGUGACAUAUGGGCUAA	Cleavage
lus-miR-N347	Lus10005911	2.5	19.611	1	24	710	733	CUAGUUCAUAUGUCAUCGUUGAGC	GGUCAAUUAUGGCAUAUGAGCUAG	Cleavage
lus-miR-N347	Lus10024270	2.5	8.077	1	20	1780	1799	CUAGUUCAUAUGUCAUCGUU	GAUGAUGGCAUAGGAACUAG	Cleavage
lus-miR-N350	Lus10024554	1.5	11.737	1	24	154	177	AGGACUAGUUAGUUGAGUUGGGGG	CUCCCAACUCAACUAACUAGCCCU	Cleavage
lus-miR-N350	Lus10009208	3	14.618	1	24	79	102	AGGACUAGUUAGUUGAGUUGGGGG	CGUCCACCUCAGCCAACUAGUUCU	Translation
lus-miR-N350	Lus10026856	2.5	24.567	1	20	1683	1702	AGGACUAGUUAGUUGAGUUG	CGAUUCAACUCACUGGUCCU	Translation
lus-miR-N352	Lus10029050	2.5	24.494	1	19	1590	1609	UAACAAG-UCAGACUCGAAU	AUUCGAGUCUGAGCUUGUUG	Cleavage
lus-miR-N353	Lus10023718	3	20.346	1	20	467	486	AUAUUGUACGAGAAUGUAAG	CUUGCAUUCUUGUGGAAUAU	Cleavage
lus-miR-N353	Lus10000273	3	14.829	1	20	91	110	AUAUUGUACGAGAAUGUAAG	UUGACAUUCUCGAACGAUAU	Cleavage
lus-miR-N354	Lus10000474	3	11.889	1	23	5	27	AUGAGUAUUCAAUGAGUCGGGAG	CUACCGACUCCUUGGAUGUUUAU	Cleavage
lus-miR-N354	Lus10023145	3	12.13	1	21	256	276	AUGAGUAUUCAAUGAGUCGGG	CUGGACUCGUUGAAUGCUUAU	Cleavage
lus-miR-N355	Lus10013283	3	13.742	1	20	990	1009	AUCUGUCAACAGGUGCUGAC	UUCAGUACUUGUUGAUGGAU	Cleavage
lus-miR-N356	Lus10000515	2.5	19.362	1	24	1309	1332	ACCUAAUACUCUAGACUCUAAAUC	GGGUUAGAUUCUAGAAUGUUAGGU	Translation
lus-miR-N357	Lus10035212	3	14.452	1	24	1129	1152	CAUUGAUGAGUCAAACUUGAGCAC	GUUCUCGGCUUUGAUUCGUCAAUG	Cleavage
lus-miR-N357	Lus10042843	3	22.624	1	24	881	904	CAUUGAUGAGUCAAACUUGAGCAC	GUGGGCUAGUUUGGCUCAUUAAUG	Cleavage
lus-miR-N357	Lus10028139	3	24.264	1	24	881	904	CAUUGAUGAGUCAAACUUGAGCAC	GUGGGCUAGUUUGGCUCAUUAAUG	Cleavage
lus-miR-N357	Lus10016343	3	16.903	1	20	1071	1090	CAUUGAUGAGUCAAACUUGA	UCAAGUUUGGCUUCUCGAUG	Cleavage
lus-miR-N358	Lus10041285	3	22.377	1	20	1530	1549	AUGGAACGACUGCCCAUUUG	CGAAUGGGCAGCUGUUCCAG	Translation
lus-miR-N358	Lus10028429	3	22.909	1	21	1093	1113	AUGGAACGACUGCCCAUUUGC	GGAUAUGGGCAGUGGUUCCAU	Cleavage
lus-miR-N359	Lus10035494	3	20.163	1	21	146	166	GAGAUGAACAUAGAUUGAUAG	CUAUUAGUCUGUCUUCAUCUU	Translation
lus-miR-N359	Lus10036474	3	13.56	1	21	356	376	GAGAUGAACAUAGAUUGAUAG	CUGUCACUCUUUGUUUAUCUC	Translation
lus-miR-N360	Lus10015136	2	22.502	1	24	226	249	AUUUGACCGAGACAGACCGAAUUC	GGACUCGGUUUGUCUCGGUUAAAA	Cleavage
lus-miR-N362	Lus10031862	3	17.679	1	21	2432	2452	AUUUCGGACGGGGCCGGGCAA	UUGCCUGGGCUCGUUUGAAAU	Cleavage
lus-miR-N362	Lus10031292	3	21.155	1	21	2330	2350	AUUUCGGACGGGGCCGGGCAA	UUGCCUGGGCUCGUUUGAAAU	Cleavage
lus-miR-N362	Lus10041297	3	24.601	1	20	350	369	AUUUCGGACGGGGCCGGGCA	UGUUCGGCCCUGUCUGGGAU	Cleavage
lus-miR-N363	Lus10031948	2.5	10.975	1	24	625	648	AUGACCGGAGACCUCAAUGGAAGG	CUUAUUAUUGAGGACUCUGGUCAU	Translation
lus-miR-N365	Lus10029401	2.5	13.368	1	20	1338	1357	GUUUAAUGUAGCUAAACUCA	UGGGUUUAGCUACAUUGAGG	Cleavage
lus-miR-N365	Lus10027377	3	21.077	1	21	1336	1356	GUUUAAUGUAGCUAAACUCAC	GUGAGUUCUGCUACAUUGAGC	Cleavage
lus-miR-N369	Lus10024946	1.5	13.829	1	20	1931	1950	AGACAGUUUUGUAGUUUAUC	GAAGAACUACAAAACUGUCU	Cleavage
lus-miR-N369	Lus10022346	3	14.473	1	22	448	469	AGACAGUUUUGUAGUUUAUCCG	CAGGUAAAUUAUAAAACUGUUG	Cleavage
lus-miR-N372	Lus10041689	3	14.947	1	20	1616	1635	CCGAAAUAUGUGUCCGAUCG	CGAUCGUGGACAUGUUUCGG	Cleavage
lus-miR-N373	Lus10010975	2	16.584	1	23	581	603	AUCACUAUCAGUCACUCAAUAGA	UUUAUGGAGUGGCUGAUGGUGAU	Cleavage
lus-miR-N373	Lus10036305	3	16.366	1	23	424	446	AUCACUAUCAGUCACUCAAUAGA	UCUAUCGAGAGAGUGAUAGUGAU	Translation
lus-miR-N373	Lus10005556	3	19.934	1	20	509	528	AUCACUAUCAGUCACUCAAU	GUAGAGUGAUUGGUAGUGGU	Cleavage
lus-miR-N374	Lus10002420	3	16.575	1	23	809	831	AGUUAGAGUUGUGCUUGAGAGGG	CCCUCCCAAGCAUAACUCUAAUG	Cleavage
lus-miR-N374	Lus10005246	3	17.887	1	22	991	1012	AGUUAGAGUUGUGCUUGAGAGG	CUUUUGAAGCACAACUCUGACG	Cleavage
lus-miR-N374	Lus10034340	3	11.322	1	24	116	139	AGUUAGAGUUGUGCUUGAGAGGGC	GAUUUCUCAAGCACAAAUAUAAUU	Cleavage
lus-miR-N374	Lus10001797	3	19.392	1	22	2965	2986	AGUUAGAGUUGUGCUUGAGAGG	CUUCUCAAUCAGGACUCUGACU	Translation
lus-miR-N374	Lus10002569	3	21.718	1	22	1231	1252	AGUUAGAGUUGUGCUUGAGAGG	CUUCUCAAUCAGGACUCUGACU	Translation
lus-miR-N374	Lus10002569	3	19.392	1	22	3139	3160	AGUUAGAGUUGUGCUUGAGAGG	CUUCUCAAUCAGGACUCUGACU	Translation
lus-miR-N376	Lus10035502	3	19.692	1	23	884	906	ACGGGUUGGACUGAGUUCUGAAC	GUUCAGAAAUCAGACUGACCCGU	Translation
lus-miR-N376	Lus10043018	3	14.893	1	22	1106	1127	ACGGGUUGGACUGAGUUCUGAA	UUCAGAGUUCAAUUCAAUCCGU	Translation
lus-miR-N377	Lus10035922	3	18.554	1	22	205	226	ACAACUCCGAGGGGCAAGAGAA	UCUUCUUCCUCCUCCGAGUUGU	Cleavage
lus-miR-N378	Lus10033196	1	17.803	1	24	724	747	AUUUCCGGACCGAUAUAUGUGGAC	GUCCAUGUAUAUCGGUCCGGAAAU	Cleavage
lus-miR-N378	Lus10001367	3	21.837	1	22	488	509	AUUUCCGGACCGAUAUAUGUGG	CUGCAUAUAUUGCUCCGGAGGU	Translation
lus-miR-N378	Lus10013323	3	16.764	1	22	890	911	AUUUCCGGACCGAUAUAUGUGG	CUACAUAUGUUGGUGUGGGAAU	Cleavage
lus-miR-N378	Lus10015088	3	18.52	1	20	4	23	AUUUCCGGACCGAUAUAUGU	ACAGAUGUUGGUCUGGGAAU	Cleavage
lus-miR-N378	Lus10006028	3	23.188	1	23	1673	1695	AUUUCCGGACCGAUAUAUGUGGA	UCGACCUAGAUCUGUCCGGAAAU	Translation
lus-miR-N379	Lus10032092	3	20.281	1	24	1105	1128	AGAGAAUAGAUUGAGGUCAACUUG	CAGCUCGACCUUGAUCUAUUCUCG	Cleavage
lus-miR-N379	Lus10041506	3	19.842	1	23	2018	2040	AGAGAAUAGAUUGAGGUCAACUU	ACGUUGGCAUUGAUCUAUUCUUU	Cleavage
lus-miR-N379	Lus10038436	3	16.317	1	24	983	1006	AGAGAAUAGAUUGAGGUCAACUUG	CGACUUGGAUUCAAUCGAUUCUCU	Cleavage
lus-miR-N379	Lus10016682	3	11.003	1	20	668	687	AGAGAAUAGAUUGAGGUCAA	UUGAUCUUGAUCUAUUAUCU	Cleavage
lus-miR-N383	Lus10020977	3	21.427	1	24	648	671	AACGAGUCAGGCUCGAGCUCGAGA	UUUAGAGGUCGAGCAUGAUUUGUU	Translation
lus-miR-N383	Lus10039050	3	17.377	1	21	1674	1694	AACGAGUCAGGCUCGAGCUCG	UGGGUUCAAGCCUGAUUUGUU	Cleavage
lus-miR-N383	Lus10038808	3	15.955	1	21	1686	1706	AACGAGUCAGGCUCGAGCUCG	UGGGUUCAAGCCUGAUUUGUU	Cleavage
lus-miR-N386	Lus10028817	2	15.672	1	20	735	754	GUAGAAUCUGAAGAAUGUGU	ACACGUUCUUCAGAUUCUGA	Cleavage
lus-miR-N386	Lus10017464	2	15.672	1	20	1758	1777	GUAGAAUCUGAAGAAUGUGU	ACACGUUCUUCAGAUUCUGA	Cleavage
lus-miR-N386	Lus10007121	3	22.049	1	23	208	230	GUAGAAUCUGAAGAAUGUGUCUU	AAAAUUAAUUCUUCAGAUUCUGC	Cleavage
lus-miR-N386	Lus10016664	3	22.049	1	23	208	230	GUAGAAUCUGAAGAAUGUGUCUU	AAAAUUAAUUCUUCAGAUUCUGC	Cleavage
lus-miR-N387	Lus10019013	2.5	17.238	1	20	676	695	UUUCCAACUGCCUUCAAGAC	CUCUUGAAGGCAGUUGGCAA	Cleavage
lus-miR-N387	Lus10039342	2.5	23.91	1	20	736	755	UUUCCAACUGCCUUCAAGAC	CUCUUGAAGGCAGUUGGCAA	Cleavage
lus-miR-N387	Lus10015585	3	21.897	1	20	412	431	UUUCCAACUGCCUUCAAGAC	UUCUUGAGGGCUGUUGGAAG	Translation
lus-miR-N387	Lus10032921	3	22.016	1	20	493	512	UUUCCAACUGCCUUCAAGAC	UUCUUGAGGGCUGUUGGAAG	Translation
lus-miR-N387	Lus10005944	3	12.843	1	20	340	359	UUUCCAACUGCCUUCAAGAC	CUUUUGAAGGAGGUUGGAAA	Translation
lus-miR-N389	Lus10006017	3	14.146	1	24	957	980	UUCACAGCGGAACUAAUUGAACGC	GAGCUCAAUUGGUUUUGCUGUCAA	Cleavage
lus-miR-N389	Lus10008473	3	14.146	1	24	957	980	UUCACAGCGGAACUAAUUGAACGC	GAGCUCAAUUGGUUUUGCUGUCAA	Cleavage
lus-miR-N389	Lus10007064	3	18.646	1	20	411	431	UUCACAGCGGAACU-AAUUGA	UCAGUUGAGUUCUGCUGUGAA	Cleavage
lus-miR-N390	Lus10031507	3	16.988	1	23	853	876	AGAGUGAAGG-UCGUUACGUAAGC	GCCUAUGUAACGGUCCUUCACUCU	Translation
lus-miR-N390	Lus10026894	2.5	17.046	1	20	232	251	AGAGUGAAGGUCGUUACGUA	UACGUAAAGGUCUUCACUUU	Cleavage
lus-miR-N390	Lus10020708	3	19.783	1	20	221	240	AGAGUGAAGGUCGUUACGUA	UACCUAAUGGCUUUUACUCU	Cleavage
lus-miR-N391	Lus10015265	3	20.505	1	21	869	889	UCACCGGAAGCAACAAUGAAU	AUUCGUUGUAUCUUUCGGUGA	Translation
lus-miR-N391	Lus10018668	3	17.17	1	20	1561	1580	UCACCGGAAGCAACAAUGAA	GUCAUUGUUGUUACUGGUGA	Cleavage
lus-miR-N391	Lus10007734	3	17.354	1	20	3499	3518	UCACCGGAAGCAACAAUGAA	GUCAUUGUUGUUACUGGUGA	Cleavage
lus-miR-N395	Lus10013090	3	19.192	1	24	1470	1493	UCGAACUGUUGACGCUUUGGGACC	GCUCCGAAAGCGACAGCAGUUUGA	Cleavage
lus-miR-N395	Lus10019342	3	20.592	1	24	1442	1465	UCGAACUGUUGACGCUUUGGGACC	GGGUCUUAGGCGGCAACAGUUCGA	Cleavage
lus-miR-N395	Lus10000174	2.5	20.725	1	22	21	42	UCGAACUGUUGACGCUUUGGGA	UACCAAAGAGUCAACAGUUCCA	Cleavage
lus-miR-N395	Lus10037132	2.5	20.151	1	22	1044	1065	UCGAACUGUUGACGCUUUGGGA	UACCAAAGAGUCAACAGUUCCA	Cleavage
lus-miR-N395	Lus10006583	3	17.283	1	20	860	879	UCGAACUGUUGACGCUUUGG	ACGAAGCGUCAACAGUACGA	Cleavage
lus-miR-N396	Lus10029943	2	19	1	23	418	440	AGUUUCGUUUGUGAGGACUGCAC	GUUCAGUACUCACAAACGGAGCU	Cleavage
lus-miR-N396	Lus10029746	3	21.647	1	23	189	211	AGUUUCGUUUGUGAGGACUGCAC	GUACGGUCCUCACAACUGGAAUU	Cleavage
lus-miR-N396	Lus10042685	3	20.555	1	21	734	754	AGUUUCGUUUGUGAGGACUGC	GCGAUCUUCACAAGCGGAACU	Cleavage
lus-miR-N396	Lus10029640	3	20.531	1	21	791	811	AGUUUCGUUUGUGAGGACUGC	GCGAUCUUCACAAGCGGAACU	Cleavage
lus-miR-N396	Lus10036908	2.5	12.363	1	20	207	226	AGUUUCGUUUGUGAGGACUG	CAAUCCUCACGAACGAAACC	Cleavage
lus-miR-N397	Lus10041731	3	23.532	1	24	1317	1340	AAUGCUCCUCUGAUCCUAAGCACC	GGCGAUUACGAUCGGAGGGGCAUU	Cleavage
lus-miR-N398	Lus10004646	2.5	8.85	1	20	47	66	AACGGAGAAACAGAGAACUA	UAGUUCUCUGUUUCUCCUUC	Cleavage
lus-miR-N398	Lus10040481	3	20.183	1	23	2032	2054	AACGGAGAAACAGAGAACUAUAG	UUGUGGUUCUAUGUUGCUCUGUU	Cleavage
lus-miR-N398	Lus10011285	3	24.642	1	23	2032	2054	AACGGAGAAACAGAGAACUAUAG	UUGUGGUUCUAUGUUGCUCUGUU	Cleavage
lus-miR-N399	Lus10012670	3	18.202	1	20	521	540	GAAGGACUUAACAUGGUGAA	UUCACUAUGUCAAGUUCUUG	Translation
lus-miR-N399	Lus10014762	3	21.19	1	20	155	174	GAAGGACUUAACAUGGUGAA	UUGAUUGUGUUAAGUUCUUC	Cleavage
lus-miR-N400	Lus10042372	2.5	11.491	1	23	2089	2111	AGAGGACAGACCGAAGAAGGGAC	GUGCCUUCUUCUGUUUGUCCUCG	Cleavage
lus-miR-N400	Lus10014045	3	11.191	1	22	3252	3273	AGAGGACAGACCGAAGAAGGGA	UUCUUUCUUCAAUUUGUCCUCU	Translation
lus-miR-N400	Lus10019868	3	12.531	1	22	3252	3273	AGAGGACAGACCGAAGAAGGGA	UUCUUUCUUCAAUUUGUCCUCU	Translation
lus-miR-N400	Lus10017270	2.5	14.191	1	21	61	81	AGAGGACAGACCGAAGAAGGG	UCCUUCUUCCGUAUGUUCUCU	Translation
lus-miR-N400	Lus10017271	2.5	16.983	1	21	76	96	AGAGGACAGACCGAAGAAGGG	UCCUUCUUCCGUAUGUUCUCU	Translation
lus-miR-N401	Lus10008577	2.5	15.539	1	22	1153	1174	AUUUGACUAUUAUAUGAAGGGC	GACGUUGAUAUAAUGGUCAAAU	Cleavage
lus-miR-N401	Lus10020215	3	14.134	1	24	363	386	AUUUGACUAUUAUAUGAAGGGCCU	AGAGCGUUCACAUGAUGGUCAAAU	Cleavage
lus-miR-N402	Lus10016702	2	18.005	1	20	74	93	AGUGGAUAUUGAAGAUGAUA	CAUCAUCUUCAGUGUCCACU	Cleavage
lus-miR-N402	Lus10035998	2	17.375	1	20	74	93	AGUGGAUAUUGAAGAUGAUA	CAUCAUCUUCAGUGUCCACU	Cleavage
lus-miR-N402	Lus10035683	2.5	19.845	1	20	2171	2190	AGUGGAUAUUGAAGAUGAUA	AUUCAUCUUCAGUAUCCACU	Cleavage
lus-miR-N402	Lus10037976	2.5	13.832	1	20	2954	2973	AGUGGAUAUUGAAGAUGAUA	UGUCAUCUUCAGUGUCCACA	Cleavage
lus-miR-N402	Lus10038706	2.5	13.763	1	20	2990	3009	AGUGGAUAUUGAAGAUGAUA	UGUCAUCUUCAGUGUCCACA	Cleavage
lus-miR-N402	Lus10031667	3	13	1	21	502	522	AGUGGAUAUUGAAGAUGAUAC	GUAUCAUCUGCAAUAUCUCCU	Cleavage
lus-miR-N402	Lus10001332	3	14.217	1	21	936	956	AGUGGAUAUUGAAGAUGAUAC	GUUUUAUCUUCAGUAUUCAUU	Cleavage
lus-miR-N402	Lus10013636	3	14.026	1	21	1809	1829	AGUGGAUAUUGAAGAUGAUAC	GUUUUAUCUUCAGUAUUCAUU	Cleavage
lus-miR-N402	Lus10033932	3	6.93	1	23	515	537	AGUGGAUAUUGAAGAUGAUACAG	UUUUCUCGUCUUCAAUAUCUGUU	Cleavage
lus-miR-N404	Lus10012581	3	18.491	1	21	1068	1088	AGUGUAAUCCAGGUAUCGUCU	GGACGAUCUCUGGGUUAUGCU	Cleavage
lus-miR-N404	Lus10021152	3	14.446	1	20	820	840	AGUGUAAUCCAGGUAU-CGUC	GAUGCAUACCUGGAUUACAUU	Cleavage
lus-miR-N404	Lus10040516	3	14.58	1	20	850	870	AGUGUAAUCCAGGUAU-CGUC	GAUGCAUACCUGGAUUACAUU	Cleavage
lus-miR-N405	Lus10020651	2.5	17.822	1	21	699	719	AUCGAAGUUGUGCGAACCUCA	UGAGGAUUGCGCAAUUUCGAU	Cleavage
lus-miR-N405	Lus10013790	3	17.231	1	22	897	918	AUCGAAGUUGUGCGAACCUCAA	UCGAGACUCGCACGACUUCGGU	Cleavage
lus-miR-N406	Lus10025685	3	23.791	1	21	552	572	AUCAACUAUUCGAACCCGAAC	GUUUGGGUUCGGGUGGUUGAG	Cleavage
lus-miR-N406	Lus10033889	3	18.403	1	21	714	734	AUCAACUAUUCGAACCCGAAC	GUUUGGGUUCGAGUCGUUGGU	Cleavage
lus-miR-N406	Lus10001323	2	24.859	1	24	576	599	AUCAACUAUUCGAACCCGAACCCG	CGAUUUCGGGUUCGCAAAGUUGAU	Translation
lus-miR-N407	Lus10014078	3	17.079	1	23	272	294	AGCCGGAUUGGACGAUUUUUUGA	UCGAGAGAUCGUUCAAUCCGGAU	Cleavage
lus-miR-N407	Lus10019837	3	18.069	1	23	272	294	AGCCGGAUUGGACGAUUUUUUGA	UCGAGAGAUCGUUCAAUCCGGAU	Cleavage
lus-miR-N407	Lus10028753	3	20.932	1	22	108	129	AGCCGGAUUGGACGAUUUUUUG	CAAGAAGUCGUCCUCUCCGGCU	Translation
lus-miR-N408	Lus10041208	3	18.956	1	24	660	683	AGCAUAUCGAGUCGAACUUACACU	GGUAUAUGUUCGAUUCGAUAGGCU	Cleavage
lus-miR-N408	Lus10043065	2.5	19.062	1	21	2022	2042	AGCAUAUCGAGUCGAACUUAC	GUCAGUCCGGCUCGAUAUGCU	Cleavage
lus-miR-N408	Lus10006962	3	18.681	1	22	1305	1326	AGCAUAUCGAGUCGAACUUACA	UAUGAGGUCGAAUCGAUGUGCU	Translation
lus-miR-N408	Lus10025473	3	18.892	1	22	1311	1332	AGCAUAUCGAGUCGAACUUACA	UAUGAGGUCGAAUCGAUGUGCU	Translation
lus-miR-N409	Lus10032044	2.5	19.685	1	21	205	225	GCGAGAUACAAUGGAUGAAGA	UCUUCUUCCGUUGUAUUUCGU	Cleavage
lus-miR-N409	Lus10035210	2.5	15.14	1	21	208	228	GCGAGAUACAAUGGAUGAAGA	UCUUCUUCCGUUGUAUUUCGU	Cleavage
lus-miR-N409	Lus10021601	3	11.894	1	20	109	128	GCGAGAUACAAUGGAUGAAG	CUUCACCCAGUGUAUCUCGG	Translation
lus-miR-N410	Lus10035915	2	23.016	1	20	671	691	UGACCACUUGUAA-GCGUUGA	UCAACGCCUUACAAGUGGUCA	Cleavage
lus-miR-N411	Lus10026944	3	16.737	1	24	1220	1243	AGGAGAUUAUGGUCGUGACUGACA	UGGCAGUAAUGACUGUAAUCUUCU	Cleavage
lus-miR-N411	Lus10026946	3	16.737	1	24	2174	2197	AGGAGAUUAUGGUCGUGACUGACA	UGGCAGUAAUGACUGUAAUCUUCU	Cleavage
lus-miR-N411	Lus10018735	3	10.66	1	22	70	91	AGGAGAUUAUGGUCGUGACUGA	UUGGACAUGUCCAUAAUCUCCU	Cleavage
lus-miR-N411	Lus10024801	3	10.126	1	22	70	91	AGGAGAUUAUGGUCGUGACUGA	UUGGACAUGUCCAUAAUCUCCU	Cleavage
lus-miR-N411	Lus10022821	3	20.395	1	20	55	74	AGGAGAUUAUGGUCGUGACU	GAUCACGACAAUAAUCUCCU	Translation
lus-miR-N411	Lus10025711	3	19.287	1	24	1365	1388	AGGAGAUUAUGGUCGUGACUGACA	UGAGAGUUAUGUCCAUGAUUUCCU	Cleavage
lus-miR-N412	Lus10013626	3	21.719	1	23	512	534	AAGAACUAGUAAAGUAUUGGACC	GGUACAAUACUGUGCUGGUUCUU	Cleavage
lus-miR-N413	Lus10023102	3	24.39	1	20	269	288	CACCCGCCGUCGUCAUUUAA	AUGGAUGUCGACGGCGGGUG	Cleavage
lus-miR-N414	Lus10039475	3	16.988	1	20	1789	1808	UUUUGACCCGACUCCGAAUC	AAUUCGGAGUCGGGUCUAGA	Cleavage
lus-miR-N414	Lus10043368	3	20.47	1	20	2666	2685	UUUUGACCCGACUCCGAAUC	AGUAUGGAGUCGGGUCAAAA	Cleavage
lus-miR-N415	Lus10017715	3	21.704	1	24	310	333	UGGCUGAGAAUUGGAGAGACUAGG	UCUGGUUCCUCCAAUUCUCAACCA	Cleavage
lus-miR-N415	Lus10037136	2	17.645	1	24	676	699	UGGCUGAGAAUUGGAGAGACUAGG	UCUCUUCUCUCCAAUGCUCAGCCA	Translation
lus-miR-N415	Lus10012535	3	15.078	1	24	252	275	UGGCUGAGAAUUGGAGAGACUAGG	UUUGGUUUCUGUAAUUCUCGGUCA	Cleavage
lus-miR-N415	Lus10030491	2.5	22.821	1	23	447	469	UGGCUGAGAAUUGGAGAGACUAG	CGAGUCUCAUCAAGUCUCAGCCA	Translation
lus-miR-N415	Lus10012843	3	18.064	1	23	447	469	UGGCUGAGAAUUGGAGAGACUAG	CGAGUCUCAUCAAGUCUCGGCCA	Translation
lus-miR-N419	Lus10034777	3	21.118	1	23	1475	1497	CAAGAACCGUUACAUCACAAUGA	UUUUUGUGGUGUAUCGGUUUUUU	Translation
lus-miR-N419	Lus10033317	3	22.205	1	23	1475	1497	CAAGAACCGUUACAUCACAAUGA	UUUUUGUGGUGUAUCGGUUUUUU	Translation
lus-miR-N419	Lus10012571	3	15.479	1	22	990	1011	CAAGAACCGUUACAUCACAAUG	CCUUGUCAUGAAACGGUUCUUA	Cleavage
lus-miR-N420	Lus10010803	3	20.372	1	23	826	848	UCCGGUCCGAUUGCCACGUCGGC	GUAGGCGUGGGGAUCGGACUGGG	Cleavage
lus-miR-N421	Lus10009562	2.5	14.905	1	23	505	527	AAUAACUCGAGUGACUGGGAUGG	UCAUCCCAAUCACUCGAGUUGUC	Cleavage
lus-miR-N421	Lus10024374	2.5	9.907	1	20	843	862	AAUAACUCGAGUGACUGGGA	UCUUAGUUUCUCGAGUUAUU	Cleavage
lus-miR-N421	Lus10019342	3	22.934	1	20	554	573	AAUAACUCGAGUGACUGGGA	UUCCGGUUACUCGAGUCAUU	Cleavage
lus-miR-N422	Lus10005261	3	15.772	1	24	1108	1131	AACUCGAGUAUGUGGAUUGUAAGC	GUUUACAAUCCACGUGUUCGUGUU	Cleavage
lus-miR-N422	Lus10007632	2.5	17.343	1	21	491	511	AACUCGAGUAUGUGGAUUGUA	UACGAUCCACAACCUCGAGUU	Translation
lus-miR-N422	Lus10033637	3	11.465	1	22	190	211	AACUCGAGUAUGUGGAUUGUAA	UUACAAAACUCAUACUCGAGUU	Cleavage
lus-miR-N423	Lus10020808	2	13.727	1	23	1171	1193	AUGUCAUAUUGUAUCCAUACCCG	CAGGUAGGGGUACAAUAUGGCAU	Cleavage
lus-miR-N423	Lus10033008	3	15.918	1	23	2709	2731	AUGUCAUAUUGUAUCCAUACCCG	CGAGCGUGGAUUCAAUAUGGCAU	Cleavage
lus-miR-N424	Lus10037914	2.5	7.79	1	20	644	663	AGGAGAGAUAGAAAUCUGGU	ACCUGGUUUCUAUCUUUCUU	Cleavage
lus-miR-N425	Lus10035396	3	12.96	1	23	671	693	AUCAUUAGUGAGUAGGACUGGCC	GGACAGUCUUGUUCAAUGAUGAU	Cleavage
lus-miR-N425	Lus10031269	3	20.258	1	20	91	110	AUCAUUAGUGAGUAGGACUG	CGGUCUUACUCGAUAAUGGU	Cleavage
lus-miR-N425	Lus10031837	3	20.966	1	20	1333	1352	AUCAUUAGUGAGUAGGACUG	CGGUCUUACUCGAUAAUGGU	Cleavage
lus-miR-N427	Lus10025614	3	14.365	1	21	1017	1037	AGACUUAUGAAAGGACACAAU	AUUGUGUACGUUCAUGAGUUU	Cleavage
lus-miR-N427	Lus10040579	3	11.455	1	20	547	566	AGACUUAUGAAAGGACACAA	AUUUAUCCUUUCAUAAGUCU	Cleavage
lus-miR-N427	Lus10028104	3	12.035	1	20	547	566	AGACUUAUGAAAGGACACAA	AUCUAUCCUUUCAUAAGUCU	Cleavage
lus-miR-N431	Lus10020733	3	19.886	1	23	6	28	UUAACAUUGAGUCUCUGGUGGCC	GGCCACCAGAGGUUUAGUGUUAU	Cleavage
lus-miR-N431	Lus10001549	2.5	18.086	1	22	881	902	UUAACAUUGAGUCUCUGGUGGC	GCUACAAGAGACCCAAUGUUAA	Translation
lus-miR-N431	Lus10021413	2	16.379	1	20	2331	2350	UUAACAUUGAGUCUCUGGUG	CACUAGAGGCUCAGUGUUAG	Cleavage
lus-miR-N431	Lus10014218	3	21.991	1	24	300	323	UUAACAUUGAGUCUCUGGUGGCCC	GAGUUACUAUGGACUCAAUGUUGA	Cleavage
lus-miR-N431	Lus10031065	2	17.962	1	20	1189	1208	UUAACAUUGAGUCUCUGGUG	CACCAGGGUCUCGAUGUUAA	Cleavage
lus-miR-N431	Lus10034295	3	12.766	1	21	1500	1520	UUAACAUUGAGUCUCUGGUGG	CCACAAUAGAUUCGAUGUUAA	Cleavage
lus-miR-N435	Lus10001881	3	22.596	1	21	923	943	AUGCAGACACCUCCUGACACC	GGUGUCAGGAGCUGUCCGCGU	Translation
lus-miR-N439	Lus10039679	3	21.111	1	22	697	717	ACCAUUCUGAACACGCAUGUCA	UGGCAUG-GUGUUCAGGAUGGU	Cleavage
lus-miR-N439	Lus10030053	3	17.119	1	23	524	546	ACCAUUCUGAACACGCAUGUCAA	UUAAUAUGUAUGCUCAGAAUGGU	Translation
lus-miR-N439	Lus10033026	3	15.278	1	23	524	546	ACCAUUCUGAACACGCAUGUCAA	UUAAUAUGUAUGCUCAGAAUGGU	Translation
lus-miR-N441	Lus10026575	3	20.514	1	24	135	158	AGGAGAUUAGACAUUGUUGAAAGA	UUUCUCAGCAAUGUCUGGUCUGCU	Cleavage
lus-miR-N441	Lus10030903	3	14.863	1	24	1977	2000	AGGAGAUUAGACAUUGUUGAAAGA	UAUUUCAACAAUUUCUAGUCUACU	Cleavage
lus-miR-N441	Lus10040273	2.5	19.361	1	21	936	956	AGGAGAUUAGACAUUGUUGAA	UAUAGCAAUGUCUGAUCUCCU	Cleavage
lus-miR-N441	Lus10023985	3	16.346	1	20	3805	3824	AGGAGAUUAGACAUUGUUGA	GAAGCAAUGUCUAGUCUCCU	Cleavage
lus-miR-N441	Lus10025099	3	16.818	1	20	3817	3836	AGGAGAUUAGACAUUGUUGA	GAAGCAAUGUCUAGUCUCCU	Cleavage
lus-miR-N441	Lus10039746	2.5	16.87	1	20	445	464	AGGAGAUUAGACAUUGUUGA	UCGACGGUGUCCAAUCUCCU	Translation
lus-miR-N442	Lus10012565	2.5	18.792	1	20	80	99	AGCCAUGAUGAAAGGGACGA	AUGUUCCUUUCAUCGUGGCU	Cleavage
lus-miR-N442	Lus10036121	2	21.572	1	20	383	402	AGCCAUGAUGAAAGGGACGA	UCUUCCUUUUCGUCAUGGCU	Cleavage
lus-miR-N442	Lus10026923	3	15.901	1	20	518	537	AGCCAUGAUGAAAGGGACGA	UUGCUCCUUUUAUUAUGGCU	Cleavage
lus-miR-N442	Lus10035484	3	15.65	1	20	302	321	AGCCAUGAUGAAAGGGACGA	UCGUUCUGUUCAUCGUGGUU	Cleavage
lus-miR-N443	Lus10001183	2	20.202	1	20	1015	1034	UUGGUACCGUCGUCAUUGAA	UUCAAUUACGACGGUACCAU	Cleavage
lus-miR-N445	Lus10037348	1	10.931	1	24	1109	1132	UUGGCAGGUAGAAAGUUGGAUAGA	UUUAUCCAACUUUCCACCUGCCAA	Translation
lus-miR-N445	Lus10013729	1	24.909	1	24	1339	1362	UUGGCAGGUAGAAAGUUGGAUAGA	UCCAUCCAACUUUCCACCUGCCAA	Translation
lus-miR-N445	Lus10021440	2.5	5.823	1	24	514	537	UUGGCAGGUAGAAAGUUGGAUAGA	UCCAUCCAACUUUCUGCCUAUCAA	Cleavage
lus-miR-N445	Lus10010881	2.5	10.971	1	24	345	368	UUGGCAGGUAGAAAGUUGGAUAGA	UCCAUCUGAUUUUCCACCUGCCAA	Translation
lus-miR-N445	Lus10015096	2.5	18	1	23	399	421	UUGGCAGGUAGAAAGUUGGAUAG	CCGUCCGAUUUUCUACCUGUCGG	Cleavage
lus-miR-N445	Lus10040156	2.5	11.727	1	20	687	706	UUGGCAGGUAGAAAGUUGGA	UCCAAUUUUCUACCUUCCGA	Cleavage
lus-miR-N445	Lus10019588	3	13.219	1	21	2501	2521	UUGGCAGGUAGAAAGUUGGAU	GUCCAACUUUCUAUUUGCUGC	Cleavage
lus-miR-N446	Lus10027425	1.5	2.529	1	24	3	26	GAGAAUAAGUGGAGAUAGAUGGAC	GGUCAUCUAUCUCCUCUUAUUCUU	Translation
lus-miR-N446	Lus10019098	3	23.789	1	22	1249	1270	GAGAAUAAGUGGAGAUAGAUGG	UCAACUAUUUCUACAUAUUCUC	Cleavage
lus-miR-N448	Lus10000110	3	18.965	1	22	292	313	ACAGAGCUCCCUAUAAAUUGGC	GUUAUCUUAUGGGGAGCUCUGU	Cleavage
lus-miR-N448	Lus10024971	3	17.274	1	22	1267	1288	ACAGAGCUCCCUAUAAAUUGGC	GUUAUCUUAUGGGGAGCUCUGU	Cleavage
lus-miR-N448	Lus10010385	3	18.965	1	22	1267	1288	ACAGAGCUCCCUAUAAAUUGGC	GUUAUCUUAUGGGGAGCUCUGU	Cleavage
lus-miR-N449	Lus10034196	3	21.298	1	24	720	743	AAUGGCCGGACAGCGGAACCAUCC	GGACUGCUCCGCUGUCCGGUCGUU	Cleavage
lus-miR-N449	Lus10041604	3	17.437	1	20	113	132	AAUGGCCGGACAGCGGAACC	AGAUUCGCUGUCCGGUCAUU	Cleavage
lus-miR-N450	Lus10035747	0	17.793	1	21	237	257	AACACCGUGAUUAUGCAAGAC	GUCUUGCAUAAUCACGGUGUU	Cleavage
lus-miR-N450	Lus10039983	3	15.266	1	20	1370	1389	AACACCGUGAUUAUGCAAGA	UAUUGUAUAAUUGUGGUGUU	Cleavage
lus-miR-N450	Lus10024613	3	18.013	1	20	239	258	AACACCGUGAUUAUGCAAGA	UCUUGCUUAAAAACGGUGUU	Translation
lus-miR-N451	Lus10026437	2	14.198	1	23	1030	1052	AAUAAAUUGACAACCGACUCUGC	GAAGAGGCAGUUGUCAAUUUAUU	Cleavage
lus-miR-N451	Lus10024994	2	15.2	1	23	1030	1052	AAUAAAUUGACAACCGACUCUGC	GAAGAGGCAGUUGUCAAUUUAUU	Cleavage
lus-miR-N452	Lus10004753	2	12.2	1	21	447	467	AGGAGAAUCAUACAAAUCUGG	CCGGAUUUUUAUGAUUCUCUU	Cleavage
lus-miR-N452	Lus10007842	2	12.149	1	21	447	467	AGGAGAAUCAUACAAAUCUGG	CCGGAUUUUUAUGAUUCUCUU	Cleavage
lus-miR-N452	Lus10013804	3	22.425	1	23	2255	2277	AGGAGAAUCAUACAAAUCUGGAU	GUUCAAGUUUCUGUGAUUCUCCU	Cleavage
lus-miR-N452	Lus10002129	3	14.996	1	23	1912	1934	AGGAGAAUCAUACAAAUCUGGAU	AACAAGAUUUGUGGGAUUCUUCU	Translation
lus-miR-N453	Lus10041845	1.5	17.33	1	24	977	1000	CUUUAACAGCUACUCUCUGACGGC	GCAGUCAGGAAGUAGCUGUUAAAG	Cleavage
lus-miR-N453	Lus10028392	1.5	19.336	1	24	509	532	CUUUAACAGCUACUCUCUGACGGC	GUAGUCAGGAAGUAGCUGUUAAAG	Cleavage
lus-miR-N453	Lus10002369	2	20.923	1	20	105	124	CUUUAACAGCUACUCUCUGA	UCAGAGAGAAGCUGUUGAGG	Cleavage
lus-miR-N453	Lus10007601	3	21.239	1	21	1226	1246	CUUUAACAGCUACUCUCUGAC	GUCAGGAGGUUGCUGUUAAAG	Translation
lus-miR-N453	Lus10015481	3	20.375	1	20	177	196	CUUUAACAGCUACUCUCUGA	ACGGAGACUAGUUGUUAAAG	Cleavage
lus-miR-N455	Lus10026398	0	15.435	1	24	337	360	AGGCUUGAGAAUGUAUCUGACGAU	AUCGUCAGAUACAUUCUCAAGCCU	Cleavage
lus-miR-N455	Lus10042254	1.5	18.987	1	24	343	366	AGGCUUGAGAAUGUAUCUGACGAU	AUAGUGAGAUGCAUUCUCAAGCCU	Cleavage
lus-miR-N455	Lus10001926	3	16.106	1	24	481	504	AGGCUUGAGAAUGUAUCUGACGAU	AUCCUUAGAGGCCUUCUCAAGCCU	Cleavage
lus-miR-N455	Lus10027975	3	17.7	1	22	1728	1749	AGGCUUGAGAAUGUAUCUGACG	CGUCAGCAACAUUUUCAAGUCU	Cleavage
lus-miR-N455	Lus10001317	3	16.902	1	21	635	655	AGGCUUGAGAAUGUAUCUGAC	GUCAGAAGCAUUCUCAAGCAU	Cleavage
lus-miR-N455	Lus10006979	3	16.194	1	21	1661	1681	AGGCUUGAGAAUGUAUCUGAC	GUCAGAAGCAUUCUCAAGCAU	Cleavage
lus-miR-N455	Lus10008179	3	16.473	1	22	747	768	AGGCUUGAGAAUGUAUCUGACG	UGUCAGCAACAUUUUCAAGUCU	Cleavage
lus-miR-N455	Lus10008184	3	19.089	1	22	807	828	AGGCUUGAGAAUGUAUCUGACG	UGUCAGCAACAUUUUCAAGUCU	Cleavage
lus-miR-N455	Lus10000396	2.5	14.302	1	20	1235	1254	AGGCUUGAGAAUGUAUCUGA	CCAGAGACAUUCUUAAGCCU	Cleavage
lus-miR-N456	Lus10025692	3	20.766	1	24	721	744	ACUUGUUUCGGCCGACAUUAGGGC	GUGCUAAUGCUGGCCGGAGCAGGU	Cleavage
lus-miR-N456	Lus10042070	3	21.104	1	24	284	307	ACUUGUUUCGGCCGACAUUAGGGC	GUCAUGAUGUCUGCUGCAACAAGU	Cleavage
lus-miR-N458	Lus10001043	2	20.67	1	23	133	155	AUCUCUCUGAAUCGACACCUCAU	AAGAGGUGUCGGCUCAGAGGGAU	Translation
lus-miR-N458	Lus10038644	1.5	24.516	1	24	955	978	AUCUCUCUGAAUCGACACCUCAUG	CAGCAGGUGUUGAUUGAGAGAGAU	Translation
lus-miR-N458	Lus10041109	3	18.424	1	23	716	738	AUCUCUCUGAAUCGACACCUCAU	AAGAGGUUCGGAUUCAGAGAGAU	Cleavage
lus-miR-N458	Lus10036435	3	15.097	1	23	755	777	AUCUCUCUGAAUCGACACCUCAU	AAGAGGUUCGGAUUCAGAGAGAU	Cleavage
lus-miR-N461	Lus10039906	2	19.808	1	22	623	644	GAAAUCAUCAUGGAUCUGUCGU	AGGACAGGUCCAUGAUGCUUUC	Cleavage
lus-miR-N461	Lus10012608	2.5	19.476	1	23	853	875	GAAAUCAUCAUGGAUCUGUCGUG	CUUGAUAGAUUGAUGAUGGUUUC	Cleavage
lus-miR-N462	Lus10035697	3	22.065	1	20	1080	1099	ACCGGAUCAACUCACAUACG	UGGGUGUGGGUUGGUCCGGU	Cleavage
lus-miR-N463	Lus10004917	2	15.833	1	23	926	948	GAGAUUUGAAAUCACUUUGUGGA	UCUACGAAGCGAUUUCAGAUCUC	Cleavage
lus-miR-N463	Lus10040872	3	21.073	1	23	938	960	GAGAUUUGAAAUCACUUUGUGGA	UCUACGAAGCAAUUUCAGAUCUC	Cleavage
lus-miR-N463	Lus10032558	3	18.38	1	23	359	381	GAGAUUUGAAAUCACUUUGUGGA	UUGACAAAGUGGUUUCAAGCCUU	Cleavage
lus-miR-N463	Lus10038879	3	17.155	1	24	559	582	GAGAUUUGAAAUCACUUUGUGGAC	GUGUACAAGUUGGCUUCAAAUCUC	Translation
lus-miR-N464	Lus10030424	2.5	21.299	1	22	138	159	AGUCACCGGACCACGACUCAAC	GUUGAGUCCUGGUCCGAUGACU	Cleavage
lus-miR-N464	Lus10034917	3	21.114	1	22	909	929	AGUCACCGGACCACGACUCAAC	GUUGAGUCGUGGUC-GGUGGUU	Cleavage
lus-miR-N464	Lus10016113	3	24.102	1	24	764	787	AGUCACCGGACCACGACUCAACGG	UCGGUGCGUCGUUAUCCGGUGACU	Translation
lus-miR-N465	Lus10007635	2.5	17.183	1	23	748	770	AGAGAAAUAGAAGCCAUUGUCGG	CCAACCAUGGCUUCUAUUGCUCU	Cleavage
lus-miR-N465	Lus10019144	2.5	12.413	1	20	306	325	AGAGAAAUAGAAGCCAUUGU	UCAGUGGCUUCUGUUUCUUU	Cleavage
lus-miR-N465	Lus10007045	2.5	11.103	1	22	23	44	AGAGAAAUAGAAGCCAUUGUCG	CAACAAUGGCUCUUGUUUCUUU	Translation
lus-miR-N466	Lus10043414	3	20.414	1	24	1513	1536	AUAUCUGAAUGCUGGAUAGCUGGU	AGCAGCUAUCCUUCUUUCAGAUAU	Translation
lus-miR-N466	Lus10034170	3	13.854	1	24	2236	2259	AUAUCUGAAUGCUGGAUAGCUGGU	AGCAGCUAUCCUUCUUUCAGAUAU	Translation
lus-miR-N466	Lus10011347	2.5	8.08	1	23	708	730	AUAUCUGAAUGCUGGAUAGCUGG	CUCGCCAUCCAGUAAUCAGAUAU	Translation
lus-miR-N466	Lus10013131	3	24.291	1	20	163	182	AUAUCUGAAUGCUGGAUAGC	GCUGUCCAGCCUUCAGAUGC	Translation
lus-miR-N466	Lus10018174	3	21.51	1	20	865	884	AUAUCUGAAUGCUGGAUAGC	GCUGUCCAGCCUUCAGAUGC	Translation
lus-miR-N466	Lus10010798	3	21.665	1	20	703	722	AUAUCUGAAUGCUGGAUAGC	GCUGUCCAGCCUUCAGAUGC	Translation
lus-miR-N468	Lus10004767	2.5	18.17	1	24	5725	5748	AGGAAUAAGAUUGCUCAUGAGCUU	AGUUUCAUGGAUGAUCUUAUUCCU	Cleavage
lus-miR-N469	Lus10006566	3	17.981	1	24	1743	1766	AUACAGACCGUUGGAUCAAGUGUC	GGCAUUGGAUCCAACGGACUGUAU	Cleavage
lus-miR-N469	Lus10019661	2.5	22.127	1	23	1080	1102	AUACAGACCGUUGGAUCAAGUGU	AUGCUUGAUCAAAGGGUCUGUGU	Translation
lus-miR-N469	Lus10000577	2.5	24.39	1	23	1083	1105	AUACAGACCGUUGGAUCAAGUGU	AUGCUUGAUCAAAGGGUCUGUGU	Translation
lus-miR-N471	Lus10023268	2.5	11.509	1	24	729	752	AUUCCAUCCAACUUUUCACAUGCC	GGCGGUUGGAAAGUUGGAUGGAAU	Cleavage
lus-miR-N471	Lus10016758	3	14.52	1	22	2126	2147	AUUCCAUCCAACUUUUCACAUG	CAAGUGAGAGGUUGGAUGGAAG	Cleavage
lus-miR-N471	Lus10022454	3	16.791	1	22	3809	3830	AUUCCAUCCAACUUUUCACAUG	CAAGUGAGAGGUUGGAUGGAAG	Cleavage
lus-miR-N471	Lus10000503	2.5	19.301	1	24	430	453	AUUCCAUCCAACUUUUCACAUGCC	GAUGGGUGGAAUGUUGGAUGGAAU	Cleavage
lus-miR-N471	Lus10006844	3	22.817	1	24	1160	1183	AUUCCAUCCAACUUUUCACAUGCC	GUUAUUGGAAAGGUUGGGUGGAAU	Cleavage
lus-miR-N471	Lus10037589	3	21.745	1	24	1160	1183	AUUCCAUCCAACUUUUCACAUGCC	GUUAUUGGAAAGGUUGGGUGGAAU	Cleavage
lus-miR-N471	Lus10003060	2.5	21.514	1	22	395	416	AUUCCAUCCAACUUUUCACAUG	UGUGUAAAGCGUUGGAUGGAAU	Cleavage
lus-miR-N471	Lus10028907	3	13.225	1	23	1746	1768	AUUCCAUCCAACUUUUCACAUGC	GCCUGGGAGUAGUUGGAUGGAGU	Cleavage
lus-miR-N471	Lus10043101	3	17.687	1	20	1843	1862	AUUCCAUCCAACUUUUCACA	AGUGAGAUGUUGGAUGGGAU	Cleavage
lus-miR-N472	Lus10003346	2.5	11.981	1	23	599	621	GGUGAAAGUUGGAUGAAAUUUAG	CUAAAUCUCCUCCAACUUUCACU	Cleavage
lus-miR-N472	Lus10022648	2.5	14.571	1	23	599	621	GGUGAAAGUUGGAUGAAAUUUAG	CUAAAUCUCCUCCAACUUUCACU	Cleavage
lus-miR-N472	Lus10016047	2	14.903	1	21	1061	1082	GGUGAAAGUUG-GAUGAAAUUU	AAAUUUCAUCUCAACUUUCACC	Cleavage
lus-miR-N472	Lus10025167	2	15.592	1	21	1061	1082	GGUGAAAGUUG-GAUGAAAUUU	AAAUUUCAUCUCAACUUUCACC	Cleavage
lus-miR-N472	Lus10042792	3	17.017	1	21	133	153	GGUGAAAGUUGGAUGAAAUUU	ACAUCUCAUUCAACUUUCACU	Cleavage
lus-miR-N472	Lus10029763	3	14.76	1	21	382	402	GGUGAAAGUUGGAUGAAAUUU	ACAUCUCAUUCAACUUUCACU	Cleavage
lus-miR-N472	Lus10018482	3	21.023	1	23	3532	3554	GGUGAAAGUUGGAUGAAAUUUAG	CUUGAUGUCAUUCAAAUUUCACC	Cleavage
lus-miR-N473	Lus10001881	3	20.362	1	23	231	253	AUCCUUCCGCCGCUGUAGGCCAG	CUCGCCAGCGGCGGCGGAGGGGU	Cleavage
lus-miR-N473	Lus10015507	3	11.112	1	21	671	691	AUCCUUCCGCCGCUGUAGGCC	GGUGUACGGCGGUGGAAGGGU	Cleavage
lus-miR-N473	Lus10013604	2.5	11.153	1	20	1168	1187	AUCCUUCCGCCGCUGUAGGC	AUCUACAGCGACGGAAGGAU	Translation
lus-miR-N473	Lus10021664	3	16.132	1	23	316	338	AUCCUUCCGCCGCUGUAGGCCAG	UUUGCUUCCGGUGGCGGAGGGAU	Cleavage
lus-miR-N473	Lus10003244	3	14.694	1	22	2399	2420	AUCCUUCCGCCGCUGUAGGCCA	UAGCUUACAGCGGAGGAAUGAU	Translation
lus-miR-N473	Lus10006234	3	14.896	1	20	1690	1709	AUCCUUCCGCCGCUGUAGGC	GGCUGCGGCGGCGGAAGGAG	Cleavage
lus-miR-N474	Lus10020138	3	19.72	1	21	174	194	GAUAUUAAUCCGGAAGAAAGA	UCUUUUGUCCGGAUUAGUAUG	Cleavage
lus-miR-N474	Lus10009877	2.5	19.603	1	23	1531	1553	GAUAUUAAUCCGGAAGAAAGAAU	GUGCUUUUCUUCGGAUUAAUGUC	Cleavage
lus-miR-N474	Lus10026937	3	14.998	1	21	651	671	GAUAUUAAUCCGGAAGAAAGA	UCUUUUGUCCGGAUUAGUAUG	Cleavage
lus-miR-N475	Lus10005067	3	22.749	1	24	1096	1119	ACCGGUUGUGACUGCUGAUGAGGU	ACCUCUUCAGUAGUCACAACUGGA	Cleavage
lus-miR-N475	Lus10014132	2.5	21.679	1	24	1072	1095	ACCGGUUGUGACUGCUGAUGAGGU	ACCUCGUCAGAAGUGACAACCGGU	Translation
lus-miR-N475	Lus10034499	3	19.426	1	24	451	474	ACCGGUUGUGACUGCUGAUGAGGU	ACCUCGUCAGAAGUGACAACUGGU	Translation
lus-miR-N475	Lus10036346	1.5	23.669	1	24	508	531	ACCGGUUGUGACUGCUGAUGAGGU	ACAACAUCACCAGUUACAACCGGU	Cleavage
lus-miR-N475	Lus10027386	3	20.599	1	24	986	1009	ACCGGUUGUGACUGCUGAUGAGGU	AGUUCGUCCGCAGCCGCAACCGGU	Translation
