# Supplementary material for: Identification, Expression Analysis, and Target Prediction of Flax Genotroph MicroRNAs Under Normal and Nutrient Stress Conditions
Source: Front Plant Sci. 2016 Apr 6;7:399. doi: 10.3389/fpls.2016.00399 (PMC4821855; doi:10.3389/fpls.2016.00399)
Supplement: S7 Table — Flax NGS sequences matching LIS-1 and its flanks. [file Table7.XLSX]

## Sheet: Лист1
S7 Table. Flax NGS sequences matching LIS-1 and its flanks.
Phosphate defiсiency (P)
Sequence number	Sequences from flax NGS data	Abundance	GenBank number of LIS-1 or its flanking sequences	Start
1	AGTGTTCTAGAATGCTATTGTTACT	16	gi|9966375|gb|AF104351.1|AF104351	5701
2	AGTGTTCTAGAATGCTATTGTT	11	gi|9966375|gb|AF104351.1|AF104351	5701
3	AGATTCAGACTAGTTATATATG	9	gi|9966375|gb|AF104351.1|AF104351	5629
4	AGTGTTCTAGAATGCTATTGT	9	gi|9966375|gb|AF104351.1|AF104351	5701
5	AGTAACCGCACCATCACCGTAACC	9	gi|9966375|gb|AF104351.1|AF104351	5391
6	AAACCTTATCTCTTAACTCTGTCT	8	gi|9966375|gb|AF104351.1|AF104351	5563
7	ATTAACCGCGTTGACT	7	gi|9966375|gb|AF104351.1|AF104351	5306
8	ATTAATAATCGTCAAACTCAATGA	6	gi|9966375|gb|AF104351.1|AF104351	736
9	ATTCAGACTAGTTATATATGAAGA	6	gi|9966375|gb|AF104351.1|AF104351	5631
10	TTTAGTGTTCTAGAATGCTATTGT	6	gi|9966375|gb|AF104351.1|AF104351	5698
11	CCCAACCTGTAACTTACC	6	gi|9966375|gb|AF104351.1|AF104351	5431
12	GGCCTCATGTATTGACGGGTAAAT	6	gi|9966375|gb|AF104351.1|AF104351	575
13	GTGGGTATGGGGATGGAACGAAAT	9	gi|9966520|gb|AF300798.1|AF300797S2	60
14	GGGTATGGGGATGGAACGAAATCT	8	gi|9966520|gb|AF300798.1|AF300797S2	62
15	AGATGGATGGGTAATGAATATGCC	7	gi|9966520|gb|AF300798.1|AF300797S2	133
Normal conditions (N)
Sequence number	Sequences from flax NGS data	Abundance	GenBank number of LIS-1 or its flanking sequences	Start
1	GGCAATCCTGACCGTTT	13	gi|9966375|gb|AF104351.1|AF104351	5249
2	AGTGTTCTAGAATGCTATTGTTACT	11	gi|9966375|gb|AF104351.1|AF104351	5701
3	AGTGTTCTAGAATGCTATTGTTAC	8	gi|9966375|gb|AF104351.1|AF104351	5701
4	AAACCTTATCTCTTAACTCTGTCT	8	gi|9966375|gb|AF104351.1|AF104351	5563
5	CCCAACCTGTAACTTACC	7	gi|9966375|gb|AF104351.1|AF104351	5431
6	AGATTCAGACTAGTTATATATG	6	gi|9966375|gb|AF104351.1|AF104351	5629
7	AACCTTATCTCTTAACTCTGTCTT	6	gi|9966375|gb|AF104351.1|AF104351	5564
8	ATTAACCGCGTTGACT	6	gi|9966375|gb|AF104351.1|AF104351	5306
9	AGATGGATGGGTAATGAATATGCC	9	gi|9966520|gb|AF300798.1|AF300797S2	133
Excessive fertilizer (NPK)
Sequence number	Sequences from flax NGS data	Abundance	GenBank number of LIS-1 or its flanking sequences	Start
1	AGTGTTCTAGAATGCTATTGTTACT	16	gi|9966375|gb|AF104351.1|AF104351	5701
2	GGCAATCCTGACCGTTT	11	gi|9966375|gb|AF104351.1|AF104351	5249
3	AATAAAGCCCAATATCATTTGACT	8	gi|9966375|gb|AF104351.1|AF104351	5476
4	AGTGTTCTAGAATGCTATTGTT	8	gi|9966375|gb|AF104351.1|AF104351	5701
5	AGATTCAGACTAGTTATATATG	7	gi|9966375|gb|AF104351.1|AF104351	5629
6	ACCGCGTTGACTGGGTATTTTGCG	6	gi|9966375|gb|AF104351.1|AF104351	5310
7	GGCCTCATGTATTGACGGGTAAAT	6	gi|9966375|gb|AF104351.1|AF104351	575
8	AGATGGATGGGTAATGAATATGCC	8	gi|9966520|gb|AF300798.1|AF300797S2	133
9	GGGTATGGGGATGGAACGAAATCT	7	gi|9966520|gb|AF300798.1|AF300797S2	62
10	GTGGGTATGGGGATGGAACGAAAT	6	gi|9966520|gb|AF300798.1|AF300797S2	60
Note: Similar sequences are highlighted with the same colour.
